# Supplementary material for: PHD and TFIIS-Like Domains of the Bye1 Transcription Factor Determine Its Multivalent Genomic Distribution
Source: PLoS One. 2014 Jul 16;9(7):e102464. doi: 10.1371/journal.pone.0102464 (PMC4100922; doi:10.1371/journal.pone.0102464)
Supplement: Table S1 — Bye1 occupancy of the yeast genome. (XLS) [file pone.0102464.s007.xls]

## Sheet: Bye1-Myc ChIP-chip
Name	start	stop	ID	GeneName	Description	logFC	P.Value	adj.P.Val	ratio
chr1	48	93	A_75_P01000003	YAL068C	DOWNSTREAM	2.17758	2.78914e-14	5.3638e-12	4.52395
chr1	193	240	A_75_P01000016	YAL068C	DOWNSTREAM	1.53486	1.09602e-11	6.32415e-10	2.8976
chr1	766	825	A_75_P01000071	YAL068C	DOWNSTREAM	0.1464	0.257491	0.349083	1.1068
chr1	1516	1571	A_75_P01000148	YAL068C	DOWNSTREAM	0.0989623	0.450163	0.546524	1.071
chr1	2287	2346	A_75_P01000219	YAL068C-YAL067W-A	DIVERGENT_PROMOTER	-0.195054	1	1	0.87354
chr1	2834	2893	A_75_P01000274	YAL067W-A	DOWNSTREAM	-0.343759	1	1	0.787986
chr1	2997	3056	A_75_P01000289	YAL067W-A	DOWNSTREAM	-0.724728	1	1	0.605111
chr1	3194	3253	A_75_P01000310	YAL067W-A	DOWNSTREAM	-0.642346	1	1	0.64067
chr1	3505	3564	A_75_P01000338	YAL067W-A	DOWNSTREAM	-0.53979	1	1	0.687871
chr1	3736	3795	A_75_P01000360	YAL067W-A	DOWNSTREAM	-0.503385	1	1	0.70545
chr1	3891	3950	A_75_P01000376	YAL067W-A	DOWNSTREAM	-0.681161	1	1	0.623663
chr1	4075	4134	A_75_P01000394	YAL067W-A	DOWNSTREAM	-1.03403	1	1	0.488345
chr1	4229	4287	A_75_P01000410	YAL067W-A	DOWNSTREAM	-0.545508	1	1	0.68515
chr1	4372	4431	A_75_P01000426	YAL067W-A	DOWNSTREAM	-0.298861	1	1	0.812894
chr1	4580	4639	A_75_P01000446	YAL067W-A	DOWNSTREAM	-0.611793	1	1	0.654383
chr1	4857	4916	A_75_P01000473	chr1:000004857-000004916	Unknown	-0.95987	1	1	0.514103
chr1	5169	5227	A_75_P01000507	chr1:000005169-000005227	Unknown	-0.819915	1	1	0.566475
chr1	5349	5408	A_75_P01000523	SEO1	DOWNSTREAM	0.0294321	0.816389	0.863933	1.02061
chr1	5626	5685	A_75_P01000549	SEO1	DOWNSTREAM	-0.670231	1	1	0.628406
chr1	5763	5821	A_75_P01000563	SEO1	DOWNSTREAM	-0.997692	1	1	0.500801
chr1	5987	6046	A_75_P01000586	SEO1	DOWNSTREAM	-0.62045	1	1	0.650468
chr1	6146	6205	A_75_P01000600	SEO1	DOWNSTREAM	-0.528048	1	1	0.693493
chr1	6320	6379	A_75_P01000617	SEO1	DOWNSTREAM	-0.260899	1	1	0.834568
chr1	6750	6809	A_75_P01000661	SEO1	DOWNSTREAM	-1.37726	1	1	0.384948
chr1	6973	7032	A_75_P01000684	SEO1	DOWNSTREAM	-1.75148	1	1	0.296997
chr1	7162	7221	A_75_P01000702	SEO1	DOWNSTREAM	-0.962308	1	1	0.513235
chr1	7322	7381	A_75_P01000718	SEO1	INSIDE	-0.416504	1	1	0.749238
chr1	7748	7807	A_75_P01000762	SEO1	INSIDE	0.215656	0.101499	0.16271	1.16123
chr1	8117	8174	A_75_P01000799	SEO1	INSIDE	-0.127523	1	1	0.915402
chr1	8298	8356	A_75_P01000819	SEO1	INSIDE	0.0422295	0.741785	0.804086	1.0297
chr1	8471	8530	A_75_P01000835	SEO1	INSIDE	-0.458093	1	1	0.727948
chr1	8646	8705	A_75_P01000854	SEO1	INSIDE	-1.09955	1	1	0.466662
chr1	8845	8903	A_75_P01000874	SEO1	INSIDE	-0.339546	1	1	0.79029
chr1	9065	9124	A_75_P01000898	SEO1	PROMOTER	-0.848645	1	1	0.555306
chr1	9250	9309	A_75_P01000916	SEO1	PROMOTER	-0.566324	1	1	0.675335
chr1	9438	9497	A_75_P01000936	SEO1	PROMOTER	-0.023637	1	1	0.98375
chr1	9582	9641	A_75_P01000951	SEO1	PROMOTER	-0.0603935	1	1	0.959002
chr1	9737	9796	A_75_P01000967	SEO1	PROMOTER	-0.437284	1	1	0.738524
chr1	9989	10048	A_75_P01000992	SEO1	PROMOTER	-0.661162	1	1	0.632369
chr1	10241	10300	A_75_P01001017	SEO1-YAL064W-B	DIVERGENT_PROMOTER	-0.987793	1	1	0.504249
chr1	10499	10554	A_75_P01001046	SEO1-YAL064W-B	DIVERGENT_PROMOTER	-0.388811	1	1	0.763759
chr1	10771	10827	A_75_P01001075	SEO1-YAL064W-B	DIVERGENT_PROMOTER	-0.280957	1	1	0.823045
chr1	11079	11138	A_75_P01001106	YAL064W-B	PROMOTER	-0.530128	1	1	0.692494
chr1	11227	11286	A_75_P01001122	YAL064W-B	PROMOTER	-0.869726	1	1	0.547251
chr1	11364	11423	A_75_P01001136	YAL064W-B	PROMOTER	-0.0784893	1	1	0.947049
chr1	11599	11655	A_75_P01001161	YAL064W-B	PROMOTER	-0.318086	1	1	0.802134
chr1	12233	12287	A_75_P01001222	YAL064W-B	INSIDE	0.0765095	0.546916	0.63591	1.05446
chr1	13246	13298	A_75_P01001315	YAL064C-A	DOWNSTREAM	0.241733	0.0652759	0.112871	1.18241
chr1	13480	13539	A_75_P01001343	YAL064C-A	INSIDE	-0.328533	1	1	0.796346
chr1	14005	14061	A_75_P01001394	YAL064C-A	PROMOTER	0.00284384	0.982177	0.987334	1.00197
chr1	14275	14327	A_75_P01001421	YAL064C-A	PROMOTER	-0.392923	1	1	0.761585
chr1	14632	14691	A_75_P01001457	YAL064C-A	PROMOTER	-0.628767	1	1	0.646729
chr1	15417	15462	A_75_P01001533	YAL064C-A	PROMOTER	-0.57466	1	1	0.671445
chr1	16138	16197	A_75_P01001609	chr1:000016138-000016197	Unknown	-0.392203	1	1	0.761965
chr1	16454	16513	A_75_P01001643	chr1:000016454-000016513	Unknown	-0.215984	1	1	0.860958
chr1	16825	16884	A_75_P01001681	chr1:000016825-000016884	Unknown	-0.798281	1	1	0.575034
chr1	17254	17313	A_75_P01001723	chr1:000017254-000017313	Unknown	-0.971649	1	1	0.509923
chr1	17518	17577	A_75_P01001747	chr1:000017518-000017577	Unknown	-0.456637	1	1	0.728683
chr1	17759	17818	A_75_P01001772	chr1:000017759-000017818	Unknown	-0.153373	1	1	0.899146
chr1	18506	18565	A_75_P01001849	chr1:000018506-000018565	Unknown	-0.345391	1	1	0.787095
chr1	19765	19824	A_75_P01001967	YAL064W	PROMOTER	0.110142	0.413755	0.511091	1.07933
chr1	21406	21465	A_75_P01002122	YAL064W	PROMOTER	0.130323	0.341839	0.43841	1.09454
chr1	22502	22561	A_75_P01002229	YAL063C-A	INSIDE	-0.855085	1	1	0.552833
chr1	22516	22575	A_75_P01002230	YAL063C-A	INSIDE	-1.16666	1	1	0.445452
chr1	23206	23265	A_75_P01002295	YAL063C-A	PROMOTER	-0.421545	1	1	0.746625
chr1	25415	25465	A_75_P01002510	FLO9	INSIDE	0.169709	0.18831	0.270514	1.12483
chr1	27166	27222	A_75_P01002684	FLO9	INSIDE	-0.248606	1	1	0.84171
chr1	27452	27500	A_75_P01002710	FLO9	INSIDE	-0.246342	1	1	0.843031
chr1	27615	27674	A_75_P01002727	FLO9	INSIDE	0.242678	0.0651899	0.11275	1.18319
chr1	27935	27994	A_75_P01002757	FLO9	INSIDE	-0.278777	1	1	0.824289
chr1	28190	28249	A_75_P01002784	FLO9	PROMOTER	-0.884227	1	1	0.541778
chr1	28525	28584	A_75_P01002818	FLO9	PROMOTER	-0.793696	1	1	0.576864
chr1	28686	28745	A_75_P01002834	FLO9	PROMOTER	-1.30538	1	1	0.404616
chr1	28855	28912	A_75_P01002852	FLO9	PROMOTER	-0.958853	1	1	0.514466
chr1	29094	29153	A_75_P01002877	FLO9	PROMOTER	-0.417492	1	1	0.748725
chr1	29351	29410	A_75_P01002903	FLO9	PROMOTER	-0.944315	1	1	0.519676
chr1	29675	29733	A_75_P01002934	FLO9-GDH3	DIVERGENT_PROMOTER	-1.0881	1	1	0.470381
chr1	29826	29885	A_75_P01002947	FLO9-GDH3	DIVERGENT_PROMOTER	-1.04722	1	1	0.4839
chr1	30166	30225	A_75_P01002980	GDH3	PROMOTER	-0.256651	1	1	0.837029
chr1	30377	30433	A_75_P01003001	GDH3	PROMOTER	0.0380611	0.769485	0.826596	1.02673
chr1	30638	30697	A_75_P01003027	GDH3	PROMOTER	-0.368077	1	1	0.774815
chr1	30873	30932	A_75_P01003050	GDH3	PROMOTER	-0.369823	1	1	0.773877
chr1	31019	31078	A_75_P01003066	GDH3	PROMOTER	-1.45832	1	1	0.363917
chr1	31180	31239	A_75_P01003080	GDH3	PROMOTER	-0.190047	1	1	0.876577
chr1	31327	31386	A_75_P01003094	GDH3	PROMOTER	-0.330104	1	1	0.795479
chr1	31533	31592	A_75_P01003115	GDH3	PROMOTER	-0.431491	1	1	0.741495
chr1	31804	31860	A_75_P01003138	GDH3	INSIDE	0.00497006	0.969085	0.978339	1.00345
chr1	32163	32218	A_75_P01003172	GDH3	INSIDE	0.727019	8.77109e-06	6.01728e-05	1.65522
chr1	32394	32453	A_75_P01003195	GDH3	INSIDE	0.064633	0.662946	0.737793	1.04582
chr1	32706	32757	A_75_P01003221	GDH3	INSIDE	0.275012	0.0403371	0.075503	1.21
chr1	32929	32988	A_75_P01003241	YAL061W	PROMOTER	0.699141	1.00182e-05	6.7436e-05	1.62354
chr1	33096	33154	A_75_P01003257	YAL061W	PROMOTER	0.501066	0.00062773	0.00224381	1.41526
chr1	33252	33311	A_75_P01003272	YAL061W	PROMOTER	0.332756	0.0250003	0.050695	1.25942
chr1	33457	33515	A_75_P01003291	YAL061W	INSIDE	-0.149925	1	1	0.901297
chr1	33809	33863	A_75_P01003321	YAL061W	INSIDE	0.34619	0.0123083	0.027966	1.2712
chr1	33986	34036	A_75_P01003338	YAL061W	INSIDE	0.0625336	0.621187	0.701315	1.0443
chr1	34340	34394	A_75_P01003372	YAL061W	INSIDE	0.202446	0.137985	0.209694	1.15065
chr1	34527	34586	A_75_P01003392	YAL061W	INSIDE	-0.0814583	1	1	0.945102
chr1	34736	34795	A_75_P01003412	BDH1	PROMOTER	0.5456	0.000635357	0.002266	1.45963
chr1	34992	35051	A_75_P01003435	BDH1	PROMOTER	-0.12948	1	1	0.914161
chr1	35156	35215	A_75_P01003449	BDH1	INSIDE	0.338869	0.0166087	0.0359571	1.26476
chr1	35305	35360	A_75_P01003463	BDH1	INSIDE	0.473552	0.000984897	0.00329004	1.38852
chr1	35595	35648	A_75_P01003488	BDH1	INSIDE	-0.142759	1	1	0.905785
chr1	35779	35838	A_75_P01003506	BDH1	INSIDE	-0.00718592	1	1	0.995031
chr1	35924	35983	A_75_P01003520	BDH1	INSIDE	0.806411	2.47746e-06	2.0694e-05	1.74886
chr1	36219	36276	A_75_P01003548	BDH1	INSIDE	0.435839	0.00334468	0.00928211	1.3527
chr1	36657	36716	A_75_P01003591	ECM1	INSIDE	0.970777	6.55418e-08	9.13604e-07	1.9599
chr1	37056	37112	A_75_P01003635	ECM1	INSIDE	0.0472637	0.750277	0.810965	1.0333
chr1	37207	37266	A_75_P01003648	CNE1	PROMOTER	-0.168728	1	1	0.889627
chr1	37408	37467	A_75_P01003669	CNE1	PROMOTER	1.51615	1.37315e-11	7.54488e-10	2.86026
chr1	37568	37627	A_75_P01003686	CNE1	INSIDE	1.13098	6.74461e-09	1.30857e-07	2.19007
chr1	37857	37915	A_75_P01003714	CNE1	INSIDE	-0.367003	1	1	0.775391
chr1	38030	38089	A_75_P01003730	CNE1	INSIDE	-0.543524	1	1	0.686093
chr1	38277	38322	A_75_P01003756	CNE1	INSIDE	-0.083016	1	1	0.944082
chr1	38497	38554	A_75_P01003776	CNE1	INSIDE	-0.31118	1	1	0.805982
chr1	38703	38760	A_75_P01003793	CNE1	INSIDE	-0.0921072	1	1	0.938151
chr1	38846	38903	A_75_P01003807	CNE1	INSIDE	0.290776	0.0317913	0.0618416	1.2233
chr1	39096	39155	A_75_P01003833	GPB2	PROMOTER	0.70568	9.19274e-06	6.26406e-05	1.63091
chr1	39409	39468	A_75_P01003865	GPB2	INSIDE	1.37834	2.4504e-10	8.07194e-09	2.5997
chr1	39580	39639	A_75_P01003882	GPB2	INSIDE	0.236466	0.0772833	0.129965	1.1781
chr1	39844	39903	A_75_P01003908	GPB2	INSIDE	-0.561379	1	1	0.677654
chr1	40035	40093	A_75_P01003928	GPB2	INSIDE	-0.227687	1	1	0.854003
chr1	40193	40252	A_75_P01003943	GPB2	INSIDE	0.0930398	0.475729	0.570312	1.06662
chr1	40358	40417	A_75_P01003958	GPB2	INSIDE	-0.199486	1	1	0.870861
chr1	40717	40776	A_75_P01003992	GPB2	INSIDE	0.0801275	0.531213	0.621824	1.05711
chr1	41031	41090	A_75_P01004024	GPB2	INSIDE	0.12728	0.338246	0.434795	1.09223
chr1	41229	41288	A_75_P01004042	GPB2	INSIDE	0.350384	0.0114431	0.0263301	1.2749
chr1	41603	41660	A_75_P01004080	GPB2	INSIDE	-0.0298707	1	1	0.979508
chr1	41850	41909	A_75_P01004103	PEX22	PROMOTER	-0.76284	1	1	0.589335
chr1	42180	42239	A_75_P01004134	PEX22	INSIDE	-0.0770913	1	1	0.947967
chr1	42332	42391	A_75_P01004149	PEX22	INSIDE	-0.150824	1	1	0.900736
chr1	42507	42566	A_75_P01004165	PEX22	INSIDE	0.668024	3.54851e-05	0.000198903	1.58889
chr1	42678	42737	A_75_P01004182	PEX22	INSIDE	0.206082	0.202394	0.287104	1.15355
chr1	42864	42923	A_75_P01004199	ACS1	INSIDE	-0.21671	1	1	0.860526
chr1	43055	43114	A_75_P01004218	ACS1	INSIDE	0.00647875	0.961973	0.973337	1.0045
chr1	43205	43254	A_75_P01004232	ACS1	INSIDE	0.313455	0.0389632	0.0733344	1.24268
chr1	43356	43415	A_75_P01004248	ACS1	INSIDE	0.0550311	0.67572	0.749098	1.03888
chr1	43707	43766	A_75_P01004279	ACS1	INSIDE	0.186848	0.149937	0.224594	1.13827
chr1	43934	43985	A_75_P01004303	ACS1	INSIDE	-0.0842253	1	1	0.943291
chr1	44103	44159	A_75_P01004318	ACS1	INSIDE	-0.511763	1	1	0.701365
chr1	44488	44544	A_75_P01004353	ACS1	INSIDE	0.172374	0.181061	0.262114	1.12691
chr1	44697	44756	A_75_P01004374	ACS1	INSIDE	-0.377781	1	1	0.76962
chr1	44941	45000	A_75_P01004396	ACS1	INSIDE	0.188605	0.156293	0.232497	1.13966
chr1	45092	45151	A_75_P01004409	ACS1-YAL053W	DIVERGENT_PROMOTER	-0.562723	1	1	0.677023
chr1	45244	45303	A_75_P01004422	ACS1-YAL053W	DIVERGENT_PROMOTER	-0.46865	1	1	0.722641
chr1	45500	45559	A_75_P01004446	ACS1-YAL053W	DIVERGENT_PROMOTER	-0.389065	1	1	0.763624
chr1	45768	45825	A_75_P01004472	ACS1-YAL053W	DIVERGENT_PROMOTER	0.122671	0.338199	0.434762	1.08875
chr1	46151	46208	A_75_P01004507	YAL053W	INSIDE	0.524674	0.000610273	0.00219065	1.43861
chr1	46392	46442	A_75_P01004529	YAL053W	INSIDE	0.463405	0.00145475	0.0045679	1.37879
chr1	46537	46596	A_75_P01004539	YAL053W	INSIDE	0.126099	0.348793	0.44565	1.09134
chr1	46773	46832	A_75_P01004559	YAL053W	INSIDE	0.466043	0.0011768	0.00382151	1.38132
chr1	47067	47126	A_75_P01004588	YAL053W	INSIDE	-0.00757949	1	1	0.99476
chr1	47274	47333	A_75_P01004609	YAL053W	INSIDE	0.31263	0.0196068	0.0413593	1.24197
chr1	47567	47626	A_75_P01004639	YAL053W	INSIDE	-0.00957877	1	1	0.993382
chr1	47751	47809	A_75_P01004657	YAL053W	INSIDE	0.100671	0.427762	0.524787	1.07227
chr1	47912	47970	A_75_P01004675	YAL053W	INSIDE	0.00602635	0.966528	0.976733	1.00419
chr1	48146	48205	A_75_P01004694	YAL053W	INSIDE	0.681191	4.21606e-05	0.000230314	1.60346
chr1	48337	48396	A_75_P01004713	OAF1	PROMOTER	-0.209856	1	1	0.864623
chr1	48508	48567	A_75_P01004731	OAF1	PROMOTER	0.188675	0.151507	0.226538	1.13972
chr1	48710	48769	A_75_P01004751	OAF1	INSIDE	-0.0721656	1	1	0.951209
chr1	48930	48989	A_75_P01004773	OAF1	INSIDE	0.113533	0.399485	0.497354	1.08187
chr1	49205	49262	A_75_P01004802	OAF1	INSIDE	-0.505199	1	1	0.704563
chr1	49446	49505	A_75_P01004826	OAF1	INSIDE	0.2187	0.119199	0.185765	1.16368
chr1	49594	49653	A_75_P01004840	OAF1	INSIDE	-0.323888	1	1	0.798914
chr1	50130	50189	A_75_P01004890	OAF1	INSIDE	-0.298376	1	1	0.813167
chr1	50476	50534	A_75_P01004925	OAF1	INSIDE	-0.315176	1	1	0.803753
chr1	50673	50732	A_75_P01004946	OAF1	INSIDE	-0.240168	1	1	0.846646
chr1	51019	51078	A_75_P01004979	OAF1	INSIDE	-0.0249088	1	1	0.982883
chr1	51176	51234	A_75_P01004994	OAF1	INSIDE	-0.176741	1	1	0.884699
chr1	51371	51430	A_75_P01005012	OAF1	INSIDE	-0.401844	1	1	0.75689
chr1	51554	51612	A_75_P01005028	OAF1	INSIDE	0.415209	0.00306568	0.00860558	1.33349
chr1	51691	51750	A_75_P01005043	OAF1	INSIDE	-0.305509	1	1	0.809157
chr1	51988	52047	A_75_P01005070	YAL049C	INSIDE	0.312576	0.0214052	0.0445419	1.24192
chr1	52215	52274	A_75_P01005090	YAL049C	INSIDE	0.0308874	0.822248	0.868257	1.02164
chr1	52376	52435	A_75_P01005106	YAL049C	INSIDE	-0.0459897	1	1	0.968625
chr1	52618	52677	A_75_P01005133	YAL049C	PROMOTER	0.086964	0.511029	0.603657	1.06213
chr1	53092	53151	A_75_P01005176	GON1	INSIDE	-0.415259	1	1	0.749885
chr1	53254	53311	A_75_P01005194	GON1	INSIDE	-0.062287	1	1	0.957745
chr1	53553	53612	A_75_P01005224	GON1	INSIDE	-0.132935	1	1	0.911974
chr1	53700	53759	A_75_P01005239	GON1	INSIDE	-0.12634	1	1	0.916152
chr1	53873	53928	A_75_P01005256	GON1	INSIDE	-0.220578	1	1	0.858221
chr1	54057	54116	A_75_P01005273	GON1	INSIDE	-0.161454	1	1	0.894124
chr1	54223	54280	A_75_P01005289	GON1	INSIDE	-0.192601	1	1	0.875027
chr1	54427	54486	A_75_P01005307	GON1	INSIDE	-0.461234	1	1	0.726364
chr1	54573	54632	A_75_P01005320	GON1	INSIDE	-0.0218735	1	1	0.984953
chr1	55016	55075	A_75_P01005363	SPC72	INSIDE	-0.612348	1	1	0.654131
chr1	55267	55326	A_75_P01005387	SPC72	INSIDE	-0.617148	1	1	0.651959
chr1	55755	55814	A_75_P01005435	SPC72	INSIDE	-1.12009	1	1	0.460066
chr1	55953	56012	A_75_P01005457	SPC72	INSIDE	-0.756692	1	1	0.591852
chr1	56231	56290	A_75_P01005482	SPC72	INSIDE	-0.687388	1	1	0.620977
chr1	56374	56433	A_75_P01005497	SPC72	INSIDE	-0.666432	1	1	0.630063
chr1	56581	56640	A_75_P01005518	SPC72	INSIDE	-0.316494	1	1	0.803019
chr1	56986	57044	A_75_P01005558	SPC72	PROMOTER	-0.030366	1	1	0.979172
chr1	57140	57195	A_75_P01005572	YAL046C	INSIDE	0.102251	0.435273	0.532039	1.07345
chr1	57442	57501	A_75_P01005601	YAL046C-YAL044W-A	DIVERGENT_PROMOTER	0.199717	0.123258	0.191007	1.14847
chr1	57667	57720	A_75_P01005623	YAL044W-A	INSIDE	0.643882	2.9204e-05	0.000169003	1.56253
chr1	57816	57874	A_75_P01005639	YAL044W-A	INSIDE	0.87506	1.04829e-06	9.86514e-06	1.83408
chr1	58076	58130	A_75_P01005665	GCV3	INSIDE	0.633077	0.000185519	0.000806348	1.55087
chr1	58458	58514	A_75_P01005701	GCV3	PROMOTER	1.70111	2.66227e-12	2.02914e-10	3.25151
chr1	58656	58715	A_75_P01005724	GCV3	PROMOTER	0.83661	1.73627e-06	1.52094e-05	1.78585
chr1	58904	58959	A_75_P01005746	PTA1	INSIDE	0.0461368	0.728777	0.793184	1.0325
chr1	59254	59312	A_75_P01005779	PTA1	INSIDE	-0.233378	1	1	0.850641
chr1	59569	59624	A_75_P01005807	PTA1	INSIDE	-0.56268	1	1	0.677043
chr1	59949	60006	A_75_P01005845	PTA1	INSIDE	-0.567881	1	1	0.674607
chr1	60185	60244	A_75_P01005867	PTA1	INSIDE	0.356989	0.00906604	0.0216061	1.28075
chr1	60339	60398	A_75_P01005880	PTA1	INSIDE	0.0483177	0.715335	0.782553	1.03406
chr1	60527	60582	A_75_P01005897	PTA1	INSIDE	-0.142574	1	1	0.905902
chr1	60674	60730	A_75_P01005908	PTA1	INSIDE	0.612986	5.503e-05	0.000288514	1.52942
chr1	61077	61136	A_75_P01005944	PTA1-ERV46	DIVERGENT_PROMOTER	1.54423	3.23545e-11	1.53773e-09	2.91647
chr1	61276	61335	A_75_P01005967	PTA1-ERV46	DIVERGENT_PROMOTER	1.45372	1.86662e-10	6.47767e-09	2.73913
chr1	61510	61559	A_75_P01005989	ERV46	INSIDE	1.02491	3.48878e-08	5.28328e-07	2.03484
chr1	61755	61805	A_75_P01006014	ERV46	INSIDE	0.362474	0.0111796	0.0258067	1.28563
chr1	61996	62055	A_75_P01006036	ERV46	INSIDE	0.293692	0.067836	0.116571	1.22577
chr1	62223	62280	A_75_P01006058	ERV46	INSIDE	0.421916	0.00256818	0.00740367	1.33971
chr1	62380	62437	A_75_P01006074	ERV46	INSIDE	0.126044	0.355262	0.452218	1.0913
chr1	62566	62625	A_75_P01006090	CDC24	PROMOTER	0.779431	7.98638e-06	5.54945e-05	1.71645
chr1	62719	62778	A_75_P01006106	CDC24	PROMOTER	1.96783	4.00536e-14	7.11019e-12	3.91179
chr1	62995	63050	A_75_P01006136	CDC24	INSIDE	1.01991	2.40141e-08	3.86278e-07	2.0278
chr1	63171	63226	A_75_P01006154	CDC24	INSIDE	0.496727	0.000575988	0.00208414	1.41101
chr1	63564	63621	A_75_P01006194	CDC24	INSIDE	-0.213625	1	1	0.862368
chr1	63886	63944	A_75_P01006224	CDC24	INSIDE	-0.328601	1	1	0.796308
chr1	64022	64081	A_75_P01006237	CDC24	INSIDE	0.106147	0.410685	0.508145	1.07635
chr1	64205	64264	A_75_P01006253	CDC24	INSIDE	0.0232566	0.859083	0.896799	1.01625
chr1	64405	64464	A_75_P01006272	CDC24	INSIDE	-0.147556	1	1	0.902779
chr1	64651	64710	A_75_P01006296	CDC24	INSIDE	-0.138062	1	1	0.908739
chr1	64813	64872	A_75_P01006312	CDC24	INSIDE	-0.280094	1	1	0.823538
chr1	64975	65031	A_75_P01006326	CDC24	INSIDE	0.252035	0.0655325	0.113263	1.19089
chr1	65252	65311	A_75_P01006352	CDC24	INSIDE	0.534851	0.00113178	0.00369308	1.44879
chr1	65447	65506	A_75_P01006370	CDC24	DOWNSTREAM	0.475488	0.000963498	0.00323181	1.39039
chr1	65797	65856	A_75_P01006401	CLN3	INSIDE	0.234985	0.0803563	0.13428	1.17689
chr1	65990	66049	A_75_P01006422	CLN3	INSIDE	0.171179	0.184607	0.266139	1.12598
chr1	66305	66364	A_75_P01006455	CLN3	INSIDE	0.977169	6.40311e-08	8.97062e-07	1.9686
chr1	66506	66565	A_75_P01006476	CLN3	INSIDE	0.826854	4.77391e-06	3.6088e-05	1.77381
chr1	66742	66801	A_75_P01006503	CLN3	INSIDE	0.451159	0.00353069	0.00972298	1.36714
chr1	66901	66957	A_75_P01006520	CLN3	INSIDE	0.449574	0.00188067	0.00568592	1.36564
chr1	67134	67192	A_75_P01006542	CLN3	INSIDE	0.554155	0.000388287	0.00150261	1.46831
chr1	67325	67384	A_75_P01006562	CLN3	INSIDE	1.17611	2.02221e-09	4.64606e-08	2.25967
chr1	67605	67664	A_75_P01006590	CLN3	PROMOTER	0.488527	0.000720433	0.00252391	1.40301
chr1	67816	67873	A_75_P01006611	CLN3	PROMOTER	0.0958752	0.463742	0.559169	1.06871
chr1	68025	68084	A_75_P01006632	CLN3	PROMOTER	-0.758717	1	1	0.591022
chr1	68291	68349	A_75_P01006657	CLN3	PROMOTER	-0.978731	1	1	0.507426
chr1	68461	68517	A_75_P01006674	CLN3	PROMOTER	-0.0917546	1	1	0.938381
chr1	68670	68728	A_75_P01006695	CLN3	PROMOTER	0.202567	0.16654	0.244769	1.15074
chr1	68863	68915	A_75_P01006713	CYC3	INSIDE	0.289596	0.0929456	0.151276	1.2223
chr1	69042	69087	A_75_P01006726	CYC3	INSIDE	-0.0356453	1	1	0.975595
chr1	69198	69252	A_75_P01006740	CYC3	INSIDE	0.218383	0.0962919	0.155702	1.16343
chr1	69346	69398	A_75_P01006754	CYC3	INSIDE	0.483333	0.00082788	0.00284468	1.39797
chr1	69515	69574	A_75_P01006768	CYC3	PROMOTER	0.643177	3.65962e-05	0.000204077	1.56176
chr1	69682	69741	A_75_P01006784	CYC3	PROMOTER	-1.00669	1	1	0.497688
chr1	69987	70045	A_75_P01006814	CYC3-CDC19	DIVERGENT_PROMOTER	-0.239266	1	1	0.847176
chr1	70223	70281	A_75_P01006833	CYC3-CDC19	DIVERGENT_PROMOTER	0.0670038	0.603992	0.686624	1.04754
chr1	70409	70468	A_75_P01006853	CYC3-CDC19	DIVERGENT_PROMOTER	-0.531441	1	1	0.691864
chr1	70564	70623	A_75_P01006869	CYC3-CDC19	DIVERGENT_PROMOTER	-0.570639	1	1	0.673319
chr1	70747	70804	A_75_P01006887	CYC3-CDC19	DIVERGENT_PROMOTER	0.0701518	0.579377	0.665029	1.04983
chr1	71002	71061	A_75_P01006912	CYC3-CDC19	DIVERGENT_PROMOTER	NA	NA	NA	NA
chr1	71286	71345	A_75_P01006941	CYC3-CDC19	DIVERGENT_PROMOTER	-0.864181	1	1	0.549358
chr1	71466	71522	A_75_P01006959	CYC3-CDC19	DIVERGENT_PROMOTER	-1.2602	1	1	0.417487
chr1	71618	71677	A_75_P01006976	CDC19	PROMOTER	-0.142578	1	1	0.905899
chr1	71774	71833	A_75_P01006992	CDC19	INSIDE	1.02143	3.0902e-08	4.76835e-07	2.02993
chr1	71925	71979	A_75_P01007007	CDC19	INSIDE	2.00181	5.22364e-14	8.78482e-12	4.00503
chr1	72146	72199	A_75_P01007026	CDC19	INSIDE	2.27827	2.84934e-15	8.70284e-13	4.85098
chr1	72479	72537	A_75_P01007061	CDC19	INSIDE	2.00271	1.5813e-13	2.10531e-11	4.00752
chr1	72660	72712	A_75_P01007079	CDC19	INSIDE	1.91018	7.46884e-13	7.19833e-11	3.75856
chr1	72860	72913	A_75_P01007098	CDC19	INSIDE	2.04215	3.06427e-14	5.78576e-12	4.1186
chr1	73253	73312	A_75_P01007136	CDC19	INSIDE	1.51081	1.26908e-11	7.1172e-10	2.8497
chr1	73432	73491	A_75_P01007155	YAL037C-A	INSIDE	1.10116	9.00623e-09	1.67013e-07	2.14527
chr1	73659	73717	A_75_P01007177	YAL037C-A-YAL037W	DIVERGENT_PROMOTER	1.05357	1.52059e-08	2.60362e-07	2.07566
chr1	73812	73869	A_75_P01007193	YAL037C-A-YAL037W	DIVERGENT_PROMOTER	0.593097	0.000281624	0.0011478	1.50848
chr1	73997	74056	A_75_P01007211	YAL037W	INSIDE	-0.0867521	1	1	0.94164
chr1	74179	74238	A_75_P01007232	YAL037W	INSIDE	-0.266401	1	1	0.831391
chr1	74322	74381	A_75_P01007246	YAL037W	INSIDE	0.00930006	0.942478	0.959478	1.00647
chr1	74602	74661	A_75_P01007273	YAL037W	INSIDE	0.0869442	0.518701	0.610395	1.06212
chr1	74745	74803	A_75_P01007286	YAL037W	INSIDE	0.156952	0.243126	0.333065	1.11493
chr1	74931	74990	A_75_P01007303	FUN11	DOWNSTREAM	-0.385856	1	1	0.765325
chr1	75150	75209	A_75_P01007326	FUN11	INSIDE	-0.207522	1	1	0.866023
chr1	75399	75458	A_75_P01007352	FUN11	INSIDE	0.146015	0.255647	0.347093	1.10651
chr1	75677	75736	A_75_P01007380	FUN11	INSIDE	0.372443	0.00695618	0.0172643	1.29454
chr1	76011	76056	A_75_P01007411	FUN11	INSIDE	0.921076	1.68296e-07	2.0459e-06	1.89353
chr1	76223	76281	A_75_P01007433	FUN11-FUN12	DIVERGENT_PROMOTER	1.5866	6.85958e-12	4.37025e-10	3.00342
chr1	76420	76478	A_75_P01007453	FUN12	INSIDE	1.39313	1.28952e-10	4.75713e-09	2.62648
chr1	76654	76713	A_75_P01007475	FUN12	INSIDE	1.10533	1.28292e-08	2.25428e-07	2.15149
chr1	76865	76924	A_75_P01007499	FUN12	INSIDE	0.312264	0.0224089	0.0462599	1.24165
chr1	77036	77095	A_75_P01007517	FUN12	INSIDE	0.231043	0.0981276	0.158149	1.17368
chr1	77358	77415	A_75_P01007550	FUN12	INSIDE	0.132736	0.406192	0.503907	1.09637
chr1	77614	77670	A_75_P01007570	FUN12	INSIDE	0.222171	0.121803	0.18915	1.16649
chr1	77886	77945	A_75_P01007598	FUN12	INSIDE	0.105075	0.412342	0.509739	1.07555
chr1	78058	78117	A_75_P01007615	FUN12	INSIDE	0.598548	7.93315e-05	0.000392117	1.51419
chr1	78423	78482	A_75_P01007650	FUN12	INSIDE	0.66133	4.09272e-05	0.000224546	1.58154
chr1	78725	78781	A_75_P01007681	FUN12	INSIDE	0.355944	0.0113251	0.0260981	1.27982
chr1	78983	79042	A_75_P01007705	FUN12	INSIDE	0.0965674	0.452909	0.549168	1.06923
chr1	79151	79210	A_75_P01007722	FUN12	INSIDE	0.236891	0.0876316	0.144209	1.17845
chr1	79338	79395	A_75_P01007739	FUN12	INSIDE	0.579119	0.000145019	0.000653145	1.49394
chr1	79671	79728	A_75_P01007771	MTW1	PROMOTER	2.03358	1.20211e-13	1.68788e-11	4.09421
chr1	80017	80074	A_75_P01007808	MTW1	INSIDE	0.411945	0.0064865	0.0163012	1.33048
chr1	80173	80232	A_75_P01007826	MTW1	INSIDE	-0.100446	1	1	0.932744
chr1	80383	80442	A_75_P01007847	MTW1	INSIDE	0.178267	0.168985	0.247783	1.13152
chr1	80690	80749	A_75_P01007878	FUN19	INSIDE	0.040371	0.753403	0.813464	1.02838
chr1	80866	80925	A_75_P01007896	FUN19	INSIDE	0.270643	0.0406996	0.0760513	1.20635
chr1	81062	81121	A_75_P01007916	FUN19	INSIDE	-0.0717711	1	1	0.951469
chr1	81274	81332	A_75_P01007935	FUN19	INSIDE	0.373015	0.00749718	0.0184003	1.29506
chr1	81714	81772	A_75_P01007975	FUN19	INSIDE	-0.0085909	1	1	0.994063
chr1	81922	81980	A_75_P01007995	FUN19	INSIDE	-0.35716	1	1	0.7807
chr1	82213	82272	A_75_P01008022	FUN19-POP5	DIVERGENT_PROMOTER	0.338022	0.0198454	0.0417841	1.26402
chr1	82551	82609	A_75_P01008053	FUN19-POP5	DIVERGENT_PROMOTER	0.552308	0.000205177	0.000879007	1.46643
chr1	82726	82785	A_75_P01008067	POP5	INSIDE	1.29982	4.33229e-10	1.29467e-08	2.46199
chr1	82907	82966	A_75_P01008086	POP5	INSIDE	0.778166	2.15266e-06	1.83048e-05	1.71495
chr1	83113	83172	A_75_P01008107	POP5	INSIDE	0.751825	3.95455e-06	3.07445e-05	1.68392
chr1	83276	83335	A_75_P01008121	PRP45	DOWNSTREAM	-0.0956191	1	1	0.935871
chr1	83439	83496	A_75_P01008137	PRP45	INSIDE	0.283025	0.0483676	0.0878428	1.21674
chr1	83738	83797	A_75_P01008163	PRP45	INSIDE	-0.290932	1	1	0.817374
chr1	84118	84173	A_75_P01008202	PRP45	INSIDE	-0.0570401	1	1	0.961234
chr1	84428	84487	A_75_P01008234	PRP45	INSIDE	2.16951	4.72445e-15	1.31545e-12	4.4987
chr1	84738	84795	A_75_P01008264	FUN21	INSIDE	-0.423791	1	1	0.745463
chr1	84878	84937	A_75_P01008276	FUN21	INSIDE	0.19853	0.128931	0.198277	1.14753
chr1	85116	85175	A_75_P01008298	FUN21	INSIDE	0.0305679	0.809399	0.858373	1.02141
chr1	85383	85442	A_75_P01008324	FUN21	INSIDE	-0.436913	1	1	0.738714
chr1	85711	85770	A_75_P01008357	FUN21	INSIDE	0.169349	0.190006	0.272612	1.12455
chr1	86049	86108	A_75_P01008390	FUN21	INSIDE	-0.303636	1	1	0.810208
chr1	86188	86246	A_75_P01008405	FUN21	INSIDE	-0.446611	1	1	0.733764
chr1	86367	86426	A_75_P01008421	FUN21	INSIDE	-0.331857	1	1	0.794513
chr1	86650	86709	A_75_P01008451	FUN21	INSIDE	-0.137398	1	1	0.909157
chr1	87046	87105	A_75_P01008487	FUN21-SNC1	DIVERGENT_PROMOTER	0.715807	2.28164e-05	0.000137021	1.6424
chr1	87195	87254	A_75_P01008501	FUN21-SNC1	DIVERGENT_PROMOTER	0.538657	0.00117822	0.0038251	1.45262
chr1	87400	87459	A_75_P01008522	SNC1	INSIDE	0.710357	1.86392e-05	0.000115285	1.63621
chr1	87671	87730	A_75_P01008548	SNC1	INSIDE	0.867297	8.14232e-07	7.93766e-06	1.82424
chr1	87976	88035	A_75_P01008580	MYO4	INSIDE	0.232013	0.092227	0.150383	1.17447
chr1	88125	88184	A_75_P01008594	MYO4	INSIDE	-0.197213	1	1	0.872234
chr1	88334	88393	A_75_P01008616	MYO4	INSIDE	-0.250696	1	1	0.840491
chr1	88589	88648	A_75_P01008642	MYO4	INSIDE	-0.0317427	1	1	0.978238
chr1	88803	88862	A_75_P01008662	MYO4	INSIDE	0.0445544	0.724724	0.789995	1.03136
chr1	89105	89164	A_75_P01008692	MYO4	INSIDE	0.0628814	0.624053	0.70392	1.04455
chr1	89275	89334	A_75_P01008710	MYO4	INSIDE	0.0855039	0.501703	0.59501	1.06106
chr1	89418	89477	A_75_P01008723	MYO4	INSIDE	-0.503836	1	1	0.705229
chr1	89566	89625	A_75_P01008737	MYO4	INSIDE	0.266051	0.0664794	0.114612	1.20251
chr1	89823	89882	A_75_P01008762	MYO4	INSIDE	0.105264	0.411355	0.508792	1.07569
chr1	90086	90145	A_75_P01008790	MYO4	INSIDE	-0.482858	1	1	0.715559
chr1	90379	90437	A_75_P01008821	MYO4	INSIDE	-0.275211	1	1	0.826329
chr1	90636	90695	A_75_P01008846	MYO4	INSIDE	-0.0823824	1	1	0.944497
chr1	90967	91025	A_75_P01008880	MYO4	INSIDE	-0.345395	1	1	0.787092
chr1	91203	91262	A_75_P01008902	MYO4	INSIDE	-0.326211	1	1	0.797628
chr1	91535	91593	A_75_P01008934	MYO4	INSIDE	-0.290197	1	1	0.817791
chr1	91710	91767	A_75_P01008951	MYO4	INSIDE	0.136649	0.296463	0.391053	1.09935
chr1	91958	92017	A_75_P01008977	MYO4	INSIDE	0.452168	0.00174802	0.00534612	1.36809
chr1	92242	92301	A_75_P01009004	MYO4	INSIDE	-0.0638305	1	1	0.956721
chr1	92435	92494	A_75_P01009022	MYO4-FRT2	DIVERGENT_PROMOTER	0.403324	0.00469738	0.012403	1.32255
chr1	92630	92688	A_75_P01009040	MYO4-FRT2	DIVERGENT_PROMOTER	-0.114555	1	1	0.923667
chr1	92856	92914	A_75_P01009063	MYO4-FRT2	DIVERGENT_PROMOTER	-0.371222	1	1	0.773127
chr1	93080	93138	A_75_P01009084	FRT2	INSIDE	-0.314759	1	1	0.803986
chr1	93423	93472	A_75_P01009120	FRT2	INSIDE	-0.185736	1	1	0.8792
chr1	93666	93723	A_75_P01009144	FRT2	INSIDE	-0.18757	1	1	0.878083
chr1	94078	94137	A_75_P01009182	FRT2	INSIDE	-0.417386	1	1	0.74878
chr1	94357	94416	A_75_P01009207	FRT2	INSIDE	-0.129012	1	1	0.914457
chr1	94634	94693	A_75_P01009237	YAL027W	PROMOTER	0.200801	0.123093	0.190797	1.14934
chr1	94986	95045	A_75_P01009273	YAL027W	INSIDE	-0.190934	1	1	0.876038
chr1	95127	95186	A_75_P01009287	YAL027W	INSIDE	-0.0361712	1	1	0.97524
chr1	95395	95453	A_75_P01009316	YAL027W	INSIDE	-0.175605	1	1	0.885396
chr1	95774	95833	A_75_P01009357	DRS2	INSIDE	-0.830207	1	1	0.562448
chr1	96055	96114	A_75_P01009385	DRS2	INSIDE	-0.118836	1	1	0.920931
chr1	96393	96452	A_75_P01009416	DRS2	INSIDE	-0.392243	1	1	0.761944
chr1	96548	96605	A_75_P01009434	DRS2	INSIDE	-0.138142	1	1	0.908688
chr1	96844	96903	A_75_P01009463	DRS2	INSIDE	-0.353222	1	1	0.782834
chr1	97199	97255	A_75_P01009497	DRS2	INSIDE	0.00487321	0.973428	0.981247	1.00338
chr1	97477	97536	A_75_P01009527	DRS2	INSIDE	-0.111422	1	1	0.925675
chr1	97746	97805	A_75_P01009557	DRS2	INSIDE	0.00609814	0.966258	0.976579	1.00424
chr1	98078	98137	A_75_P01009590	DRS2	INSIDE	-0.458408	1	1	0.727789
chr1	98328	98387	A_75_P01009617	DRS2	INSIDE	0.133302	0.350709	0.447455	1.0968
chr1	98627	98686	A_75_P01009643	DRS2	INSIDE	-0.63942	1	1	0.641971
chr1	98797	98856	A_75_P01009658	DRS2	INSIDE	-0.296155	1	1	0.81442
chr1	99061	99120	A_75_P01009685	DRS2	INSIDE	-0.576659	1	1	0.670515
chr1	99313	99372	A_75_P01009709	DRS2	INSIDE	-0.0320856	1	1	0.978005
chr1	99490	99549	A_75_P01009725	DRS2	INSIDE	0.293997	0.0344937	0.0662643	1.22603
chr1	99703	99762	A_75_P01009748	DRS2	PROMOTER	0.919459	1.80445e-07	2.17513e-06	1.89141
chr1	99880	99939	A_75_P01009766	DRS2	PROMOTER	0.518698	0.000434739	0.00165342	1.43266
chr1	100150	100209	A_75_P01009792	DRS2	PROMOTER	-0.0106811	1	1	0.992624
chr1	100418	100471	A_75_P01009819	MAK16	INSIDE	-0.0525864	1	1	0.964206
chr1	100758	100815	A_75_P01009850	MAK16	INSIDE	0.65088	2.92957e-05	0.00016944	1.57013
chr1	101036	101095	A_75_P01009878	MAK16	INSIDE	0.531504	0.000422316	0.00161178	1.44544
chr1	101293	101352	A_75_P01009904	MAK16	PROMOTER	-0.727269	1	1	0.604046
chr1	101656	101715	A_75_P01009938	LTE1	INSIDE	-0.609295	1	1	0.655517
chr1	101818	101877	A_75_P01009954	LTE1	INSIDE	-0.476558	1	1	0.71869
chr1	101962	102021	A_75_P01009967	LTE1	INSIDE	0.0342846	0.790466	0.843246	1.02405
chr1	102334	102391	A_75_P01010006	LTE1	INSIDE	-0.198959	1	1	0.871179
chr1	102575	102633	A_75_P01010026	LTE1	INSIDE	0.036739	0.771125	0.827887	1.02579
chr1	102842	102901	A_75_P01010052	LTE1	INSIDE	-0.192173	1	1	0.875286
chr1	103308	103363	A_75_P01010101	LTE1	INSIDE	-0.486352	1	1	0.713828
chr1	103638	103697	A_75_P01010135	LTE1	INSIDE	-0.253093	1	1	0.839096
chr1	103894	103953	A_75_P01010162	LTE1	INSIDE	-0.360237	1	1	0.779037
chr1	104104	104163	A_75_P01010184	LTE1	INSIDE	-0.649726	1	1	0.637401
chr1	104502	104559	A_75_P01010224	LTE1	INSIDE	-0.240392	1	1	0.846515
chr1	104793	104852	A_75_P01010256	LTE1	INSIDE	0.0687795	0.587939	0.672423	1.04883
chr1	105018	105077	A_75_P01010278	LTE1	INSIDE	-0.44241	1	1	0.735904
chr1	105200	105259	A_75_P01010295	LTE1	INSIDE	-0.151624	1	1	0.900236
chr1	105451	105510	A_75_P01010320	LTE1	INSIDE	-0.539688	1	1	0.68792
chr1	105621	105680	A_75_P01010336	LTE1	INSIDE	-0.335185	1	1	0.792683
chr1	105785	105843	A_75_P01010354	LTE1	INSIDE	0.569451	0.000192174	0.000831186	1.48396
chr1	106081	106139	A_75_P01010380	LTE1	PROMOTER	0.454849	0.00207692	0.00618225	1.37064
chr1	106309	106366	A_75_P01010404	PMT2	INSIDE	0.363359	0.00828283	0.0200192	1.28642
chr1	106502	106560	A_75_P01010421	PMT2	INSIDE	0.0622583	0.68722	0.759012	1.0441
chr1	106890	106949	A_75_P01010462	PMT2	INSIDE	0.0301085	0.845973	0.886668	1.02109
chr1	107150	107203	A_75_P01010487	PMT2	INSIDE	0.234558	0.107997	0.171283	1.17655
chr1	107287	107343	A_75_P01010500	PMT2	INSIDE	-0.0623206	1	1	0.957722
chr1	107439	107494	A_75_P01010515	PMT2	INSIDE	0.304658	0.0234557	0.048084	1.23513
chr1	107577	107636	A_75_P01010528	PMT2	INSIDE	0.346382	0.0110822	0.0256116	1.27137
chr1	107739	107798	A_75_P01010544	PMT2	INSIDE	0.0399169	0.753028	0.813187	1.02805
chr1	107949	108005	A_75_P01010564	PMT2	INSIDE	0.293582	0.0325576	0.0631111	1.22568
chr1	108086	108144	A_75_P01010577	PMT2	INSIDE	0.295827	0.0336856	0.0649794	1.22759
chr1	108293	108346	A_75_P01010596	PMT2	INSIDE	0.168413	0.193964	0.277342	1.12382
chr1	108459	108511	A_75_P01010612	PMT2	INSIDE	1.20983	1.22885e-09	3.04359e-08	2.3131
chr1	108616	108675	A_75_P01010628	PMT2	PROMOTER	1.829	6.50287e-13	6.44684e-11	3.5529
chr1	108786	108845	A_75_P01010646	PMT2	PROMOTER	0.665802	2.79606e-05	0.000162805	1.58645
chr1	109060	109111	A_75_P01010672	FUN26	INSIDE	0.336717	0.0138249	0.0308433	1.26288
chr1	109359	109417	A_75_P01010695	FUN26	INSIDE	0.407188	0.00839846	0.0202463	1.3261
chr1	109581	109633	A_75_P01010714	FUN26	INSIDE	-0.242114	1	1	0.845505
chr1	109921	109980	A_75_P01010749	FUN26	INSIDE	-0.0101942	1	1	0.992959
chr1	110204	110263	A_75_P01010777	FUN26	INSIDE	0.607828	6.864e-05	0.000347458	1.52396
chr1	110408	110465	A_75_P01010796	FUN26	PROMOTER	2.08182	1.27582e-14	2.84927e-12	4.23341
chr1	110650	110709	A_75_P01010819	FUN26	PROMOTER	-0.0823935	1	1	0.944489
chr1	110836	110895	A_75_P01010837	CCR4	INSIDE	-0.0365826	1	1	0.974962
chr1	110990	111049	A_75_P01010851	CCR4	INSIDE	-0.256494	1	1	0.83712
chr1	111293	111352	A_75_P01010884	CCR4	INSIDE	0.616571	8.52996e-05	0.000417345	1.53323
chr1	111446	111504	A_75_P01010899	CCR4	INSIDE	0.273673	0.0408443	0.0762702	1.20888
chr1	111662	111720	A_75_P01010918	CCR4	INSIDE	0.231922	0.0833736	0.138442	1.1744
chr1	111811	111866	A_75_P01010934	CCR4	INSIDE	-0.0596157	1	1	0.95952
chr1	112001	112060	A_75_P01010953	CCR4	INSIDE	-0.10946	1	1	0.926935
chr1	112247	112306	A_75_P01010977	CCR4	INSIDE	0.0852045	0.518244	0.609978	1.06084
chr1	112482	112538	A_75_P01011002	CCR4	INSIDE	-0.158192	1	1	0.896148
chr1	112637	112686	A_75_P01011016	CCR4	INSIDE	0.00485466	0.971319	0.97996	1.00337
chr1	112789	112846	A_75_P01011032	CCR4	INSIDE	0.362871	0.00803465	0.0195108	1.28598
chr1	113089	113144	A_75_P01011065	CCR4	INSIDE	0.822157	9.37729e-07	8.96899e-06	1.76805
chr1	113326	113377	A_75_P01011086	CCR4	INSIDE	1.74212	1.28183e-12	1.12097e-10	3.34526
chr1	113520	113579	A_75_P01011104	CCR4	PROMOTER	1.33235	1.69654e-10	5.96721e-09	2.51812
chr1	113740	113797	A_75_P01011126	ATS1	INSIDE	0.855163	4.62659e-07	4.89391e-06	1.80896
chr1	113932	113985	A_75_P01011144	ATS1	INSIDE	0.624164	0.000135164	0.000614864	1.54132
chr1	114228	114277	A_75_P01011170	ATS1	INSIDE	0.580618	0.000217331	0.000924306	1.49549
chr1	114425	114473	A_75_P01011186	ATS1	INSIDE	0.370397	0.00743073	0.0182642	1.29271
chr1	114597	114656	A_75_P01011203	ATS1-FUN30	DIVERGENT_PROMOTER	0.548722	0.000232469	0.00097711	1.46279
chr1	114854	114913	A_75_P01011227	ATS1-FUN30	DIVERGENT_PROMOTER	0.446847	0.00182006	0.00553141	1.36306
chr1	115039	115086	A_75_P01011243	FUN30	INSIDE	0.673135	2.22149e-05	0.000133872	1.59453
chr1	115197	115256	A_75_P01011255	FUN30	INSIDE	-0.172496	1	1	0.887306
chr1	115419	115478	A_75_P01011279	FUN30	INSIDE	-0.268261	1	1	0.83032
chr1	115574	115629	A_75_P01011291	FUN30	INSIDE	0.476628	0.00105182	0.00347448	1.39149
chr1	115733	115792	A_75_P01011306	FUN30	INSIDE	-0.0100631	1	1	0.993049
chr1	115996	116055	A_75_P01011334	FUN30	INSIDE	0.23049	0.118894	0.185368	1.17323
chr1	116311	116370	A_75_P01011365	FUN30	INSIDE	-0.0578152	1	1	0.960718
chr1	116505	116557	A_75_P01011384	FUN30	INSIDE	-0.472141	1	1	0.720894
chr1	116650	116709	A_75_P01011399	FUN30	INSIDE	-0.0443877	1	1	0.969701
chr1	116938	116997	A_75_P01011426	FUN30	INSIDE	-0.65674	1	1	0.63431
chr1	117274	117333	A_75_P01011460	FUN30	INSIDE	-0.114891	1	1	0.923452
chr1	117636	117695	A_75_P01011501	FUN30	INSIDE	-0.462853	1	1	0.72555
chr1	117814	117873	A_75_P01011521	FUN30	INSIDE	-0.391474	1	1	0.76235
chr1	117995	118054	A_75_P01011539	FUN30	INSIDE	-0.253322	1	1	0.838962
chr1	118162	118221	A_75_P01011555	FUN30	INSIDE	-0.413353	1	1	0.750876
chr1	118398	118457	A_75_P01011576	FUN30	DOWNSTREAM	-0.875958	1	1	0.544892
chr1	118600	118658	A_75_P01011595	YAL018C	INSIDE	-0.841382	1	1	0.558109
chr1	118759	118818	A_75_P01011609	YAL018C	INSIDE	-0.629832	1	1	0.646252
chr1	119041	119100	A_75_P01011641	YAL018C	INSIDE	-0.592028	1	1	0.66341
chr1	119266	119324	A_75_P01011666	YAL018C	INSIDE	-0.52534	1	1	0.694796
chr1	119560	119619	A_75_P01011696	YAL018C-PSK1	DIVERGENT_PROMOTER	-0.240027	1	1	0.84673
chr1	119860	119919	A_75_P01011727	YAL018C-PSK1	DIVERGENT_PROMOTER	0.592229	0.000472703	0.00177009	1.50757
chr1	120059	120118	A_75_P01011748	YAL018C-PSK1	DIVERGENT_PROMOTER	-0.155596	1	1	0.897762
chr1	120272	120331	A_75_P01011769	PSK1	INSIDE	-0.248767	1	1	0.841615
chr1	120499	120555	A_75_P01011792	PSK1	INSIDE	-0.0704048	1	1	0.952371
chr1	120671	120730	A_75_P01011809	PSK1	INSIDE	0.212788	0.205355	0.290496	1.15893
chr1	120939	120994	A_75_P01011835	PSK1	INSIDE	-0.552426	1	1	0.681873
chr1	121076	121132	A_75_P01011847	PSK1	INSIDE	-0.339189	1	1	0.790486
chr1	121242	121301	A_75_P01011863	PSK1	INSIDE	-0.38038	1	1	0.768235
chr1	121460	121518	A_75_P01011885	PSK1	INSIDE	0.0688121	0.590928	0.675043	1.04885
chr1	121785	121841	A_75_P01011920	PSK1	INSIDE	0.115778	0.403984	0.501677	1.08356
chr1	121957	122013	A_75_P01011938	PSK1	INSIDE	-0.235191	1	1	0.849572
chr1	122237	122295	A_75_P01011965	PSK1	INSIDE	-0.531139	1	1	0.692008
chr1	122430	122487	A_75_P01011984	PSK1	INSIDE	-0.342283	1	1	0.788792
chr1	122586	122645	A_75_P01011999	PSK1	INSIDE	-0.119006	1	1	0.920822
chr1	122957	123015	A_75_P01012039	PSK1	INSIDE	-0.229938	1	1	0.852671
chr1	123157	123215	A_75_P01012058	PSK1	INSIDE	-0.172343	1	1	0.8874
chr1	123537	123596	A_75_P01012099	PSK1	INSIDE	-0.488169	1	1	0.71293
chr1	123747	123806	A_75_P01012121	PSK1	INSIDE	-0.220346	1	1	0.858359
chr1	124041	124088	A_75_P01012146	PSK1	INSIDE	0.093705	0.46064	0.556317	1.06711
chr1	124182	124241	A_75_P01012160	PSK1	INSIDE	0.349104	0.0179878	0.0384499	1.27377
chr1	124353	124412	A_75_P01012177	YAL016C-B	INSIDE	-0.234899	1	1	0.849745
chr1	124642	124701	A_75_P01012208	YAL016C-B-TPD3	DIVERGENT_PROMOTER	0.442634	0.00226919	0.00666854	1.35908
chr1	124839	124897	A_75_P01012229	YAL016C-B-TPD3	DIVERGENT_PROMOTER	1.61798	3.56142e-12	2.54626e-10	3.06946
chr1	125020	125079	A_75_P01012244	TPD3	INSIDE	0.642062	3.29555e-05	0.000186809	1.56056
chr1	125448	125507	A_75_P01012290	TPD3	INSIDE	0.0750646	0.564283	0.651503	1.05341
chr1	125694	125753	A_75_P01012314	TPD3	INSIDE	-0.0221331	1	1	0.984776
chr1	125917	125976	A_75_P01012335	TPD3	INSIDE	0.304256	0.0249388	0.0505852	1.23478
chr1	126223	126282	A_75_P01012367	TPD3	INSIDE	0.157727	0.225733	0.31355	1.11553
chr1	126524	126583	A_75_P01012393	TPD3	INSIDE	0.528487	0.000536713	0.00196584	1.44242
chr1	127032	127091	A_75_P01012446	NTG1	INSIDE	-0.369958	1	1	0.773805
chr1	127322	127378	A_75_P01012475	NTG1	INSIDE	0.326893	0.0159961	0.0348633	1.25431
chr1	127508	127567	A_75_P01012490	NTG1	INSIDE	-0.326204	1	1	0.797632
chr1	127783	127838	A_75_P01012518	NTG1	INSIDE	0.716308	0.000208222	0.00089003	1.64297
chr1	128042	128101	A_75_P01012541	NTG1	INSIDE	0.797243	7.09608e-06	5.02925e-05	1.73778
chr1	128196	128255	A_75_P01012556	NTG1	PROMOTER	-0.403321	1	1	0.756116
chr1	128361	128418	A_75_P01012572	SYN8	INSIDE	0.0578804	0.672673	0.746179	1.04094
chr1	128500	128557	A_75_P01012584	SYN8	INSIDE	0.406749	0.00606993	0.0154204	1.3257
chr1	128709	128763	A_75_P01012606	SYN8	INSIDE	0.516641	0.000466263	0.00175039	1.43062
chr1	129043	129102	A_75_P01012638	SYN8-DEP1	DIVERGENT_PROMOTER	1.06765	1.66082e-08	2.8067e-07	2.09602
chr1	129362	129421	A_75_P01012667	DEP1	INSIDE	1.25708	9.78134e-10	2.54738e-08	2.39012
chr1	129523	129571	A_75_P01012681	DEP1	INSIDE	0.149138	0.287533	0.381507	1.10891
chr1	129699	129755	A_75_P01012697	DEP1	INSIDE	-0.127046	1	1	0.915705
chr1	130007	130061	A_75_P01012725	DEP1	INSIDE	0.301205	0.0252752	0.051155	1.23217
chr1	130157	130213	A_75_P01012739	DEP1	INSIDE	0.200228	0.13582	0.206979	1.14888
chr1	130328	130378	A_75_P01012753	DEP1	INSIDE	-0.189367	1	1	0.87699
chr1	130543	130602	A_75_P01012776	CYS3	PROMOTER	0.238879	0.0922904	0.150461	1.18008
chr1	130727	130786	A_75_P01012796	CYS3	PROMOTER	1.38678	1.25647e-10	4.66003e-09	2.61494
chr1	130910	130967	A_75_P01012813	CYS3	INSIDE	0.639519	3.84299e-05	0.000212959	1.55781
chr1	131163	131222	A_75_P01012837	CYS3	INSIDE	0.612292	8.26171e-05	0.000406056	1.52869
chr1	131344	131393	A_75_P01012852	CYS3	INSIDE	0.944058	3.69092e-07	4.02407e-06	1.92393
chr1	131648	131699	A_75_P01012883	CYS3	INSIDE	0.499967	0.00059081	0.00213005	1.41418
chr1	131922	131976	A_75_P01012909	CYS3	INSIDE	0.485341	0.00083324	0.00286073	1.39992
chr1	132118	132177	A_75_P01012926	SWC1	PROMOTER	2.97074	8.96526e-18	8.09583e-15	7.83936
chr1	132329	132386	A_75_P01012945	SWC1	INSIDE	2.42284	7.52779e-16	3.09601e-13	5.36227
chr1	132548	132605	A_75_P01012965	SWC1	INSIDE	1.12683	7.70595e-09	1.46632e-07	2.18379
chr1	132979	133038	A_75_P01013008	SWC1	INSIDE	-0.461152	1	1	0.726406
chr1	133130	133189	A_75_P01013024	SWC1	INSIDE	-0.073424	1	1	0.95038
chr1	133420	133478	A_75_P01013052	SWC1	INSIDE	-0.421358	1	1	0.746722
chr1	133565	133624	A_75_P01013066	SWC1	INSIDE	-0.511751	1	1	0.701371
chr1	133954	134011	A_75_P01013102	SWC1	INSIDE	-0.126712	1	1	0.915916
chr1	134282	134340	A_75_P01013134	MDM10	INSIDE	0.0545587	0.671764	0.745389	1.03854
chr1	134556	134615	A_75_P01013159	MDM10	INSIDE	-0.159351	1	1	0.895428
chr1	134759	134818	A_75_P01013179	MDM10	INSIDE	-0.207902	1	1	0.865795
chr1	135124	135183	A_75_P01013217	MDM10	INSIDE	-0.633852	1	1	0.644453
chr1	135426	135482	A_75_P01013246	MDM10	INSIDE	-0.1269	1	1	0.915797
chr1	135770	135829	A_75_P01013281	MDM10-SPO7	DIVERGENT_PROMOTER	0.298611	0.0269059	0.0538675	1.22996
chr1	135967	136026	A_75_P01013300	SPO7	INSIDE	0.674588	1.9328e-05	0.000118802	1.59614
chr1	136112	136169	A_75_P01013311	SPO7	INSIDE	0.399101	0.00532438	0.0138067	1.31869
chr1	136279	136338	A_75_P01013327	SPO7	INSIDE	-0.0345816	1	1	0.976315
chr1	136423	136479	A_75_P01013341	SPO7	INSIDE	-0.427269	1	1	0.743668
chr1	136645	136704	A_75_P01013363	FUN14	PROMOTER	0.204713	0.118179	0.18444	1.15246
chr1	136810	136869	A_75_P01013379	FUN14	PROMOTER	-0.334774	1	1	0.792908
chr1	136993	137048	A_75_P01013395	FUN14	INSIDE	0.232118	0.0789776	0.132359	1.17456
chr1	137199	137258	A_75_P01013415	FUN14	INSIDE	-0.223914	1	1	0.856239
chr1	137396	137455	A_75_P01013435	FUN14	INSIDE	-0.530068	1	1	0.692522
chr1	137718	137777	A_75_P01013466	ERP2	INSIDE	-0.371093	1	1	0.773196
chr1	137857	137916	A_75_P01013483	ERP2	INSIDE	0.0127109	0.927616	0.948439	1.00885
chr1	138112	138171	A_75_P01013509	ERP2	INSIDE	0.440484	0.0026134	0.00751735	1.35706
chr1	138317	138376	A_75_P01013529	ERP2	INSIDE	1.08811	1.70446e-08	2.87111e-07	2.12595
chr1	138668	138727	A_75_P01013565	ERP2	PROMOTER	0.273633	0.0506704	0.0912986	1.20885
chr1	138806	138865	A_75_P01013576	ERP2	PROMOTER	-0.217631	1	1	0.859977
chr1	139027	139085	A_75_P01013595	ERP2	PROMOTER	0.574729	0.000174054	0.000763709	1.4894
chr1	139288	139347	A_75_P01013621	ERP2	PROMOTER	1.66775	1.62017e-12	1.3596e-10	3.1772
chr1	139438	139497	A_75_P01013634	ERP2	PROMOTER	-0.170743	1	1	0.888385
chr1	139643	139692	A_75_P01013652	SSA1	INSIDE	0.267802	0.0499029	0.0901504	1.20397
chr1	140134	140192	A_75_P01013705	SSA1	INSIDE	0.0161012	0.901642	0.92934	1.01122
chr1	141171	141216	A_75_P01013805	SSA1	INSIDE	0.253803	0.055451	0.0985233	1.19235
chr1	141416	141475	A_75_P01013830	SSA1-EFB1	DIVERGENT_PROMOTER	0.278597	0.0383758	0.0724127	1.21301
chr1	141556	141611	A_75_P01013842	SSA1-EFB1	DIVERGENT_PROMOTER	0.0910987	0.473811	0.568636	1.06518
chr1	141737	141794	A_75_P01013858	SSA1-EFB1	DIVERGENT_PROMOTER	-0.288177	1	1	0.818936
chr1	142098	142157	A_75_P01013894	SSA1-EFB1	DIVERGENT_PROMOTER	0.24969	0.0590949	0.10386	1.18895
chr1	142436	142495	A_75_P01013926	EFB1	INSIDE	0.620589	9.23089e-05	0.000445397	1.5375
chr1	142594	142653	A_75_P01013940	EFB1	INSIDE	1.07543	1.10797e-08	1.99238e-07	2.10734
chr1	143011	143070	A_75_P01013981	EFB1	INSIDE	1.62563	3.80644e-12	2.68448e-10	3.08577
chr1	143256	143315	A_75_P01014006	VPS8	PROMOTER	0.832983	7.83236e-07	7.68963e-06	1.78137
chr1	143448	143507	A_75_P01014026	VPS8	PROMOTER	1.81788	4.58203e-13	4.79428e-11	3.52563
chr1	143668	143727	A_75_P01014046	VPS8	PROMOTER	1.94751	7.87668e-14	1.1985e-11	3.85707
chr1	143904	143959	A_75_P01014070	VPS8	PROMOTER	0.62999	4.07976e-05	0.000223929	1.54755
chr1	144106	144162	A_75_P01014091	VPS8	INSIDE	0.205012	0.135508	0.206577	1.1527
chr1	144337	144394	A_75_P01014113	VPS8	INSIDE	0.17264	0.192672	0.275742	1.12712
chr1	144582	144641	A_75_P01014137	VPS8	INSIDE	-0.730978	1	1	0.602495
chr1	144835	144893	A_75_P01014168	VPS8	INSIDE	-0.269184	1	1	0.829789
chr1	145069	145128	A_75_P01014193	VPS8	INSIDE	0.00911764	0.944141	0.960583	1.00634
chr1	145221	145280	A_75_P01014209	VPS8	INSIDE	-0.184936	1	1	0.879688
chr1	145428	145487	A_75_P01014231	VPS8	INSIDE	-0.751182	1	1	0.594117
chr1	145636	145695	A_75_P01014252	VPS8	INSIDE	-0.658306	1	1	0.633622
chr1	145992	146051	A_75_P01014290	VPS8	INSIDE	-0.0648735	1	1	0.956029
chr1	146344	146403	A_75_P01014323	VPS8	INSIDE	-0.919576	1	1	0.528664
chr1	146651	146708	A_75_P01014353	VPS8	INSIDE	-0.34022	1	1	0.789921
chr1	146912	146971	A_75_P01014379	VPS8	INSIDE	-0.259151	1	1	0.835579
chr1	147099	147158	A_75_P01014397	VPS8	INSIDE	-0.50317	1	1	0.705555
chr1	147363	147422	A_75_P01014424	VPS8	INSIDE	-0.437042	1	1	0.738648
chr1	147714	147773	A_75_P01014459	TFC3	INSIDE	-0.0366577	1	1	0.974911
chr1	147880	147938	A_75_P01014478	TFC3	INSIDE	-0.0116829	1	1	0.991935
chr1	148022	148077	A_75_P01014491	TFC3	INSIDE	0.15058	0.291003	0.385188	1.11002
chr1	148227	148286	A_75_P01014512	TFC3	INSIDE	-0.151413	1	1	0.900368
chr1	148638	148697	A_75_P01014552	TFC3	INSIDE	-0.90955	1	1	0.532351
chr1	148973	149031	A_75_P01014586	TFC3	INSIDE	-0.392748	1	1	0.761678
chr1	149140	149199	A_75_P01014602	TFC3	INSIDE	-0.574654	1	1	0.671447
chr1	149317	149374	A_75_P01014623	TFC3	INSIDE	-0.570969	1	1	0.673164
chr1	149571	149630	A_75_P01014646	TFC3	INSIDE	-0.243765	1	1	0.844539
chr1	149713	149770	A_75_P01014660	TFC3	INSIDE	-0.718071	1	1	0.60791
chr1	149904	149963	A_75_P01014679	TFC3	INSIDE	-0.538926	1	1	0.688283
chr1	150158	150217	A_75_P01014706	TFC3	INSIDE	-0.463076	1	1	0.725438
chr1	150340	150399	A_75_P01014722	TFC3	INSIDE	-0.134849	1	1	0.910765
chr1	150616	150673	A_75_P01014748	TFC3	INSIDE	-0.469647	1	1	0.722141
chr1	150754	150813	A_75_P01014762	TFC3	INSIDE	-0.269142	1	1	0.829813
chr1	150964	151023	A_75_P01014782	TFC3	INSIDE	0.149518	0.245358	0.335482	1.1092
chr1	151120	151178	A_75_P01014795	TFC3	INSIDE	-0.00950021	1	1	0.993437
chr1	151365	151424	A_75_P01014819	TFC3-NUP60	DIVERGENT_PROMOTER	-0.0259332	1	1	0.982185
chr1	151546	151605	A_75_P01014837	TFC3-NUP60	DIVERGENT_PROMOTER	-0.459515	1	1	0.727231
chr1	151765	151824	A_75_P01014859	TFC3-NUP60	DIVERGENT_PROMOTER	-0.0132021	1	1	0.990891
chr1	152201	152260	A_75_P01014901	TFC3-NUP60	DIVERGENT_PROMOTER	0.795964	1.44259e-06	1.29902e-05	1.73624
chr1	152366	152425	A_75_P01014916	NUP60	INSIDE	0.277498	0.0429635	0.0795835	1.21209
chr1	152547	152606	A_75_P01014933	NUP60	INSIDE	-0.244398	1	1	0.844168
chr1	153000	153059	A_75_P01014976	NUP60	INSIDE	-0.453907	1	1	0.730063
chr1	153409	153468	A_75_P01015021	NUP60	INSIDE	0.0627663	0.783621	0.83773	1.04447
chr1	153642	153701	A_75_P01015044	NUP60	INSIDE	0.210434	0.105879	0.168452	1.15704
chr1	153883	153942	A_75_P01015068	NUP60	DOWNSTREAM	0.0523222	0.701589	0.771151	1.03693
chr1	154240	154295	A_75_P01015100	ERP1	INSIDE	0.428082	0.00277024	0.00789419	1.34544
chr1	154531	154590	A_75_P01015128	ERP1	INSIDE	0.325161	0.0157153	0.0343596	1.2528
chr1	154679	154738	A_75_P01015143	ERP1	INSIDE	0.644956	2.80596e-05	0.000163359	1.56369
chr1	154956	155014	A_75_P01015170	ERP1-SWD1	DIVERGENT_PROMOTER	0.395462	0.00429394	0.0114941	1.31536
chr1	155152	155210	A_75_P01015190	SWD1	INSIDE	0.542672	0.000284588	0.00115818	1.45667
chr1	155293	155351	A_75_P01015203	SWD1	INSIDE	-0.00617108	1	1	0.995732
chr1	155481	155540	A_75_P01015222	SWD1	INSIDE	0.193556	0.142798	0.215636	1.14358
chr1	155813	155872	A_75_P01015256	SWD1	INSIDE	-0.0150955	1	1	0.989591
chr1	155959	156018	A_75_P01015270	SWD1	INSIDE	0.0347406	0.808636	0.857827	1.02437
chr1	156232	156291	A_75_P01015299	SWD1	INSIDE	0.132055	0.316241	0.411862	1.09585
chr1	156414	156473	A_75_P01015319	SWD1	DOWNSTREAM	0.289161	0.0302821	0.0593595	1.22193
chr1	156611	156668	A_75_P01015340	RFA1	DOWNSTREAM	-0.286643	1	1	0.819807
chr1	156971	157030	A_75_P01015375	RFA1	INSIDE	-0.0263624	1	1	0.981893
chr1	157220	157279	A_75_P01015404	RFA1	INSIDE	-0.222076	1	1	0.857331
chr1	157409	157464	A_75_P01015424	RFA1	INSIDE	0.0993356	0.452481	0.548793	1.07128
chr1	157766	157825	A_75_P01015460	RFA1	INSIDE	0.174315	0.202868	0.287599	1.12843
chr1	157944	158003	A_75_P01015478	RFA1	INSIDE	-0.121852	1	1	0.919007
chr1	158186	158245	A_75_P01015501	RFA1	INSIDE	-0.396898	1	1	0.75949
chr1	158325	158383	A_75_P01015514	RFA1	INSIDE	-0.589811	1	1	0.66443
chr1	158598	158654	A_75_P01015541	RFA1-SEN34	DIVERGENT_PROMOTER	0.268534	0.0478239	0.0870838	1.20458
chr1	158966	159025	A_75_P01015582	SEN34	INSIDE	0.684415	1.75222e-05	0.000109271	1.60705
chr1	159128	159187	A_75_P01015598	SEN34	INSIDE	0.232972	0.0845317	0.14004	1.17525
chr1	159499	159557	A_75_P01015636	SEN34	INSIDE	-0.144164	1	1	0.904903
chr1	159769	159828	A_75_P01015663	SEN34	DOWNSTREAM	-0.336632	1	1	0.791888
chr1	160004	160063	A_75_P01015685	SEN34	DOWNSTREAM	-0.116837	1	1	0.922207
chr1	160192	160251	A_75_P01015705	SEN34	DOWNSTREAM	0.504988	0.000502486	0.00186331	1.41911
chr1	166141	166200	A_75_P01016323	BUD14	DOWNSTREAM	0.875187	3.12189e-07	3.47855e-06	1.83425
chr1	166406	166465	A_75_P01016350	BUD14	DOWNSTREAM	1.65211	5.45467e-12	3.61951e-10	3.14293
chr1	166600	166659	A_75_P01016370	BUD14	DOWNSTREAM	-0.10034	1	1	0.932813
chr1	166755	166814	A_75_P01016385	BUD14	INSIDE	-0.323706	1	1	0.799015
chr1	166934	166992	A_75_P01016402	BUD14	INSIDE	-0.00334759	1	1	0.997682
chr1	167138	167197	A_75_P01016423	BUD14	INSIDE	-0.339918	1	1	0.790086
chr1	167374	167433	A_75_P01016447	BUD14	INSIDE	0.273969	0.0470384	0.0859096	1.20913
chr1	167710	167768	A_75_P01016479	BUD14	INSIDE	0.0794806	0.560163	0.647844	1.05664
chr1	168001	168059	A_75_P01016509	BUD14	INSIDE	-0.127531	1	1	0.915397
chr1	168159	168218	A_75_P01016526	BUD14	INSIDE	0.0360107	0.776972	0.832379	1.02527
chr1	168332	168391	A_75_P01016543	BUD14	INSIDE	0.19813	0.238025	0.327407	1.14721
chr1	168621	168680	A_75_P01016572	BUD14	INSIDE	0.031159	0.810466	0.859308	1.02183
chr1	169027	169086	A_75_P01016613	BUD14-ADE1	DIVERGENT_PROMOTER	0.966501	1.1141e-07	1.44259e-06	1.9541
chr1	169276	169335	A_75_P01016637	BUD14-ADE1	DIVERGENT_PROMOTER	0.244753	0.0745503	0.126104	1.18489
chr1	169465	169523	A_75_P01016657	ADE1	INSIDE	0.486675	0.000684428	0.00241366	1.40121
chr1	169771	169830	A_75_P01016688	ADE1	INSIDE	0.381976	0.0080155	0.0194677	1.30313
chr1	170117	170176	A_75_P01016722	ADE1	INSIDE	0.763113	6.32573e-06	4.56823e-05	1.69715
chr1	170260	170319	A_75_P01016738	ADE1	INSIDE	0.752718	1.18092e-05	7.77401e-05	1.68496
chr1	170526	170583	A_75_P01016763	KIN3	INSIDE	-0.0293356	1	1	0.979871
chr1	170716	170775	A_75_P01016782	KIN3	INSIDE	0.404219	0.00360478	0.00990402	1.32337
chr1	171049	171106	A_75_P01016815	KIN3	INSIDE	0.258347	0.0571035	0.100946	1.19611
chr1	171320	171379	A_75_P01016843	KIN3	INSIDE	-0.338797	1	1	0.790701
chr1	171474	171533	A_75_P01016858	KIN3	INSIDE	0.12112	0.378194	0.475983	1.08758
chr1	171679	171738	A_75_P01016879	KIN3	PROMOTER	0.148364	0.254203	0.345595	1.10831
chr1	171844	171903	A_75_P01016896	KIN3	PROMOTER	-0.787139	1	1	0.579492
chr1	172079	172138	A_75_P01016917	KIN3	PROMOTER	-0.749583	1	1	0.594776
chr1	172342	172399	A_75_P01016945	CDC15	INSIDE	-0.556527	1	1	0.679937
chr1	172710	172769	A_75_P01016985	CDC15	INSIDE	-0.726672	1	1	0.604296
chr1	172912	172971	A_75_P01017006	CDC15	INSIDE	0.153736	0.234893	0.323999	1.11245
chr1	173253	173312	A_75_P01017043	CDC15	INSIDE	-0.334843	1	1	0.79287
chr1	173464	173523	A_75_P01017063	CDC15	INSIDE	-0.244944	1	1	0.843849
chr1	173619	173677	A_75_P01017077	CDC15	INSIDE	-0.193565	1	1	0.874442
chr1	173917	173973	A_75_P01017105	CDC15	INSIDE	0.194071	0.149186	0.223671	1.14399
chr1	174183	174242	A_75_P01017134	CDC15	INSIDE	-0.0747449	1	1	0.94951
chr1	174351	174410	A_75_P01017149	CDC15	INSIDE	0.212361	0.104134	0.166185	1.15858
chr1	174748	174806	A_75_P01017187	CDC15	INSIDE	0.26395	0.0544283	0.0969843	1.20076
chr1	174913	174972	A_75_P01017204	CDC15	INSIDE	-0.326098	1	1	0.797691
chr1	175099	175155	A_75_P01017220	CDC15	INSIDE	0.684611	1.53109e-05	9.73371e-05	1.60727
chr1	175339	175394	A_75_P01017243	CDC15	PROMOTER	0.886995	2.8195e-07	3.18259e-06	1.84932
chr1	175517	175576	A_75_P01017259	CDC15	PROMOTER	0.143876	0.287876	0.381767	1.10487
chr1	175949	176007	A_75_P01017305	CDC15	PROMOTER	-0.531022	1	1	0.692064
chr1	176407	176466	A_75_P01017352	CDC15	PROMOTER	-0.532185	1	1	0.691507
chr1	176603	176658	A_75_P01017374	CDC15	PROMOTER	0.060248	0.664024	0.738775	1.04264
chr1	177113	177170	A_75_P01017426	PAU7	PROMOTER	-0.249592	1	1	0.841134
chr1	177285	177342	A_75_P01017444	PAU7	PROMOTER	-0.0433869	1	1	0.970374
chr1	177542	177598	A_75_P01017473	PAU7	PROMOTER	-0.377253	1	1	0.769902
chr1	177719	177777	A_75_P01017491	PAU7	PROMOTER	0.239899	0.0790084	0.132396	1.18091
chr1	177911	177970	A_75_P01017509	PAU7	PROMOTER	-0.0680355	1	1	0.953936
chr1	178250	178308	A_75_P01017543	PAU7	PROMOTER	-0.627008	1	1	0.647518
chr1	178467	178526	A_75_P01017567	PAU7	PROMOTER	-0.251515	1	1	0.840014
chr1	178619	178678	A_75_P01017581	PAU7	PROMOTER	-0.18416	1	1	0.880161
chr1	178768	178827	A_75_P01017598	PAU7	PROMOTER	-0.129863	1	1	0.913918
chr1	179160	179214	A_75_P01017638	YAR023C	DOWNSTREAM	-0.848533	1	1	0.555349
chr1	179455	179514	A_75_P01017667	YAR023C	INSIDE	-0.266514	1	1	0.831326
chr1	179603	179662	A_75_P01017681	YAR023C	INSIDE	-0.415946	1	1	0.749528
chr1	179758	179817	A_75_P01017697	YAR023C	INSIDE	-0.524344	1	1	0.695275
chr1	180043	180102	A_75_P01017724	YAR023C	PROMOTER	-0.239806	1	1	0.846859
chr1	180213	180272	A_75_P01017743	YAR023C	PROMOTER	-0.544351	1	1	0.6857
chr1	180536	180594	A_75_P01017778	YAR023C	PROMOTER	0.00830776	0.947856	0.963316	1.00578
chr1	180674	180733	A_75_P01017791	YAR023C	PROMOTER	-0.115512	1	1	0.923055
chr1	180922	180980	A_75_P01017817	YAR023C	PROMOTER	0.679108	1.67601e-05	0.000105277	1.60115
chr1	181067	181126	A_75_P01017829	YAR023C	PROMOTER	0.848773	6.25312e-07	6.33996e-06	1.80097
chr1	181321	181378	A_75_P01017854	YAR023C	PROMOTER	1.08929	1.28558e-08	2.25799e-07	2.12769
chr1	181497	181554	A_75_P01017873	YAR023C	PROMOTER	0.542006	0.000223628	0.000944704	1.456
chr1	181679	181738	A_75_P01017893	YAR023C	PROMOTER	0.0529921	0.679395	0.752087	1.03741
chr1	181992	182050	A_75_P01017921	UIP3	PROMOTER	-0.342872	1	1	0.78847
chr1	182298	182356	A_75_P01017953	UIP3	PROMOTER	0.241379	0.101037	0.162069	1.18212
chr1	182441	182500	A_75_P01017968	UIP3	PROMOTER	0.481905	0.00137233	0.00435154	1.39659
chr1	182590	182649	A_75_P01017984	UIP3	PROMOTER	1.36196	1.08223e-10	4.13566e-09	2.57033
chr1	182991	183050	A_75_P01018018	UIP3	PROMOTER	0.183214	0.172681	0.252206	1.13541
chr1	183527	183586	A_75_P01018077	UIP3	PROMOTER	0.0777995	0.538877	0.628277	1.05541
chr1	183853	183912	A_75_P01018110	UIP3	INSIDE	0.329655	0.0176453	0.0378344	1.25671
chr1	184010	184069	A_75_P01018127	UIP3	INSIDE	-0.419814	1	1	0.747521
chr1	184210	184269	A_75_P01018147	UIP3	INSIDE	-0.132987	1	1	0.911941
chr1	184441	184500	A_75_P01018167	UIP3	INSIDE	-0.116627	1	1	0.922341
chr1	184951	185008	A_75_P01018217	YAR028W	INSIDE	0.528061	0.000600722	0.00216095	1.44199
chr1	185284	185343	A_75_P01018250	YAR028W	INSIDE	-0.233593	1	1	0.850514
chr1	185483	185540	A_75_P01018270	YAR028W	INSIDE	-0.482396	1	1	0.715788
chr1	185656	185713	A_75_P01018286	YAR029W	PROMOTER	-0.559629	1	1	0.678477
chr1	185903	185962	A_75_P01018311	YAR029W	PROMOTER	-0.638171	1	1	0.642527
chr1	186157	186214	A_75_P01018337	YAR029W	PROMOTER	-0.199656	1	1	0.870758
chr1	186472	186528	A_75_P01018369	YAR029W	INSIDE	-0.461711	1	1	0.726125
chr1	186672	186731	A_75_P01018388	PRM9	PROMOTER	-0.0662444	1	1	0.955121
chr1	186886	186945	A_75_P01018410	PRM9	INSIDE	0.0290458	0.826395	0.871695	1.02034
chr1	187252	187311	A_75_P01018444	PRM9	INSIDE	-0.104558	1	1	0.93009
chr1	187397	187456	A_75_P01018460	PRM9	INSIDE	0.0591338	0.663888	0.738643	1.04184
chr1	187755	187814	A_75_P01018492	MST28	PROMOTER	0.0194488	0.877608	0.910919	1.01357
chr1	187917	187976	A_75_P01018505	MST28	PROMOTER	-0.12396	1	1	0.917665
chr1	188329	188388	A_75_P01018544	MST28	INSIDE	-0.0192008	1	1	0.986779
chr1	189742	189792	A_75_P01018684	YAT1	PROMOTER	-0.0112471	1	1	0.992234
chr1	189932	189988	A_75_P01018702	YAT1	PROMOTER	0.258511	0.0523298	0.093768	1.19624
chr1	190077	190132	A_75_P01018714	YAT1	PROMOTER	-0.0111452	1	1	0.992305
chr1	190409	190461	A_75_P01018745	YAT1	INSIDE	-0.510508	1	1	0.701975
chr1	190562	190606	A_75_P01018758	YAT1	INSIDE	-0.134654	1	1	0.910888
chr1	190830	190874	A_75_P01018781	YAT1	INSIDE	-0.211524	1	1	0.863625
chr1	191162	191206	A_75_P01018808	YAT1	INSIDE	-0.337191	1	1	0.791581
chr1	191466	191521	A_75_P01018831	YAT1	INSIDE	-0.435915	1	1	0.739225
chr1	191693	191737	A_75_P01018848	YAT1	INSIDE	0.12941	0.332024	0.428308	1.09385
chr1	191840	191884	A_75_P01018861	YAT1	INSIDE	0.0861326	0.518067	0.609856	1.06152
chr1	192001	192045	A_75_P01018875	YAT1	INSIDE	-0.147366	1	1	0.902897
chr1	192237	192296	A_75_P01018894	YAT1	DOWNSTREAM	0.283397	0.0554557	0.0985275	1.21706
chr1	192384	192440	A_75_P01018909	YAR035C-A-SWH1	DIVERGENT_PROMOTER	-0.486415	1	1	0.713796
chr1	192546	192605	A_75_P01018926	YAR035C-A-SWH1	DIVERGENT_PROMOTER	-0.192186	1	1	0.875278
chr1	192821	192879	A_75_P01018950	SWH1	INSIDE	0.453086	0.00148171	0.00464275	1.36897
chr1	193220	193269	A_75_P01018985	SWH1	INSIDE	0.535488	0.000634113	0.00226195	1.44943
chr1	193611	193668	A_75_P01019025	SWH1	INSIDE	0.0207832	0.871693	0.906094	1.01451
chr1	193813	193868	A_75_P01019042	SWH1	INSIDE	0.653054	3.11946e-05	0.000178239	1.57249
chr1	194018	194075	A_75_P01019064	SWH1	INSIDE	-0.406948	1	1	0.754217
chr1	194279	194337	A_75_P01019087	SWH1	INSIDE	0.259109	0.0497661	0.0899383	1.19674
chr1	194508	194567	A_75_P01019112	SWH1	INSIDE	-0.372069	1	1	0.772673
chr1	194667	194726	A_75_P01019129	SWH1	INSIDE	-0.442349	1	1	0.735935
chr1	195007	195064	A_75_P01019160	SWH1	INSIDE	-0.146297	1	1	0.903567
chr1	195154	195213	A_75_P01019175	SWH1	INSIDE	0.49427	0.000995816	0.00332117	1.40861
chr1	195630	195688	A_75_P01019223	SWH1	INSIDE	0.0497158	0.714185	0.781542	1.03506
chr1	195811	195870	A_75_P01019241	SWH1	INSIDE	0.0402514	0.762393	0.820886	1.02829
chr1	196008	196066	A_75_P01019260	SWH1	INSIDE	-0.310893	1	1	0.806142
chr1	196175	196232	A_75_P01019276	SWH1	DOWNSTREAM	-0.14478	1	1	0.904517
chr1	196563	196620	A_75_P01019313	SWH1	DOWNSTREAM	-0.188072	1	1	0.877778
chr1	196754	196813	A_75_P01019331	SWH1	DOWNSTREAM	-0.336347	1	1	0.792044
chr1	196920	196979	A_75_P01019347	SWH1	DOWNSTREAM	-0.492375	1	1	0.710854
chr1	197117	197176	A_75_P01019369	SWH1	DOWNSTREAM	0.0233393	0.86064	0.898024	1.01631
chr1	197254	197313	A_75_P01019383	SWH1	DOWNSTREAM	-0.470198	1	1	0.721865
chr1	197432	197491	A_75_P01019402	SWH1	DOWNSTREAM	-0.221513	1	1	0.857665
chr1	197730	197789	A_75_P01019432	SWH1	DOWNSTREAM	-0.64292	1	1	0.640416
chr1	198003	198058	A_75_P01019459	SWH1	DOWNSTREAM	-0.272415	1	1	0.827932
chr1	198417	198473	A_75_P01019503	chr1:000198417-000198473	Unknown	-0.462159	1	1	0.725899
chr1	198619	198677	A_75_P01019524	chr1:000198619-000198677	Unknown	-1.50292	1	1	0.352839
chr1	198759	198818	A_75_P01019538	chr1:000198759-000198818	Unknown	-1.74978	1	1	0.297347
chr1	198901	198957	A_75_P01019553	chr1:000198901-000198957	Unknown	-1.16826	1	1	0.444959
chr1	199146	199202	A_75_P01019577	chr1:000199146-000199202	Unknown	-0.119583	1	1	0.920454
chr1	199310	199369	A_75_P01019594	chr1:000199310-000199369	Unknown	0.247849	0.0638725	0.110924	1.18744
chr1	199576	199633	A_75_P01019618	chr1:000199576-000199633	Unknown	0.3974	0.00435531	0.0116382	1.31713
chr1	199729	199788	A_75_P01019633	chr1:000199729-000199788	Unknown	-0.167052	1	1	0.890661
chr1	200086	200145	A_75_P01019669	chr1:000200086-000200145	Unknown	-0.613443	1	1	0.653635
chr1	200353	200412	A_75_P01019693	chr1:000200353-000200412	Unknown	0.292971	0.0300051	0.0589112	1.22516
chr1	200514	200573	A_75_P01019709	chr1:000200514-000200573	Unknown	0.492504	0.000700505	0.00246282	1.40688
chr1	200883	200942	A_75_P01019747	chr1:000200883-000200942	Unknown	-0.290632	1	1	0.817544
chr1	201043	201101	A_75_P01019758	chr1:000201043-000201101	Unknown	-0.0380606	1	1	0.973963
chr1	201236	201295	A_75_P01019776	chr1:000201236-000201295	Unknown	-0.178699	1	1	0.883499
chr1	201375	201433	A_75_P01019791	FLO1	PROMOTER	-0.036421	1	1	0.975071
chr1	201597	201656	A_75_P01019813	FLO1	PROMOTER	-0.388728	1	1	0.763803
chr1	201766	201825	A_75_P01019830	FLO1	PROMOTER	-0.364403	1	1	0.77679
chr1	202009	202068	A_75_P01019855	FLO1	PROMOTER	-0.165861	1	1	0.891396
chr1	202179	202238	A_75_P01019870	FLO1	PROMOTER	-0.10856	1	1	0.927514
chr1	202393	202452	A_75_P01019893	FLO1	PROMOTER	-0.383515	1	1	0.766568
chr1	202726	202783	A_75_P01019931	FLO1	PROMOTER	-0.468827	1	1	0.722552
chr1	202940	202999	A_75_P01019953	FLO1	PROMOTER	-0.0455944	1	1	0.968891
chr1	203187	203246	A_75_P01019978	FLO1	PROMOTER	-0.519915	1	1	0.697413
chr1	203405	203458	A_75_P01020000	FLO1	INSIDE	0.0936235	0.473638	0.568478	1.06705
chr1	203929	203975	A_75_P01020050	FLO1	INSIDE	-0.230716	1	1	0.852212
chr1	204160	204216	A_75_P01020073	FLO1	INSIDE	-0.0139386	1	1	0.990385
chr1	206273	206317	A_75_P01020270	FLO1	INSIDE	-0.246649	1	1	0.842852
chr1	206546	206597	A_75_P01020298	FLO1	INSIDE	-0.36108	1	1	0.778581
chr1	206957	207016	A_75_P01020339	FLO1	INSIDE	-0.305275	1	1	0.809288
chr1	207629	207686	A_75_P01020408	FLO1	INSIDE	-0.20043	1	1	0.870291
chr1	222967	223026	A_75_P01021896	YAR068W	DOWNSTREAM	0.00824761	0.949765	0.964627	1.00573
chr1	225052	225111	A_75_P01022109	PHO11	PROMOTER	-1.45945	1	1	0.363632
chr1	226845	226904	A_75_P01022284	IMD1	PROMOTER	-0.10554	1	1	0.929457
chr1	227155	227214	A_75_P01022314	IMD1	PROMOTER	-0.243038	1	1	0.844964
chr1	227296	227355	A_75_P01022329	IMD1	PROMOTER	0.295688	0.111516	0.175857	1.22747
chr1	227433	227492	A_75_P01022345	IMD1	PROMOTER	-0.657589	1	1	0.633937
chr1	227925	227984	A_75_P01022393	YAR075W	PROMOTER	0.033243	0.816808	0.864223	1.02331
chr1	228816	228873	A_75_P01022478	YAR075W	INSIDE	0.706405	1.03388e-05	6.93018e-05	1.63173
chr1	229146	229205	A_75_P01022508	YAR075W	INSIDE	-0.0171971	1	1	0.988151
chr1	229308	229367	A_75_P01022525	YAR075W	DOWNSTREAM	-0.157357	1	1	0.896667
chr1	229526	229585	A_75_P01022547	YAR075W	DOWNSTREAM	0.548889	0.000196093	0.000845233	1.46296
chr1	229802	229861	A_75_P01022572	YAR075W	DOWNSTREAM	0.840119	1.3048e-06	1.19199e-05	1.7902
chr1	230056	230115	A_75_P01022597	YAR075W	DOWNSTREAM	1.7389	7.3986e-13	7.152e-11	3.33781
chr10	19561	19619	A_75_P01578101	HXT9	INSIDE	-0.666083	1	1	0.630216
chr10	21118	21163	A_75_P01578249	HXT9	INSIDE	-0.366242	1	1	0.775801
chr10	21331	21389	A_75_P01578276	YJL218W	PROMOTER	-0.942805	1	1	0.520221
chr10	21496	21554	A_75_P01578293	YJL218W	PROMOTER	-0.802609	1	1	0.573311
chr10	21737	21796	A_75_P01578316	YJL218W	PROMOTER	-0.919753	1	1	0.528599
chr10	21969	22028	A_75_P01578336	YJL218W	INSIDE	-0.89735	1	1	0.536872
chr10	22131	22190	A_75_P01578353	YJL218W	INSIDE	-0.0254235	1	1	0.982532
chr10	22559	22618	A_75_P01578399	YJL217W	PROMOTER	0.0785062	0.591015	0.675092	1.05592
chr10	22720	22779	A_75_P01578415	YJL217W	PROMOTER	-0.726083	1	1	0.604543
chr10	23007	23066	A_75_P01578445	YJL217W	PROMOTER	0.115835	0.367615	0.465035	1.0836
chr10	23210	23269	A_75_P01578463	YJL217W	INSIDE	0.234346	0.0966478	0.156164	1.17637
chr10	23438	23495	A_75_P01578488	YJL217W	INSIDE	0.190742	0.147784	0.221882	1.14135
chr10	23665	23723	A_75_P01578509	YJL217W	INSIDE	-0.204149	1	1	0.868051
chr10	23942	24001	A_75_P01578537	YJL217W	DOWNSTREAM	-0.371132	1	1	0.773176
chr10	24310	24369	A_75_P01578574	YJL216C	DOWNSTREAM	-0.850327	1	1	0.554659
chr10	24555	24614	A_75_P01578599	YJL216C	INSIDE	-0.903976	1	1	0.534412
chr10	24941	24999	A_75_P01578633	YJL216C	INSIDE	-0.301176	1	1	0.811591
chr10	25195	25254	A_75_P01578658	YJL216C	INSIDE	-0.168987	1	1	0.889467
chr10	25368	25422	A_75_P01578672	YJL216C	INSIDE	-0.263524	1	1	0.833051
chr10	25565	25619	A_75_P01578692	YJL216C	INSIDE	-0.210087	1	1	0.864485
chr10	25775	25834	A_75_P01578711	YJL216C	INSIDE	-0.0541246	1	1	0.963179
chr10	25936	25992	A_75_P01578726	YJL216C	INSIDE	0.261735	0.0534273	0.0954673	1.19892
chr10	26187	26244	A_75_P01578755	YJL216C-HXT8	DIVERGENT_PROMOTER	0.112343	0.378539	0.476344	1.08098
chr10	26370	26429	A_75_P01578773	YJL216C-HXT8	DIVERGENT_PROMOTER	-0.500477	1	1	0.706873
chr10	26675	26734	A_75_P01578805	YJL216C-HXT8	DIVERGENT_PROMOTER	-0.748001	1	1	0.595428
chr10	26833	26892	A_75_P01578821	YJL216C-HXT8	DIVERGENT_PROMOTER	-1.03698	1	1	0.487347
chr10	27045	27104	A_75_P01578842	HXT8	INSIDE	-0.0999659	1	1	0.933055
chr10	27319	27378	A_75_P01578868	HXT8	INSIDE	-0.0335349	1	1	0.977023
chr10	27488	27542	A_75_P01578885	HXT8	INSIDE	-0.554964	1	1	0.680674
chr10	27843	27902	A_75_P01578921	HXT8	INSIDE	-0.246053	1	1	0.8432
chr10	28219	28276	A_75_P01578957	HXT8	INSIDE	-0.106371	1	1	0.928922
chr10	28550	28609	A_75_P01578990	HXT8	INSIDE	-0.253876	1	1	0.83864
chr10	28836	28895	A_75_P01579020	HXT8	DOWNSTREAM	-0.23571	1	1	0.849267
chr10	29054	29113	A_75_P01579042	HXT8	DOWNSTREAM	-0.540727	1	1	0.687425
chr10	29372	29431	A_75_P01579073	HXT8	DOWNSTREAM	-0.0230666	1	1	0.984139
chr10	29689	29748	A_75_P01579105	HXT8	DOWNSTREAM	-0.419412	1	1	0.747729
chr10	29911	29970	A_75_P01579125	HXT8	DOWNSTREAM	-0.765996	1	1	0.588047
chr10	30091	30150	A_75_P01579144	HXT8	DOWNSTREAM	-0.135607	1	1	0.910287
chr10	30511	30569	A_75_P01579185	YJL213W	PROMOTER	-0.668142	1	1	0.629317
chr10	30703	30756	A_75_P01579204	YJL213W	PROMOTER	-0.186678	1	1	0.878627
chr10	30962	31021	A_75_P01579232	YJL213W	PROMOTER	-0.0416629	1	1	0.971534
chr10	31284	31343	A_75_P01579262	YJL213W	PROMOTER	-0.686252	1	1	0.621466
chr10	31611	31670	A_75_P01579295	YJL213W	PROMOTER	-0.375968	1	1	0.770588
chr10	32162	32217	A_75_P01579352	YJL213W	INSIDE	-0.206955	1	1	0.866364
chr10	32453	32509	A_75_P01579377	YJL213W	INSIDE	-0.542383	1	1	0.686636
chr10	32756	32815	A_75_P01579409	YJL213W	INSIDE	-0.867685	1	1	0.548025
chr10	32919	32978	A_75_P01579426	YJL213W	INSIDE	-0.275342	1	1	0.826255
chr10	33254	33313	A_75_P01579462	YJL213W	DOWNSTREAM	-0.965422	1	1	0.512129
chr10	33451	33510	A_75_P01579480	YJL213W	DOWNSTREAM	-0.297366	1	1	0.813737
chr10	33770	33829	A_75_P01579510	OPT1	DOWNSTREAM	-0.61042	1	1	0.655006
chr10	34034	34093	A_75_P01579538	OPT1	INSIDE	0.168676	0.190665	0.273302	1.12403
chr10	34248	34306	A_75_P01579563	OPT1	INSIDE	0.152683	0.255555	0.347018	1.11163
chr10	34426	34482	A_75_P01579581	OPT1	INSIDE	-0.0189241	1	1	0.986968
chr10	34617	34676	A_75_P01579602	OPT1	INSIDE	0.62652	7.12319e-05	0.000358351	1.54384
chr10	34933	34990	A_75_P01579634	OPT1	INSIDE	-0.0936232	1	1	0.937166
chr10	35268	35323	A_75_P01579664	OPT1	INSIDE	0.243889	0.0625774	0.109035	1.18418
chr10	35574	35633	A_75_P01579694	OPT1	INSIDE	0.214728	0.104158	0.166217	1.16048
chr10	35795	35850	A_75_P01579716	OPT1	INSIDE	0.209997	0.110822	0.174947	1.15669
chr10	36218	36277	A_75_P01579756	OPT1	INSIDE	0.548647	0.000321736	0.0012837	1.46271
chr10	36408	36462	A_75_P01579775	OPT1-PEX2	DIVERGENT_PROMOTER	-0.741006	1	1	0.598322
chr10	36717	36767	A_75_P01579803	OPT1-PEX2	DIVERGENT_PROMOTER	-0.0922024	1	1	0.93809
chr10	36958	37014	A_75_P01579825	PEX2	INSIDE	0.461825	0.00388728	0.0105535	1.37728
chr10	37235	37292	A_75_P01579853	PEX2	INSIDE	0.467215	0.00116165	0.00377838	1.38244
chr10	37492	37551	A_75_P01579878	PEX2	INSIDE	-0.0907107	1	1	0.93906
chr10	37741	37800	A_75_P01579903	CBP1	PROMOTER	0.445923	0.00337434	0.00935566	1.36219
chr10	37930	37989	A_75_P01579921	CBP1	PROMOTER	2.40016	8.80917e-16	3.42936e-13	5.27861
chr10	38261	38320	A_75_P01579954	CBP1	INSIDE	0.543422	0.000236223	0.000990357	1.45743
chr10	38496	38555	A_75_P01579976	CBP1	INSIDE	0.438814	0.00353473	0.0097328	1.35549
chr10	38657	38713	A_75_P01579992	CBP1	INSIDE	-0.0676365	1	1	0.9542
chr10	38890	38949	A_75_P01580014	CBP1	INSIDE	-0.166438	1	1	0.89104
chr10	39118	39177	A_75_P01580035	CBP1	INSIDE	0.0355516	0.778494	0.833601	1.02495
chr10	39305	39361	A_75_P01580052	CBP1	INSIDE	-0.0106947	1	1	0.992614
chr10	39639	39696	A_75_P01580083	CBP1	INSIDE	-0.368049	1	1	0.774829
chr10	39888	39947	A_75_P01580106	CBP1	INSIDE	0.0398826	0.756689	0.816015	1.02803
chr10	40342	40400	A_75_P01580151	NUC1	INSIDE	0.374338	0.00705214	0.0174649	1.29624
chr10	40912	40969	A_75_P01580205	NUC1	INSIDE	0.155177	0.252448	0.34375	1.11356
chr10	41155	41214	A_75_P01580229	NUC1	PROMOTER	1.15436	5.1172e-09	1.03437e-07	2.22586
chr10	41335	41394	A_75_P01580245	NUC1	PROMOTER	0.262076	0.0587437	0.103353	1.1992
chr10	41617	41676	A_75_P01580268	YJL207C	INSIDE	-0.186461	1	1	0.878759
chr10	41780	41839	A_75_P01580284	YJL207C	INSIDE	-0.42433	1	1	0.745185
chr10	41992	42051	A_75_P01580306	YJL207C	INSIDE	-0.438773	1	1	0.737762
chr10	42431	42490	A_75_P01580351	YJL207C	INSIDE	-0.678935	1	1	0.624626
chr10	42706	42764	A_75_P01580378	YJL207C	INSIDE	-0.122728	1	1	0.918449
chr10	42963	43020	A_75_P01580401	YJL207C	INSIDE	-0.234665	1	1	0.849882
chr10	43297	43356	A_75_P01580437	YJL207C	INSIDE	0.291037	0.0339628	0.065423	1.22352
chr10	43491	43550	A_75_P01580455	YJL207C	INSIDE	-0.462003	1	1	0.725978
chr10	43873	43932	A_75_P01580498	YJL207C	INSIDE	-0.356743	1	1	0.780926
chr10	44155	44212	A_75_P01580525	YJL207C	INSIDE	-0.0302237	1	1	0.979268
chr10	44422	44481	A_75_P01580551	YJL207C	INSIDE	-0.46875	1	1	0.722591
chr10	44661	44720	A_75_P01580575	YJL207C	INSIDE	-0.132107	1	1	0.912498
chr10	44822	44881	A_75_P01580592	YJL207C	INSIDE	-0.629652	1	1	0.646332
chr10	45166	45225	A_75_P01580627	YJL207C	INSIDE	-0.22121	1	1	0.857845
chr10	45497	45556	A_75_P01580663	YJL207C	INSIDE	-0.560747	1	1	0.677951
chr10	45735	45794	A_75_P01580689	YJL207C	INSIDE	-0.316109	1	1	0.803233
chr10	45926	45985	A_75_P01580707	YJL207C	INSIDE	-0.0898672	1	1	0.939609
chr10	46140	46199	A_75_P01580727	YJL207C	INSIDE	0.215532	0.130959	0.200816	1.16113
chr10	46429	46488	A_75_P01580756	YJL207C	INSIDE	-0.0593384	1	1	0.959704
chr10	46816	46875	A_75_P01580795	YJL207C	INSIDE	-0.782763	1	1	0.581253
chr10	47184	47243	A_75_P01580831	YJL207C	INSIDE	-0.404557	1	1	0.755468
chr10	47372	47430	A_75_P01580850	YJL207C	INSIDE	0.865753	3.07727e-06	2.48303e-05	1.82229
chr10	47711	47770	A_75_P01580882	YJL206C	INSIDE	0.186038	0.190253	0.272848	1.13764
chr10	47940	47998	A_75_P01580902	YJL206C	INSIDE	-0.179011	1	1	0.883309
chr10	48243	48302	A_75_P01580935	YJL206C	INSIDE	-0.460159	1	1	0.726906
chr10	48585	48644	A_75_P01580971	YJL206C	INSIDE	-0.288397	1	1	0.818811
chr10	48876	48932	A_75_P01580999	YJL206C	INSIDE	-0.949981	1	1	0.517639
chr10	49121	49180	A_75_P01581025	YJL206C	INSIDE	-0.735052	1	1	0.600796
chr10	49420	49479	A_75_P01581055	YJL206C	INSIDE	-0.472346	1	1	0.720791
chr10	49635	49694	A_75_P01581077	YJL206C	INSIDE	-0.242997	1	1	0.844988
chr10	49862	49921	A_75_P01581097	YJL206C	INSIDE	0.0834665	0.514334	0.60651	1.05956
chr10	50203	50260	A_75_P01581133	NCE101	INSIDE	0.477826	0.00107408	0.00353563	1.39264
chr10	50429	50487	A_75_P01581156	NCE101	PROMOTER	0.0222948	0.871166	0.90577	1.01557
chr10	50727	50786	A_75_P01581186	RCY1	INSIDE	-0.100763	1	1	0.93254
chr10	51060	51119	A_75_P01581219	RCY1	INSIDE	-0.418369	1	1	0.74827
chr10	51362	51421	A_75_P01581247	RCY1	INSIDE	-0.720587	1	1	0.60685
chr10	51548	51607	A_75_P01581264	RCY1	INSIDE	-0.438429	1	1	0.737938
chr10	51740	51799	A_75_P01581285	RCY1	INSIDE	-0.828401	1	1	0.563153
chr10	52078	52133	A_75_P01581317	RCY1	INSIDE	-0.767118	1	1	0.58759
chr10	52303	52362	A_75_P01581342	RCY1	INSIDE	-0.61597	1	1	0.652491
chr10	52594	52653	A_75_P01581371	RCY1	INSIDE	-0.400734	1	1	0.757473
chr10	53099	53158	A_75_P01581419	RCY1	INSIDE	0.26256	0.0470728	0.0859574	1.19961
chr10	53324	53383	A_75_P01581442	PRP21	INSIDE	0.585808	0.000130061	0.000596053	1.50088
chr10	53706	53761	A_75_P01581481	PRP21	INSIDE	0.118263	0.35971	0.457039	1.08543
chr10	54192	54251	A_75_P01581527	ECM25	PROMOTER	0.542067	0.00027174	0.00111418	1.45606
chr10	54424	54481	A_75_P01581552	ECM25	INSIDE	1.36098	1.17656e-10	4.42692e-09	2.56859
chr10	54685	54744	A_75_P01581578	ECM25	INSIDE	0.620444	5.35569e-05	0.000282215	1.53735
chr10	54875	54933	A_75_P01581598	ECM25	INSIDE	-0.030269	1	1	0.979238
chr10	55206	55265	A_75_P01581630	ECM25	INSIDE	-0.0728268	1	1	0.950773
chr10	55756	55815	A_75_P01581683	ECM25	INSIDE	-0.146799	1	1	0.903252
chr10	56043	56102	A_75_P01581712	ECM25	INSIDE	0.465905	0.0017496	0.00534978	1.38118
chr10	56335	56394	A_75_P01581743	YJL200C	DOWNSTREAM	-0.0445605	1	1	0.969585
chr10	56576	56635	A_75_P01581765	YJL200C	INSIDE	0.277038	0.0440993	0.0813681	1.2117
chr10	56837	56895	A_75_P01581789	YJL200C	INSIDE	0.545374	0.000410852	0.00157555	1.4594
chr10	57023	57080	A_75_P01581808	YJL200C	INSIDE	0.672697	3.35005e-05	0.000189537	1.59405
chr10	57253	57311	A_75_P01581831	YJL200C	INSIDE	0.0294939	0.816523	0.864053	1.02065
chr10	57484	57541	A_75_P01581855	YJL200C	INSIDE	0.578301	0.000133951	0.000610722	1.49309
chr10	57818	57876	A_75_P01581887	YJL200C	INSIDE	0.00418597	0.975143	0.982436	1.00291
chr10	58075	58131	A_75_P01581914	YJL200C	INSIDE	0.407344	0.00375409	0.0102464	1.32624
chr10	58244	58300	A_75_P01581927	YJL200C	INSIDE	0.249441	0.0772444	0.12991	1.18875
chr10	58406	58465	A_75_P01581944	YJL200C	INSIDE	0.775653	2.63206e-06	2.17687e-05	1.71197
chr10	58712	58770	A_75_P01581974	YJL200C	INSIDE	-0.252866	1	1	0.839228
chr10	58933	58992	A_75_P01581994	YJL200C-PHO90	DIVERGENT_PROMOTER	0.00726533	0.961618	0.973096	1.00505
chr10	59271	59330	A_75_P01582028	YJL200C-PHO90	DIVERGENT_PROMOTER	1.08668	9.4385e-09	1.73698e-07	2.12385
chr10	59624	59683	A_75_P01582064	YJL200C-PHO90	DIVERGENT_PROMOTER	-0.0269572	1	1	0.981488
chr10	59785	59842	A_75_P01582078	YJL200C-PHO90	DIVERGENT_PROMOTER	0.241219	0.0698958	0.119516	1.18199
chr10	59993	60052	A_75_P01582096	YJL200C-PHO90	DIVERGENT_PROMOTER	-0.0467323	1	1	0.968127
chr10	60161	60220	A_75_P01582113	YJL200C-PHO90	DIVERGENT_PROMOTER	0.364405	0.00810123	0.0196472	1.28735
chr10	60341	60400	A_75_P01582131	YJL200C-PHO90	DIVERGENT_PROMOTER	0.206827	0.126127	0.194693	1.15415
chr10	60574	60633	A_75_P01582153	YJL200C-PHO90	DIVERGENT_PROMOTER	-0.0106717	1	1	0.99263
chr10	60813	60872	A_75_P01582174	PHO90	INSIDE	0.451703	0.00149819	0.00468766	1.36765
chr10	61351	61410	A_75_P01582225	PHO90	INSIDE	-0.297046	1	1	0.813917
chr10	61646	61705	A_75_P01582252	PHO90	INSIDE	0.266993	0.0539342	0.0962193	1.2033
chr10	61961	62015	A_75_P01582283	PHO90	INSIDE	0.276627	0.0550925	0.0979787	1.21136
chr10	62224	62280	A_75_P01582309	PHO90	INSIDE	0.281149	0.0342144	0.0658252	1.21516
chr10	62643	62698	A_75_P01582347	PHO90	INSIDE	0.543043	0.00028748	0.00116789	1.45704
chr10	62838	62896	A_75_P01582367	PHO90	INSIDE	0.00847057	0.94701	0.962726	1.00589
chr10	63148	63203	A_75_P01582397	PHO90	INSIDE	0.352377	0.0109778	0.0253999	1.27666
chr10	63324	63382	A_75_P01582413	PHO90	INSIDE	0.377822	0.0071009	0.017571	1.29938
chr10	63551	63610	A_75_P01582434	UBP12	PROMOTER	0.984163	4.22074e-08	6.25714e-07	1.97817
chr10	63754	63810	A_75_P01582453	UBP12	PROMOTER	1.50706	1.15393e-11	6.60145e-10	2.8423
chr10	64281	64340	A_75_P01582508	UBP12	INSIDE	-0.324931	1	1	0.798336
chr10	64558	64617	A_75_P01582537	UBP12	INSIDE	-0.00916857	1	1	0.993665
chr10	64765	64824	A_75_P01582558	UBP12	INSIDE	-0.282924	1	1	0.821923
chr10	65134	65193	A_75_P01582595	UBP12	INSIDE	-0.0866693	1	1	0.941694
chr10	65410	65468	A_75_P01582623	UBP12	INSIDE	0.048851	0.718766	0.785293	1.03444
chr10	65797	65856	A_75_P01582662	UBP12	INSIDE	-0.480033	1	1	0.716961
chr10	66154	66213	A_75_P01582698	UBP12	INSIDE	-0.206279	1	1	0.86677
chr10	66460	66519	A_75_P01582728	UBP12	INSIDE	-0.500437	1	1	0.706892
chr10	66700	66759	A_75_P01582751	UBP12	INSIDE	0.0232803	0.863072	0.89959	1.01627
chr10	66916	66973	A_75_P01582774	UBP12	INSIDE	0.154992	0.269146	0.361651	1.11342
chr10	67137	67193	A_75_P01582796	UBP12	INSIDE	0.393869	0.00606286	0.0154072	1.31391
chr10	67441	67500	A_75_P01582826	UBP12	INSIDE	-0.347716	1	1	0.785827
chr10	67598	67657	A_75_P01582841	UBP12	DOWNSTREAM	-0.44701	1	1	0.733561
chr10	67882	67941	A_75_P01582871	ELO1	INSIDE	-0.177553	1	1	0.884201
chr10	68244	68303	A_75_P01582906	ELO1	INSIDE	0.376192	0.00695282	0.017258	1.29791
chr10	68432	68491	A_75_P01582927	ELO1	INSIDE	0.276854	0.0376888	0.0713627	1.21155
chr10	68753	68812	A_75_P01582957	ELO1-CDC6	DIVERGENT_PROMOTER	0.195244	0.131334	0.20131	1.14492
chr10	69063	69119	A_75_P01582989	ELO1-CDC6	DIVERGENT_PROMOTER	-0.829957	1	1	0.562546
chr10	69332	69391	A_75_P01583018	CDC6	INSIDE	0.102198	0.427819	0.524827	1.07341
chr10	69490	69548	A_75_P01583033	CDC6	INSIDE	0.464941	0.00112043	0.0036612	1.38026
chr10	69758	69808	A_75_P01583061	CDC6	INSIDE	0.0673492	0.601616	0.684522	1.04779
chr10	69933	69992	A_75_P01583078	CDC6	INSIDE	0.128936	0.316151	0.411771	1.09349
chr10	70334	70393	A_75_P01583120	CDC6	INSIDE	0.101388	0.429464	0.526349	1.0728
chr10	70495	70554	A_75_P01583133	CDC6	INSIDE	0.554198	0.000253344	0.00105215	1.46835
chr10	70764	70823	A_75_P01583161	CDC6	INSIDE	0.412462	0.0228221	0.0469657	1.33096
chr10	71177	71236	A_75_P01583204	YJL193W	PROMOTER	0.738575	1.93934e-05	0.000119151	1.66853
chr10	71571	71630	A_75_P01583241	YJL193W	INSIDE	0.444681	0.00251027	0.00725951	1.36101
chr10	71796	71855	A_75_P01583266	YJL193W	INSIDE	0.165861	0.213567	0.29979	1.12184
chr10	72094	72152	A_75_P01583296	YJL193W	INSIDE	-0.492001	1	1	0.711038
chr10	72277	72336	A_75_P01583315	YJL193W	INSIDE	-0.0664102	1	1	0.955011
chr10	72487	72545	A_75_P01583335	YJL193W	INSIDE	-0.369764	1	1	0.773909
chr10	72668	72727	A_75_P01583353	SOP4	DOWNSTREAM	-0.0119305	1	1	0.991764
chr10	72944	73003	A_75_P01583380	SOP4	INSIDE	-0.322882	1	1	0.799471
chr10	73251	73310	A_75_P01583408	SOP4	INSIDE	-0.21396	1	1	0.862168
chr10	73534	73593	A_75_P01583434	SOP4-RPS14B	DIVERGENT_PROMOTER	0.0577293	0.681237	0.753631	1.04083
chr10	73702	73761	A_75_P01583451	SOP4-RPS14B	DIVERGENT_PROMOTER	0.937608	1.31055e-07	1.66125e-06	1.91535
chr10	73988	74047	A_75_P01583480	RPS14B	INSIDE	1.82404	3.34009e-13	3.72968e-11	3.54071
chr10	74161	74220	A_75_P01583497	RPS14B	INSIDE	2.05084	2.24763e-14	4.48866e-12	4.14346
chr10	74438	74482	A_75_P01583521	RPS14B	INSIDE	1.86457	1.62414e-13	2.12154e-11	3.64159
chr10	74625	74684	A_75_P01583539	RPS14B	DOWNSTREAM	2.02954	2.04327e-14	4.22266e-12	4.08273
chr10	74886	74945	A_75_P01583565	RPS22A	INSIDE	1.35917	1.21271e-10	4.51792e-09	2.56538
chr10	75133	75190	A_75_P01583590	RPS22A	INSIDE	1.40486	5.21503e-11	2.25653e-09	2.64791
chr10	75410	75469	A_75_P01583621	RPS22A-RPL39	DIVERGENT_PROMOTER	0.923424	2.2865e-07	2.65824e-06	1.89661
chr10	75591	75650	A_75_P01583637	RPS22A-RPL39	DIVERGENT_PROMOTER	-0.29085	1	1	0.81742
chr10	75796	75855	A_75_P01583659	RPS22A-RPL39	DIVERGENT_PROMOTER	-0.246311	1	1	0.843049
chr10	75978	76037	A_75_P01583677	RPL39	INSIDE	1.10931	6.02503e-09	1.19064e-07	2.15743
chr10	76328	76387	A_75_P01583715	RPL39	INSIDE	1.27241	8.80957e-10	2.32343e-08	2.41564
chr10	76496	76555	A_75_P01583730	RPL39	DOWNSTREAM	1.72062	1.38339e-12	1.19469e-10	3.29577
chr10	76685	76744	A_75_P01583749	SWE1	DOWNSTREAM	1.32358	5.54201e-10	1.59205e-08	2.50287
chr10	76944	77002	A_75_P01583773	SWE1	INSIDE	0.954135	7.94331e-08	1.07864e-06	1.93742
chr10	77228	77285	A_75_P01583801	SWE1	INSIDE	-0.357477	1	1	0.780528
chr10	77391	77450	A_75_P01583815	SWE1	INSIDE	0.213232	0.12673	0.19545	1.15928
chr10	77698	77757	A_75_P01583843	SWE1	INSIDE	0.095897	0.450468	0.546798	1.06873
chr10	77940	77999	A_75_P01583866	SWE1	INSIDE	-0.22647	1	1	0.854723
chr10	78250	78309	A_75_P01583898	SWE1	INSIDE	0.0039943	0.975124	0.982436	1.00277
chr10	78561	78620	A_75_P01583928	SWE1	INSIDE	-0.627966	1	1	0.647088
chr10	79010	79068	A_75_P01583971	SWE1	INSIDE	-0.354137	1	1	0.782337
chr10	79272	79319	A_75_P01583994	SWE1-MNN5	DIVERGENT_PROMOTER	0.00110898	0.993566	0.995603	1.00077
chr10	79460	79519	A_75_P01584015	SWE1-MNN5	DIVERGENT_PROMOTER	0.235478	0.0756383	0.127633	1.1773
chr10	79619	79678	A_75_P01584030	SWE1-MNN5	DIVERGENT_PROMOTER	0.468253	0.00137459	0.00435673	1.38343
chr10	79823	79881	A_75_P01584052	SWE1-MNN5	DIVERGENT_PROMOTER	0.648263	5.02644e-05	0.000267444	1.56728
chr10	80065	80124	A_75_P01584076	SWE1-MNN5	DIVERGENT_PROMOTER	-0.338504	1	1	0.790861
chr10	80225	80284	A_75_P01584091	MNN5	INSIDE	0.0434371	0.731013	0.795034	1.03057
chr10	80512	80569	A_75_P01584118	MNN5	INSIDE	0.156733	0.221975	0.309261	1.11476
chr10	80722	80781	A_75_P01584139	MNN5	INSIDE	0.416374	0.0036886	0.0100983	1.33457
chr10	80906	80964	A_75_P01584157	MNN5	INSIDE	0.0135994	0.919278	0.942373	1.00947
chr10	81067	81121	A_75_P01584174	MNN5	INSIDE	-0.0458142	1	1	0.968743
chr10	81244	81303	A_75_P01584191	MNN5	INSIDE	0.50124	0.000805331	0.00277777	1.41543
chr10	81601	81658	A_75_P01584227	MNN5	INSIDE	0.41136	0.00701362	0.0173861	1.32994
chr10	81825	81883	A_75_P01584250	MNN5	INSIDE	0.290348	0.0405846	0.075874	1.22294
chr10	82035	82094	A_75_P01584270	YJL185C	DOWNSTREAM	-0.113198	1	1	0.924537
chr10	82383	82442	A_75_P01584303	YJL185C	INSIDE	-0.179218	1	1	0.883181
chr10	82801	82860	A_75_P01584345	YJL185C	INSIDE	-0.484401	1	1	0.714794
chr10	83111	83170	A_75_P01584375	YJL185C-GON7	DIVERGENT_PROMOTER	0.16625	0.210342	0.296002	1.12214
chr10	83296	83355	A_75_P01584394	YJL185C-GON7	DIVERGENT_PROMOTER	0.557306	0.000301307	0.0012142	1.47152
chr10	83671	83729	A_75_P01584429	GON7	INSIDE	1.17931	1.72107e-09	4.05741e-08	2.26469
chr10	83948	84007	A_75_P01584456	MNN11	PROMOTER	1.26625	3.8943e-10	1.18077e-08	2.40535
chr10	84192	84249	A_75_P01584478	MNN11	INSIDE	0.761808	1.03989e-05	6.96261e-05	1.69561
chr10	84448	84507	A_75_P01584506	MNN11	INSIDE	0.253195	0.0588822	0.103549	1.19184
chr10	84751	84810	A_75_P01584537	MNN11	INSIDE	0.41251	0.00359019	0.00986786	1.331
chr10	85000	85059	A_75_P01584562	MNN11	INSIDE	0.055007	0.684507	0.756519	1.03886
chr10	85404	85463	A_75_P01584603	YJL181W	PROMOTER	-0.402416	1	1	0.75659
chr10	85586	85644	A_75_P01584621	YJL181W	PROMOTER	1.03154	1.96939e-08	3.24196e-07	2.0442
chr10	85899	85958	A_75_P01584655	YJL181W	INSIDE	0.250983	0.0583479	0.102791	1.19002
chr10	86096	86155	A_75_P01584673	YJL181W	INSIDE	-0.110728	1	1	0.926121
chr10	86301	86360	A_75_P01584692	YJL181W	INSIDE	-0.145887	1	1	0.903823
chr10	86475	86533	A_75_P01584710	YJL181W	INSIDE	-0.496545	1	1	0.708802
chr10	86729	86788	A_75_P01584736	YJL181W	INSIDE	0.0209856	0.879218	0.912025	1.01465
chr10	87028	87087	A_75_P01584765	YJL181W	INSIDE	0.229579	0.0886081	0.145499	1.17249
chr10	87377	87435	A_75_P01584797	YJL181W	INSIDE	0.082006	0.521443	0.613031	1.05849
chr10	87606	87665	A_75_P01584818	ATP12	INSIDE	0.246762	0.064127	0.111287	1.18654
chr10	87844	87903	A_75_P01584838	ATP12	INSIDE	-0.280771	1	1	0.823151
chr10	88092	88151	A_75_P01584866	ATP12	INSIDE	-0.532324	1	1	0.69144
chr10	88408	88467	A_75_P01584896	ATP12	INSIDE	0.235142	0.0729634	0.123905	1.17702
chr10	88690	88749	A_75_P01584924	ATP12-PFD1	DIVERGENT_PROMOTER	0.751675	5.9028e-06	4.30471e-05	1.68375
chr10	88905	88964	A_75_P01584945	PFD1	INSIDE	0.896118	2.73643e-07	3.10062e-06	1.86105
chr10	89074	89133	A_75_P01584962	PFD1	INSIDE	0.152589	0.2613	0.353163	1.11156
chr10	89234	89293	A_75_P01584979	ATG27	DOWNSTREAM	-0.484833	1	1	0.71458
chr10	89412	89471	A_75_P01584996	ATG27	INSIDE	-0.352008	1	1	0.783493
chr10	89655	89714	A_75_P01585020	ATG27	INSIDE	0.210072	0.112903	0.177674	1.15675
chr10	89974	90033	A_75_P01585049	ATG27-RPL17B	DIVERGENT_PROMOTER	0.363282	0.00774047	0.0189047	1.28635
chr10	90134	90193	A_75_P01585064	ATG27-RPL17B	DIVERGENT_PROMOTER	0.134505	0.305312	0.400453	1.09772
chr10	90356	90405	A_75_P01585085	ATG27-RPL17B	DIVERGENT_PROMOTER	-0.352228	1	1	0.783373
chr10	90594	90653	A_75_P01585110	ATG27-RPL17B	DIVERGENT_PROMOTER	-0.1664	1	1	0.891063
chr10	90953	91009	A_75_P01585144	RPL17B	INSIDE	1.07255	9.91848e-09	1.80862e-07	2.10314
chr10	91160	91219	A_75_P01585164	RPL17B	INSIDE	0.697423	3.07076e-05	0.000176037	1.62161
chr10	91381	91440	A_75_P01585185	RPL17B	INSIDE	0.29957	0.0257393	0.0519299	1.23078
chr10	91859	91918	A_75_P01585230	SWI3	DOWNSTREAM	-0.243242	1	1	0.844845
chr10	92026	92084	A_75_P01585248	SWI3	INSIDE	0.322467	0.0211281	0.0440489	1.25047
chr10	92506	92565	A_75_P01585297	SWI3	INSIDE	-0.00168469	1	1	0.998833
chr10	92804	92863	A_75_P01585326	SWI3	INSIDE	0.0895862	0.499037	0.592474	1.06406
chr10	93166	93225	A_75_P01585362	SWI3	INSIDE	-0.511565	1	1	0.701461
chr10	93502	93561	A_75_P01585396	SWI3	INSIDE	0.0968964	0.453767	0.550015	1.06947
chr10	93730	93788	A_75_P01585419	SWI3	INSIDE	-0.237697	1	1	0.848098
chr10	94054	94113	A_75_P01585450	SWI3	INSIDE	-0.325211	1	1	0.798182
chr10	94429	94479	A_75_P01585487	SWI3	INSIDE	1.14493	2.97633e-09	6.50066e-08	2.21136
chr10	94589	94647	A_75_P01585502	SWI3-KRE9	DIVERGENT_PROMOTER	1.66399	4.01629e-12	2.80863e-10	3.16892
chr10	94750	94806	A_75_P01585519	SWI3-KRE9	DIVERGENT_PROMOTER	0.886501	5.37458e-07	5.56207e-06	1.84869
chr10	95020	95079	A_75_P01585546	SWI3-KRE9	DIVERGENT_PROMOTER	1.21355	1.34809e-09	3.28629e-08	2.31907
chr10	95260	95319	A_75_P01585566	KRE9	INSIDE	0.642628	2.98407e-05	0.000172017	1.56117
chr10	95449	95502	A_75_P01585585	KRE9	INSIDE	0.354952	0.00905316	0.0215791	1.27894
chr10	95917	95976	A_75_P01585629	KRE9	DOWNSTREAM	0.544749	0.000235684	0.000988641	1.45877
chr10	96219	96278	A_75_P01585656	RFA3	INSIDE	0.545843	0.00021509	0.000915901	1.45987
chr10	96402	96461	A_75_P01585675	RFA3	INSIDE	1.05095	5.04928e-08	7.30045e-07	2.07189
chr10	96571	96630	A_75_P01585689	RFA3-CPS1	DIVERGENT_PROMOTER	0.660438	2.21854e-05	0.00013373	1.58056
chr10	96836	96895	A_75_P01585717	RFA3-CPS1	DIVERGENT_PROMOTER	-0.034452	1	1	0.976403
chr10	97026	97085	A_75_P01585736	RFA3-CPS1	DIVERGENT_PROMOTER	0.00703393	0.955854	0.969082	1.00489
chr10	97300	97355	A_75_P01585765	RFA3-CPS1	DIVERGENT_PROMOTER	-0.273382	1	1	0.827378
chr10	97481	97540	A_75_P01585782	RFA3-CPS1	DIVERGENT_PROMOTER	-0.144414	1	1	0.904747
chr10	97703	97761	A_75_P01585805	CPS1	INSIDE	-0.017225	1	1	0.988131
chr10	97914	97973	A_75_P01585825	CPS1	INSIDE	-0.233107	1	1	0.8508
chr10	98129	98188	A_75_P01585843	CPS1	INSIDE	-0.20568	1	1	0.86713
chr10	98485	98544	A_75_P01585879	CPS1	INSIDE	0.153158	0.272319	0.365169	1.112
chr10	98764	98823	A_75_P01585906	CPS1	INSIDE	-0.013601	1	1	0.990617
chr10	99054	99113	A_75_P01585937	CPS1	INSIDE	-0.249568	1	1	0.841148
chr10	99219	99278	A_75_P01585956	CPS1	INSIDE	0.48459	0.000892403	0.00303426	1.39919
chr10	99660	99719	A_75_P01586000	YJL171C	DOWNSTREAM	-0.248844	1	1	0.84157
chr10	100028	100085	A_75_P01586036	YJL171C	INSIDE	0.01594	0.905192	0.932319	1.01111
chr10	100323	100382	A_75_P01586066	YJL171C	INSIDE	-0.15789	1	1	0.896335
chr10	100754	100813	A_75_P01586107	YJL171C	INSIDE	0.944869	6.19165e-07	6.28838e-06	1.92501
chr10	101107	101166	A_75_P01586141	YJL171C	PROMOTER	-0.30969	1	1	0.806815
chr10	101369	101427	A_75_P01586169	ASG7	INSIDE	-0.100877	1	1	0.932466
chr10	101643	101699	A_75_P01586196	ASG7	INSIDE	0.153177	0.248411	0.339075	1.11202
chr10	101845	101904	A_75_P01586216	ASG7	PROMOTER	0.358192	0.0109568	0.0253556	1.28182
chr10	102008	102065	A_75_P01586233	ASG7	PROMOTER	-0.420433	1	1	0.7472
chr10	102185	102241	A_75_P01586251	ASG7	PROMOTER	0.00310778	0.983473	0.988207	1.00216
chr10	102375	102434	A_75_P01586271	SET2	INSIDE	-0.589284	1	1	0.664673
chr10	102885	102944	A_75_P01586318	SET2	INSIDE	-0.409107	1	1	0.753089
chr10	103269	103328	A_75_P01586355	SET2	INSIDE	-0.189539	1	1	0.876886
chr10	103525	103582	A_75_P01586381	SET2	INSIDE	-0.167598	1	1	0.890324
chr10	103719	103778	A_75_P01586402	SET2	INSIDE	-0.0923986	1	1	0.937962
chr10	103909	103968	A_75_P01586421	SET2	INSIDE	-0.00168592	1	1	0.998832
chr10	104119	104178	A_75_P01586443	SET2	INSIDE	0.228076	0.0806662	0.1347	1.17127
chr10	104401	104454	A_75_P01586474	SET2-ERG20	DIVERGENT_PROMOTER	0.992362	5.20507e-08	7.51002e-07	1.98944
chr10	104748	104807	A_75_P01586507	SET2-ERG20	DIVERGENT_PROMOTER	0.0110606	0.932316	0.95212	1.0077
chr10	104942	105001	A_75_P01586528	SET2-ERG20	DIVERGENT_PROMOTER	0.273061	0.0494388	0.0894637	1.20837
chr10	105192	105247	A_75_P01586553	ERG20	INSIDE	0.35557	0.0164782	0.0357277	1.27949
chr10	105568	105627	A_75_P01586590	ERG20	INSIDE	0.874208	4.93314e-07	5.17469e-06	1.833
chr10	105917	105976	A_75_P01586621	ERG20	INSIDE	0.455241	0.0016658	0.00513208	1.37101
chr10	106151	106210	A_75_P01586643	QCR8	PROMOTER	0.397181	0.00461656	0.0122238	1.31693
chr10	106321	106378	A_75_P01586662	QCR8	PROMOTER	0.940364	9.64189e-08	1.27733e-06	1.91901
chr10	106497	106555	A_75_P01586680	QCR8	INSIDE	1.08912	7.433e-09	1.41958e-07	2.12745
chr10	106895	106954	A_75_P01586720	HAL5	INSIDE	0.433486	0.00271382	0.00775891	1.35049
chr10	107303	107362	A_75_P01586763	HAL5	INSIDE	-0.0716637	1	1	0.95154
chr10	107506	107565	A_75_P01586783	HAL5	INSIDE	0.177069	0.241744	0.33161	1.13058
chr10	107926	107983	A_75_P01586822	HAL5	INSIDE	0.0208973	0.875899	0.909644	1.01459
chr10	108083	108142	A_75_P01586838	HAL5	INSIDE	0.223556	0.0925579	0.150781	1.16761
chr10	108497	108556	A_75_P01586880	HAL5	INSIDE	-0.356081	1	1	0.781284
chr10	108860	108919	A_75_P01586916	HAL5	INSIDE	-0.582471	1	1	0.667819
chr10	109127	109186	A_75_P01586943	HAL5	INSIDE	-0.377813	1	1	0.769603
chr10	109340	109396	A_75_P01586962	HAL5	INSIDE	0.0974921	0.501947	0.595248	1.06991
chr10	109640	109699	A_75_P01586993	HAL5	PROMOTER	0.473092	0.00101309	0.00336823	1.38808
chr10	109912	109971	A_75_P01587021	HAL5	PROMOTER	-0.132682	1	1	0.912134
chr10	110178	110237	A_75_P01587045	TPK1	INSIDE	-0.403611	1	1	0.755964
chr10	110520	110579	A_75_P01587079	TPK1	INSIDE	-0.270834	1	1	0.82884
chr10	110870	110929	A_75_P01587114	TPK1	INSIDE	-0.861313	1	1	0.550451
chr10	111156	111215	A_75_P01587139	TPK1	PROMOTER	-0.545532	1	1	0.685139
chr10	111313	111372	A_75_P01587154	TPK1	PROMOTER	-0.173184	1	1	0.886883
chr10	111524	111582	A_75_P01587175	TPK1	PROMOTER	-0.259221	1	1	0.835539
chr10	111744	111803	A_75_P01587198	YJL163C	INSIDE	0.237434	0.0772511	0.129916	1.17889
chr10	112055	112114	A_75_P01587227	YJL163C	INSIDE	0.0378261	0.769636	0.826694	1.02657
chr10	112224	112282	A_75_P01587245	YJL163C	INSIDE	-0.439417	1	1	0.737432
chr10	112406	112463	A_75_P01587261	YJL163C	INSIDE	-0.340537	1	1	0.789747
chr10	112651	112709	A_75_P01587288	YJL163C	INSIDE	-0.564133	1	1	0.676362
chr10	113023	113082	A_75_P01587326	YJL163C	INSIDE	-0.0809641	1	1	0.945426
chr10	113259	113318	A_75_P01587351	YJL163C	INSIDE	0.142478	0.304281	0.399391	1.1038
chr10	113538	113597	A_75_P01587380	YJL163C	PROMOTER	-1.02303	1	1	0.492083
chr10	113863	113922	A_75_P01587413	YJL163C	PROMOTER	-1.13694	1	1	0.454724
chr10	114169	114227	A_75_P01587443	YJL162C	INSIDE	-0.16423	1	1	0.892405
chr10	114678	114735	A_75_P01587492	YJL162C	INSIDE	-0.222027	1	1	0.85736
chr10	115019	115078	A_75_P01587523	YJL162C	INSIDE	-0.0906323	1	1	0.939111
chr10	115181	115238	A_75_P01587542	YJL162C	INSIDE	-0.561576	1	1	0.677561
chr10	115343	115402	A_75_P01587558	YJL162C	INSIDE	-0.570823	1	1	0.673233
chr10	115656	115714	A_75_P01587589	YJL162C-YJL161W	DIVERGENT_PROMOTER	0.0358186	0.779329	0.834322	1.02514
chr10	116035	116094	A_75_P01587627	YJL162C-YJL161W	DIVERGENT_PROMOTER	1.95613	5.19245e-14	8.78482e-12	3.88019
chr10	116206	116265	A_75_P01587644	YJL162C-YJL161W	DIVERGENT_PROMOTER	1.05115	1.3958e-08	2.4229e-07	2.07218
chr10	116493	116552	A_75_P01587673	YJL162C-YJL161W	DIVERGENT_PROMOTER	0.280003	0.0480764	0.0874448	1.2142
chr10	116754	116813	A_75_P01587699	YJL162C-YJL161W	DIVERGENT_PROMOTER	0.305205	0.0303059	0.0593918	1.23559
chr10	116983	117042	A_75_P01587718	YJL162C-YJL161W	DIVERGENT_PROMOTER	0.101083	0.487169	0.581242	1.07258
chr10	117222	117281	A_75_P01587743	YJL161W	INSIDE	-0.218347	1	1	0.859549
chr10	117541	117600	A_75_P01587775	YJL161W	INSIDE	0.157676	0.26259	0.354596	1.11549
chr10	117826	117885	A_75_P01587802	YJL161W	DOWNSTREAM	-0.010908	1	1	0.992468
chr10	118316	118375	A_75_P01587850	YJL160C	INSIDE	-0.132832	1	1	0.912039
chr10	118771	118830	A_75_P01587897	YJL160C	INSIDE	0.210188	0.107049	0.170007	1.15684
chr10	119149	119208	A_75_P01587934	YJL160C-HSP150	DIVERGENT_PROMOTER	0.0965388	0.456598	0.55256	1.06921
chr10	119310	119368	A_75_P01587951	YJL160C-HSP150	DIVERGENT_PROMOTER	-0.229737	1	1	0.85279
chr10	119757	119816	A_75_P01587997	YJL160C-HSP150	DIVERGENT_PROMOTER	-0.403721	1	1	0.755906
chr10	120124	120183	A_75_P01588031	YJL160C-HSP150	DIVERGENT_PROMOTER	-0.842907	1	1	0.557519
chr10	120316	120375	A_75_P01588049	YJL160C-HSP150	DIVERGENT_PROMOTER	0.0791986	0.533533	0.623714	1.05643
chr10	120543	120587	A_75_P01588071	HSP150	INSIDE	1.49516	2.85622e-11	1.40242e-09	2.81896
chr10	120875	120922	A_75_P01588103	HSP150	INSIDE	2.03009	7.09875e-14	1.1212e-11	4.08432
chr10	121240	121296	A_75_P01588135	HSP150	INSIDE	1.87471	1.2433e-13	1.73307e-11	3.66727
chr10	121450	121509	A_75_P01588157	HSP150	DOWNSTREAM	2.11076	2.94503e-14	5.61163e-12	4.31918
chr10	121748	121807	A_75_P01588187	CIS3	DOWNSTREAM	1.2451	9.44801e-10	2.46831e-08	2.37035
chr10	121928	121987	A_75_P01588203	CIS3	DOWNSTREAM	1.96426	6.05275e-14	9.93775e-12	3.90212
chr10	122217	122275	A_75_P01588231	CIS3	INSIDE	1.61434	5.34548e-12	3.56987e-10	3.06171
chr10	122444	122502	A_75_P01588251	CIS3	INSIDE	1.53332	1.06671e-11	6.17991e-10	2.8945
chr10	122695	122753	A_75_P01588274	CIS3	PROMOTER	1.00433	3.62279e-08	5.46232e-07	2.00601
chr10	123106	123161	A_75_P01588312	CIS3	PROMOTER	-0.245171	1	1	0.843716
chr10	123320	123379	A_75_P01588330	CIS3	PROMOTER	-0.313503	1	1	0.804686
chr10	123570	123629	A_75_P01588354	FAR1	INSIDE	0.172658	0.181524	0.262647	1.12713
chr10	123944	124003	A_75_P01588388	FAR1	INSIDE	0.207302	0.135046	0.206011	1.15453
chr10	124115	124174	A_75_P01588406	FAR1	INSIDE	0.941503	2.42155e-07	2.78461e-06	1.92053
chr10	124334	124393	A_75_P01588430	FAR1	INSIDE	0.937446	1.67512e-07	2.03696e-06	1.91514
chr10	124508	124567	A_75_P01588448	FAR1	INSIDE	-0.024228	1	1	0.983347
chr10	124671	124730	A_75_P01588466	FAR1	INSIDE	0.294434	0.0307606	0.0601357	1.2264
chr10	124995	125052	A_75_P01588495	FAR1	INSIDE	0.311126	0.0232966	0.0477979	1.24068
chr10	125328	125383	A_75_P01588528	FAR1	INSIDE	0.400277	0.00399555	0.0108033	1.31976
chr10	125686	125738	A_75_P01588563	FAR1	INSIDE	0.540389	0.000343166	0.00135502	1.45436
chr10	125893	125952	A_75_P01588585	FAR1	INSIDE	0.177073	0.182843	0.264074	1.13059
chr10	126220	126279	A_75_P01588621	FAR1	PROMOTER	-0.838238	1	1	0.559326
chr10	126571	126630	A_75_P01588659	SSY5	INSIDE	0.127188	0.349901	0.44668	1.09216
chr10	126792	126850	A_75_P01588682	SSY5	INSIDE	-0.00684572	1	1	0.995266
chr10	127200	127259	A_75_P01588722	SSY5	INSIDE	-0.284466	1	1	0.821045
chr10	127377	127430	A_75_P01588740	SSY5	INSIDE	0.126903	0.363192	0.46045	1.09195
chr10	127552	127611	A_75_P01588757	SSY5	INSIDE	0.0607805	0.646345	0.723491	1.04303
chr10	127797	127856	A_75_P01588782	SSY5	INSIDE	-0.180184	1	1	0.882591
chr10	128101	128160	A_75_P01588811	SSY5	INSIDE	-0.329585	1	1	0.795766
chr10	128313	128372	A_75_P01588831	SSY5	INSIDE	-0.27646	1	1	0.825614
chr10	128638	128697	A_75_P01588863	SSY5	PROMOTER	0.562786	0.000194656	0.000839823	1.47712
chr10	128876	128935	A_75_P01588886	SSY5	PROMOTER	0.547927	0.000373487	0.00145428	1.46198
chr10	129061	129119	A_75_P01588906	FBP26	INSIDE	0.274431	0.0473909	0.0864204	1.20952
chr10	129296	129355	A_75_P01588930	FBP26	INSIDE	0.0833837	0.524968	0.616303	1.0595
chr10	129524	129583	A_75_P01588953	FBP26	INSIDE	-0.73675	1	1	0.60009
chr10	129892	129951	A_75_P01588988	FBP26	INSIDE	-0.090722	1	1	0.939053
chr10	130280	130339	A_75_P01589027	FBP26	INSIDE	-0.0110844	1	1	0.992346
chr10	130460	130519	A_75_P01589044	FBP26	PROMOTER	0.591347	0.000141453	0.000639579	1.50665
chr10	130666	130725	A_75_P01589064	FBP26	PROMOTER	0.166244	0.20401	0.288932	1.12213
chr10	130878	130935	A_75_P01589086	VPS35	INSIDE	0.437259	0.00244993	0.00710715	1.35403
chr10	131082	131141	A_75_P01589105	VPS35	INSIDE	-0.0192731	1	1	0.98673
chr10	131244	131301	A_75_P01589122	VPS35	INSIDE	-0.449852	1	1	0.732118
chr10	131422	131479	A_75_P01589137	VPS35	INSIDE	-0.285002	1	1	0.820741
chr10	131646	131705	A_75_P01589160	VPS35	INSIDE	-0.31688	1	1	0.802804
chr10	131819	131878	A_75_P01589178	VPS35	INSIDE	-0.2264	1	1	0.854765
chr10	132071	132130	A_75_P01589202	VPS35	INSIDE	-0.0627405	1	1	0.957444
chr10	132237	132296	A_75_P01589218	VPS35	INSIDE	-0.484673	1	1	0.714659
chr10	132639	132698	A_75_P01589259	VPS35	INSIDE	-0.447935	1	1	0.733091
chr10	132987	133046	A_75_P01589291	VPS35	INSIDE	0.065484	0.613198	0.694656	1.04644
chr10	133191	133249	A_75_P01589312	VPS35	INSIDE	-0.354324	1	1	0.782236
chr10	133367	133425	A_75_P01589329	VPS35	INSIDE	0.189269	0.185499	0.267234	1.14019
chr10	133627	133686	A_75_P01589353	VPS35	PROMOTER	0.278447	0.05305	0.0949029	1.21289
chr10	133815	133874	A_75_P01589372	VPS35	PROMOTER	NA	NA	NA	NA
chr10	134232	134289	A_75_P01589415	INO1	INSIDE	-0.327673	1	1	0.796821
chr10	134407	134464	A_75_P01589433	INO1	INSIDE	0.210617	0.10607	0.168736	1.15718
chr10	134872	134930	A_75_P01589478	INO1	INSIDE	-0.211148	1	1	0.863849
chr10	135143	135197	A_75_P01589508	INO1	INSIDE	0.169465	0.205503	0.29063	1.12464
chr10	135423	135482	A_75_P01589536	INO1	INSIDE	0.0422167	0.75905	0.818032	1.02969
chr10	135653	135712	A_75_P01589558	INO1	PROMOTER	0.00985657	0.938127	0.956432	1.00686
chr10	135827	135886	A_75_P01589574	INO1	PROMOTER	0.193278	0.138258	0.21001	1.14336
chr10	136006	136065	A_75_P01589591	INO1	PROMOTER	0.349817	0.0115134	0.0264507	1.2744
chr10	136392	136447	A_75_P01589625	SNA3	INSIDE	-0.341508	1	1	0.789216
chr10	136620	136679	A_75_P01589648	SNA3-YJL149W	DIVERGENT_PROMOTER	-1.04559	1	1	0.484446
chr10	137023	137082	A_75_P01589691	SNA3-YJL149W	DIVERGENT_PROMOTER	0.306948	0.031222	0.0609162	1.23709
chr10	137364	137421	A_75_P01589723	YJL149W	INSIDE	0.130226	0.316131	0.411761	1.09447
chr10	137725	137783	A_75_P01589755	YJL149W	INSIDE	0.00354289	0.9794	0.985354	1.00246
chr10	137883	137942	A_75_P01589772	YJL149W	INSIDE	-0.404642	1	1	0.755424
chr10	138185	138243	A_75_P01589804	YJL149W	INSIDE	-0.0435305	1	1	0.970278
chr10	138436	138495	A_75_P01589831	YJL149W	INSIDE	0.0698824	0.582613	0.667765	1.04963
chr10	138708	138756	A_75_P01589856	YJL149W	INSIDE	0.306795	0.0234584	0.0480858	1.23696
chr10	138883	138942	A_75_P01589873	YJL149W	INSIDE	0.669421	7.02479e-05	0.000354302	1.59043
chr10	139170	139229	A_75_P01589900	RPA34	PROMOTER	2.13909	9.00183e-15	2.17527e-12	4.40483
chr10	139525	139584	A_75_P01589934	RPA34	PROMOTER	2.00338	8.78912e-14	1.29824e-11	4.00939
chr10	139778	139837	A_75_P01589960	RPA34	PROMOTER	2.56317	1.77871e-16	1.02619e-13	5.91005
chr10	139954	140013	A_75_P01589977	RPA34	PROMOTER	0.832501	6.90578e-07	6.88242e-06	1.78077
chr10	140170	140229	A_75_P01589999	RPA34	INSIDE	0.922594	2.39479e-07	2.76096e-06	1.89552
chr10	140565	140624	A_75_P01590038	RPA34	INSIDE	0.495172	0.00206461	0.00615089	1.40949
chr10	140828	140887	A_75_P01590065	RPA34	DOWNSTREAM	0.344142	0.0135989	0.0304144	1.2694
chr10	141178	141235	A_75_P01590104	YJL147C	INSIDE	0.165869	0.206288	0.291542	1.12184
chr10	141418	141477	A_75_P01590127	YJL147C	INSIDE	-0.614874	1	1	0.652987
chr10	141975	142033	A_75_P01590181	YJL147C	INSIDE	-0.472609	1	1	0.72066
chr10	142247	142306	A_75_P01590207	YJL147C-IDS2	DIVERGENT_PROMOTER	-0.0533848	1	1	0.963673
chr10	142415	142473	A_75_P01590223	YJL147C-IDS2	DIVERGENT_PROMOTER	-0.0793823	1	1	0.946463
chr10	142638	142697	A_75_P01590245	YJL147C-IDS2	DIVERGENT_PROMOTER	0.616383	0.000169626	0.00074728	1.53303
chr10	142873	142932	A_75_P01590268	YJL147C-IDS2	DIVERGENT_PROMOTER	0.355375	0.0216664	0.0449708	1.27932
chr10	143063	143122	A_75_P01590288	IDS2	INSIDE	0.241251	0.0783707	0.131474	1.18202
chr10	143428	143486	A_75_P01590324	IDS2	INSIDE	-0.65238	1	1	0.63623
chr10	143620	143677	A_75_P01590343	IDS2	INSIDE	0.0474365	0.722163	0.788059	1.03343
chr10	143852	143911	A_75_P01590366	IDS2	INSIDE	0.170538	0.187326	0.269427	1.12548
chr10	144014	144073	A_75_P01590385	IDS2	INSIDE	-0.298639	1	1	0.813019
chr10	144332	144391	A_75_P01590414	IDS2	INSIDE	-0.229598	1	1	0.852872
chr10	144551	144610	A_75_P01590434	SFH5	PROMOTER	-0.668765	1	1	0.629045
chr10	144718	144777	A_75_P01590453	SFH5	PROMOTER	-0.0187985	1	1	0.987054
chr10	144903	144962	A_75_P01590470	SFH5	INSIDE	-0.0346832	1	1	0.976246
chr10	145138	145197	A_75_P01590493	SFH5	INSIDE	-0.221691	1	1	0.857559
chr10	145421	145480	A_75_P01590519	SFH5	INSIDE	0.0564816	0.655143	0.730871	1.03993
chr10	145820	145879	A_75_P01590554	YJL144W	PROMOTER	-0.0750276	1	1	0.949324
chr10	146070	146129	A_75_P01590576	YJL144W	INSIDE	0.14633	0.288999	0.382914	1.10675
chr10	146359	146418	A_75_P01590606	TIM17	PROMOTER	0.762661	5.37221e-06	3.96984e-05	1.69662
chr10	146737	146794	A_75_P01590639	TIM17	PROMOTER	1.10834	1.5403e-08	2.63194e-07	2.15597
chr10	147042	147093	A_75_P01590669	TIM17	INSIDE	1.03696	7.31608e-08	1.00364e-06	2.0519
chr10	147265	147323	A_75_P01590690	TIM17	DOWNSTREAM	0.205698	0.115734	0.181408	1.15324
chr10	147453	147512	A_75_P01590708	YAK1	DOWNSTREAM	0.0182319	0.885569	0.916753	1.01272
chr10	147643	147702	A_75_P01590725	YAK1	INSIDE	-0.295076	1	1	0.815029
chr10	147826	147883	A_75_P01590743	YAK1	INSIDE	0.173204	0.214835	0.301142	1.12756
chr10	148209	148268	A_75_P01590784	YAK1	INSIDE	-0.140014	1	1	0.907511
chr10	148429	148488	A_75_P01590806	YAK1	INSIDE	-0.286361	1	1	0.819968
chr10	148632	148689	A_75_P01590824	YAK1	INSIDE	-0.152525	1	1	0.899675
chr10	148865	148924	A_75_P01590848	YAK1	INSIDE	-0.26821	1	1	0.830349
chr10	149023	149081	A_75_P01590864	YAK1	INSIDE	0.270477	0.0491982	0.089102	1.20621
chr10	149266	149323	A_75_P01590890	YAK1	INSIDE	0.0261821	0.840518	0.882498	1.01831
chr10	149700	149758	A_75_P01590934	YAK1	INSIDE	0.30326	0.0300238	0.0589395	1.23393
chr10	149920	149974	A_75_P01590955	YAK1	INSIDE	0.562257	0.000161484	0.00071589	1.47658
chr10	150110	150169	A_75_P01590973	YAK1-RPB4	DIVERGENT_PROMOTER	0.332638	0.0172649	0.0371494	1.25931
chr10	150655	150714	A_75_P01591025	RPB4	INSIDE	0.538433	0.000334718	0.00132772	1.45239
chr10	150852	150911	A_75_P01591042	RPB4	INSIDE	0.482794	0.00131888	0.00420485	1.39745
chr10	151080	151139	A_75_P01591066	RPB4	INSIDE	0.0462692	0.715788	0.782883	1.03259
chr10	151259	151318	A_75_P01591084	RPB4	INSIDE	0.384427	0.00546218	0.0141112	1.30534
chr10	151475	151534	A_75_P01591104	YUR1	INSIDE	-0.173757	1	1	0.886531
chr10	151777	151833	A_75_P01591135	YUR1	INSIDE	0.218232	0.120856	0.187857	1.16331
chr10	151958	152016	A_75_P01591153	YUR1	INSIDE	-0.443855	1	1	0.735168
chr10	152155	152210	A_75_P01591173	YUR1	INSIDE	-0.18085	1	1	0.882183
chr10	152334	152393	A_75_P01591194	YUR1	INSIDE	0.290435	0.0836715	0.138825	1.22301
chr10	152555	152614	A_75_P01591216	YUR1	INSIDE	0.204843	0.117272	0.183333	1.15256
chr10	152846	152905	A_75_P01591248	YUR1	PROMOTER	0.513563	0.000449413	0.00169644	1.42757
chr10	153184	153243	A_75_P01591281	TIF2	INSIDE	0.663342	5.27293e-05	0.000278702	1.58375
chr10	154353	154412	A_75_P01591395	TIF2	INSIDE	1.35565	1.0878e-08	1.9629e-07	2.55913
chr10	154527	154586	A_75_P01591413	TIF2	PROMOTER	0.469737	0.00118297	0.00383932	1.38486
chr10	154723	154782	A_75_P01591435	GLG2	INSIDE	0.670005	2.49266e-05	0.00014777	1.59108
chr10	154952	155011	A_75_P01591459	GLG2	INSIDE	0.288699	0.0461281	0.0845258	1.22154
chr10	155294	155353	A_75_P01591492	GLG2	INSIDE	-0.317346	1	1	0.802545
chr10	155692	155750	A_75_P01591533	GLG2	INSIDE	1.20781	1.13539e-09	2.87229e-08	2.30986
chr10	155909	155968	A_75_P01591552	YJL136W-A	INSIDE	2.18676	6.0311e-15	1.57563e-12	4.55281
chr10	156210	156269	A_75_P01591578	RPS21B	DOWNSTREAM	0.501992	0.000883195	0.00300631	1.41617
chr10	156379	156423	A_75_P01591594	RPS21B	INSIDE	1.23422	1.96276e-09	4.53203e-08	2.35254
chr10	156587	156646	A_75_P01591614	RPS21B	INSIDE	1.04929	1.93388e-08	3.19156e-07	2.06952
chr10	156797	156856	A_75_P01591636	RPS21B	INSIDE	0.901769	2.61501e-07	2.97766e-06	1.86836
chr10	157059	157118	A_75_P01591663	RPS21B-LCB3	DIVERGENT_PROMOTER	0.207252	0.118008	0.184214	1.15449
chr10	157349	157408	A_75_P01591695	RPS21B-LCB3	DIVERGENT_PROMOTER	-0.571615	1	1	0.672863
chr10	157660	157719	A_75_P01591726	RPS21B-LCB3	DIVERGENT_PROMOTER	0.00414063	0.975333	0.9825	1.00287
chr10	157881	157935	A_75_P01591747	LCB3	INSIDE	0.062349	0.631298	0.710336	1.04416
chr10	158231	158290	A_75_P01591781	LCB3	INSIDE	-0.368595	1	1	0.774537
chr10	158414	158473	A_75_P01591800	LCB3	INSIDE	-0.182526	1	1	0.881159
chr10	158628	158683	A_75_P01591824	LCB3	INSIDE	0.10282	0.450518	0.546812	1.07387
chr10	158980	159039	A_75_P01591858	LCB3	INSIDE	0.223407	0.122525	0.190094	1.16749
chr10	159268	159327	A_75_P01591889	YJL133C-A	DOWNSTREAM	0.36947	0.009744	0.0229753	1.29188
chr10	159633	159692	A_75_P01591921	YJL133C-A-MRS3	DIVERGENT_PROMOTER	-0.325736	1	1	0.797891
chr10	160088	160146	A_75_P01591965	YJL133C-A-MRS3	DIVERGENT_PROMOTER	-0.127982	1	1	0.915111
chr10	160662	160721	A_75_P01592017	MRS3	INSIDE	0.643502	5.22003e-05	0.000276258	1.56212
chr10	160931	160990	A_75_P01592046	MRS3	INSIDE	0.302685	0.0252161	0.0510518	1.23344
chr10	161216	161275	A_75_P01592074	MRS3	INSIDE	0.683413	1.47364e-05	9.43197e-05	1.60593
chr10	161506	161565	A_75_P01592106	YJL132W	PROMOTER	-0.89751	1	1	0.536812
chr10	161685	161744	A_75_P01592124	YJL132W	INSIDE	0.109197	0.407312	0.504904	1.07863
chr10	161925	161983	A_75_P01592147	YJL132W	INSIDE	0.109673	0.402575	0.500271	1.07898
chr10	162127	162186	A_75_P01592168	YJL132W	INSIDE	-0.191524	1	1	0.87568
chr10	162306	162364	A_75_P01592186	YJL132W	INSIDE	-0.110658	1	1	0.926166
chr10	162462	162521	A_75_P01592200	YJL132W	INSIDE	-0.380982	1	1	0.767915
chr10	162728	162787	A_75_P01592229	YJL132W	INSIDE	-0.412033	1	1	0.751564
chr10	163017	163076	A_75_P01592259	YJL132W	INSIDE	-0.138494	1	1	0.908467
chr10	163376	163433	A_75_P01592296	YJL132W	INSIDE	-0.00755791	1	1	0.994775
chr10	163605	163663	A_75_P01592316	YJL132W	INSIDE	-0.199762	1	1	0.870694
chr10	163779	163838	A_75_P01592334	YJL132W	INSIDE	-0.129211	1	1	0.914332
chr10	164081	164140	A_75_P01592365	YJL131C	INSIDE	-0.656464	1	1	0.634431
chr10	164244	164303	A_75_P01592381	YJL131C	INSIDE	-0.365424	1	1	0.776241
chr10	164572	164631	A_75_P01592415	YJL131C	INSIDE	-0.506836	1	1	0.703764
chr10	164811	164868	A_75_P01592435	YJL131C	INSIDE	-0.0946384	1	1	0.936507
chr10	164998	165056	A_75_P01592454	YJL131C	INSIDE	0.538015	0.000388885	0.00150423	1.45197
chr10	165179	165238	A_75_P01592474	YJL131C	PROMOTER	-0.00293137	1	1	0.99797
chr10	165388	165447	A_75_P01592494	YJL131C	PROMOTER	0.135745	0.310203	0.405421	1.09866
chr10	165587	165646	A_75_P01592515	URA2	INSIDE	0.21219	0.110919	0.175062	1.15845
chr10	165827	165883	A_75_P01592536	URA2	INSIDE	0.741662	6.33153e-06	4.57083e-05	1.6721
chr10	166283	166342	A_75_P01592581	URA2	INSIDE	0.642992	0.000111154	0.000521486	1.56156
chr10	166466	166524	A_75_P01592599	URA2	INSIDE	0.473264	0.000973326	0.00325978	1.38825
chr10	166673	166732	A_75_P01592620	URA2	INSIDE	0.765472	5.36786e-06	3.96754e-05	1.69993
chr10	166914	166973	A_75_P01592645	URA2	INSIDE	0.252483	0.0594079	0.104309	1.19126
chr10	167094	167153	A_75_P01592661	URA2	INSIDE	0.642443	3.19844e-05	0.000182174	1.56097
chr10	167255	167310	A_75_P01592676	URA2	INSIDE	0.630524	3.96936e-05	0.000218823	1.54813
chr10	167505	167564	A_75_P01592700	URA2	INSIDE	0.865954	1.0681e-06	1.00243e-05	1.82255
chr10	167871	167930	A_75_P01592734	URA2	INSIDE	0.303161	0.0362105	0.0689914	1.23385
chr10	168257	168316	A_75_P01592770	URA2	INSIDE	0.309689	0.021836	0.0452641	1.23944
chr10	168583	168641	A_75_P01592808	URA2	INSIDE	0.384078	0.00609869	0.0154774	1.30503
chr10	168892	168951	A_75_P01592839	URA2	INSIDE	0.0882071	0.509631	0.602434	1.06305
chr10	169286	169345	A_75_P01592874	URA2	INSIDE	-0.141718	1	1	0.906439
chr10	169680	169736	A_75_P01592914	URA2	INSIDE	0.240356	0.0679295	0.116706	1.18128
chr10	169877	169936	A_75_P01592933	URA2	INSIDE	0.503767	0.000617849	0.00221363	1.41791
chr10	170190	170249	A_75_P01592965	URA2	INSIDE	0.639763	4.21327e-05	0.000230222	1.55807
chr10	170440	170498	A_75_P01592989	URA2	INSIDE	0.764103	3.05042e-06	2.46411e-05	1.69831
chr10	170836	170895	A_75_P01593033	URA2	INSIDE	0.540742	0.000235149	0.00098685	1.45472
chr10	171070	171128	A_75_P01593058	URA2	INSIDE	0.687647	2.23874e-05	0.000134717	1.61065
chr10	171283	171342	A_75_P01593075	URA2	INSIDE	0.878035	2.27217e-06	1.91759e-05	1.83787
chr10	171769	171824	A_75_P01593122	URA2	INSIDE	1.15636	2.92404e-09	6.40283e-08	2.22894
chr10	171942	171993	A_75_P01593139	URA2	INSIDE	1.19667	4.71293e-09	9.64386e-08	2.2921
chr10	172173	172232	A_75_P01593161	URA2	PROMOTER	0.477016	0.00305686	0.00858314	1.39186
chr10	172386	172445	A_75_P01593181	URA2	PROMOTER	0.119939	0.353365	0.450299	1.08669
chr10	172558	172617	A_75_P01593200	URA2	PROMOTER	0.744494	4.47098e-06	3.41272e-05	1.67539
chr10	172902	172960	A_75_P01593236	URA2	PROMOTER	-0.69986	1	1	0.615632
chr10	173070	173127	A_75_P01593252	URA2	PROMOTER	-0.767111	1	1	0.587593
chr10	173362	173416	A_75_P01593277	TRK1	INSIDE	0.0703103	0.581337	0.666726	1.04994
chr10	173544	173603	A_75_P01593296	TRK1	INSIDE	0.0320886	0.802796	0.85307	1.02249
chr10	173732	173791	A_75_P01593317	TRK1	INSIDE	-0.509053	1	1	0.702684
chr10	173972	174026	A_75_P01593342	TRK1	INSIDE	-0.584262	1	1	0.66699
chr10	174162	174220	A_75_P01593363	TRK1	INSIDE	-0.381362	1	1	0.767712
chr10	174440	174499	A_75_P01593391	TRK1	INSIDE	0.113064	0.378164	0.475959	1.08152
chr10	174644	174702	A_75_P01593411	TRK1	INSIDE	-0.13279	1	1	0.912066
chr10	174810	174869	A_75_P01593428	TRK1	INSIDE	-0.204495	1	1	0.867843
chr10	175070	175127	A_75_P01593455	TRK1	INSIDE	-0.114754	1	1	0.92354
chr10	175249	175306	A_75_P01593471	TRK1	INSIDE	-0.0840468	1	1	0.943408
chr10	175569	175628	A_75_P01593507	TRK1	INSIDE	-0.14524	1	1	0.904229
chr10	175886	175944	A_75_P01593537	TRK1	INSIDE	-0.102432	1	1	0.931462
chr10	176054	176111	A_75_P01593555	TRK1	INSIDE	0.275131	0.0381066	0.0720028	1.2101
chr10	176546	176605	A_75_P01593600	TRK1	INSIDE	-0.219827	1	1	0.858668
chr10	176793	176851	A_75_P01593624	TRK1	INSIDE	-0.45199	1	1	0.731034
chr10	177063	177120	A_75_P01593649	TRK1	PROMOTER	0.0286185	0.834426	0.877944	1.02003
chr10	177231	177290	A_75_P01593666	TRK1	PROMOTER	0.701918	2.12058e-05	0.0001285	1.62667
chr10	177532	177587	A_75_P01593698	TRK1	PROMOTER	0.505752	0.000660276	0.002342	1.41986
chr10	177762	177820	A_75_P01593720	TRK1	PROMOTER	-0.579937	1	1	0.668993
chr10	177966	178025	A_75_P01593738	PBS2	INSIDE	-0.619926	1	1	0.650704
chr10	178350	178409	A_75_P01593774	PBS2	INSIDE	-0.0809446	1	1	0.945438
chr10	178686	178744	A_75_P01593808	PBS2	INSIDE	-0.136931	1	1	0.909452
chr10	178982	179041	A_75_P01593837	PBS2	INSIDE	0.330258	0.016098	0.0350413	1.25724
chr10	179251	179307	A_75_P01593859	PBS2	INSIDE	0.266458	0.0450646	0.0828584	1.20285
chr10	179513	179570	A_75_P01593886	PBS2	INSIDE	-0.0227933	1	1	0.984325
chr10	179921	179980	A_75_P01593927	PBS2	PROMOTER	-0.207109	1	1	0.866272
chr10	180082	180134	A_75_P01593943	PBS2	PROMOTER	-0.0227906	1	1	0.984327
chr10	180518	180576	A_75_P01593986	PBS2	PROMOTER	-0.135424	1	1	0.910402
chr10	180691	180750	A_75_P01594003	PBS2	PROMOTER	-0.189138	1	1	0.87713
chr10	181018	181076	A_75_P01594034	PBS2	PROMOTER	0.525285	0.000642442	0.00228734	1.43922
chr10	181243	181301	A_75_P01594054	YJL127C-B	INSIDE	0.259999	0.0563847	0.0999259	1.19748
chr10	181502	181561	A_75_P01594082	YJL127C-B	PROMOTER	1.0004	4.53187e-08	6.65427e-07	2.00056
chr10	181776	181832	A_75_P01594110	YJL127C-B	PROMOTER	0.382019	0.00607589	0.0154299	1.30316
chr10	182051	182110	A_75_P01594136	SPT10	INSIDE	-0.0135898	1	1	0.990624
chr10	182219	182276	A_75_P01594153	SPT10	INSIDE	-0.148534	1	1	0.902167
chr10	182622	182681	A_75_P01594192	SPT10	INSIDE	-0.272601	1	1	0.827826
chr10	183013	183072	A_75_P01594235	SPT10	INSIDE	0.110166	0.418965	0.516283	1.07935
chr10	183407	183466	A_75_P01594273	SPT10	INSIDE	0.158244	0.223691	0.311205	1.11593
chr10	183656	183715	A_75_P01594296	SPT10	INSIDE	0.119913	0.366466	0.463935	1.08667
chr10	184079	184138	A_75_P01594337	SPT10-NIT2	DIVERGENT_PROMOTER	-0.053381	1	1	0.963675
chr10	184395	184454	A_75_P01594369	NIT2	INSIDE	0.179888	0.230612	0.319112	1.1328
chr10	184685	184744	A_75_P01594396	NIT2	INSIDE	-0.525903	1	1	0.694524
chr10	184888	184937	A_75_P01594413	NIT2	INSIDE	0.204858	0.13955	0.211607	1.15257
chr10	185053	185107	A_75_P01594427	NIT2	INSIDE	-0.0862957	1	1	0.941938
chr10	185335	185394	A_75_P01594457	GCD14	INSIDE	-0.0199352	1	1	0.986277
chr10	185570	185625	A_75_P01594482	GCD14	INSIDE	0.304323	0.0347701	0.0667317	1.23484
chr10	185887	185946	A_75_P01594513	GCD14	INSIDE	0.215894	0.152632	0.227958	1.16142
chr10	186154	186213	A_75_P01594542	GCD14	INSIDE	0.530928	0.000280535	0.00114437	1.44486
chr10	186360	186419	A_75_P01594564	GCD14	PROMOTER	1.15978	3.53681e-09	7.51872e-08	2.23423
chr10	186566	186625	A_75_P01594587	GCD14	PROMOTER	0.0491419	0.727544	0.792258	1.03465
chr10	186814	186873	A_75_P01594611	LSM1	INSIDE	-0.326612	1	1	0.797407
chr10	186980	187039	A_75_P01594628	LSM1	INSIDE	-0.22977	1	1	0.852771
chr10	187303	187362	A_75_P01594662	LSM1	INSIDE	1.02027	3.73923e-08	5.61546e-07	2.0283
chr10	187478	187537	A_75_P01594680	LSM1	PROMOTER	2.20315	4.5309e-15	1.27168e-12	4.60484
chr10	187749	187808	A_75_P01594711	YJL123C	INSIDE	0.740658	5.6842e-06	4.16798e-05	1.67094
chr10	188098	188157	A_75_P01594747	YJL123C	INSIDE	-0.209386	1	1	0.864905
chr10	188259	188318	A_75_P01594763	YJL123C	INSIDE	-0.0956748	1	1	0.935834
chr10	188442	188501	A_75_P01594780	YJL123C	INSIDE	-0.44725	1	1	0.73344
chr10	188896	188955	A_75_P01594820	YJL123C	INSIDE	0.218975	0.0998419	0.160488	1.16391
chr10	189095	189154	A_75_P01594837	YJL123C	INSIDE	0.225875	0.0841015	0.139444	1.16949
chr10	189408	189465	A_75_P01594869	YJL122W	INSIDE	1.36507	1.32544e-10	4.85925e-09	2.57588
chr10	189594	189653	A_75_P01594889	YJL122W	INSIDE	0.9804	6.94952e-08	9.6048e-07	1.97301
chr10	189947	190006	A_75_P01594922	YJL122W	DOWNSTREAM	1.1012	6.0593e-09	1.19628e-07	2.14533
chr10	190341	190399	A_75_P01594961	RPE1	INSIDE	0.545668	0.000441714	0.0016729	1.4597
chr10	190648	190702	A_75_P01594992	RPE1	INSIDE	0.493196	0.000741256	0.00258553	1.40756
chr10	190827	190885	A_75_P01595007	RPE1-YJL118W	DIVERGENT_PROMOTER	0.855553	9.43807e-07	9.01467e-06	1.80945
chr10	191168	191227	A_75_P01595043	RPE1-YJL118W	DIVERGENT_PROMOTER	0.392648	0.00618238	0.0156553	1.3128
chr10	191401	191460	A_75_P01595066	YJL118W	INSIDE	0.221785	0.0906038	0.148167	1.16618
chr10	191604	191663	A_75_P01595086	YJL118W	INSIDE	0.284228	0.0340162	0.0655107	1.21776
chr10	191819	191870	A_75_P01595106	YJL118W	INSIDE	0.397144	0.00947102	0.022431	1.3169
chr10	192040	192099	A_75_P01595129	PHO86	PROMOTER	0.638291	7.14679e-05	0.00035934	1.55648
chr10	192298	192357	A_75_P01595154	PHO86	INSIDE	1.10558	1.00551e-08	1.83112e-07	2.15185
chr10	192641	192696	A_75_P01595185	PHO86	INSIDE	0.0859812	0.522676	0.614133	1.06141
chr10	192830	192889	A_75_P01595205	PHO86	INSIDE	0.447662	0.00193763	0.00582904	1.36383
chr10	193041	193100	A_75_P01595227	PHO86	INSIDE	0.0733727	0.569849	0.656761	1.05217
chr10	193310	193369	A_75_P01595254	PHO86	DOWNSTREAM	-0.365068	1	1	0.776432
chr10	193551	193610	A_75_P01595280	NCA3	INSIDE	0.031262	0.818563	0.865595	1.02191
chr10	193997	194054	A_75_P01595323	NCA3	INSIDE	-0.187278	1	1	0.878261
chr10	194157	194213	A_75_P01595340	NCA3	INSIDE	-0.0631199	1	1	0.957192
chr10	194399	194457	A_75_P01595364	NCA3	INSIDE	-0.328678	1	1	0.796266
chr10	194555	194614	A_75_P01595379	NCA3-ASF1	DIVERGENT_PROMOTER	-0.315085	1	1	0.803804
chr10	194921	194980	A_75_P01595413	NCA3-ASF1	DIVERGENT_PROMOTER	0.154753	0.257622	0.349238	1.11323
chr10	195215	195272	A_75_P01595443	NCA3-ASF1	DIVERGENT_PROMOTER	-0.403236	1	1	0.75616
chr10	195532	195591	A_75_P01595475	NCA3-ASF1	DIVERGENT_PROMOTER	-0.590776	1	1	0.663986
chr10	195790	195847	A_75_P01595501	NCA3-ASF1	DIVERGENT_PROMOTER	-0.595744	1	1	0.661703
chr10	195981	196039	A_75_P01595521	ASF1	INSIDE	0.317477	0.0296214	0.0582915	1.24615
chr10	196178	196225	A_75_P01595539	ASF1	INSIDE	0.223642	0.0875222	0.144052	1.16768
chr10	196410	196469	A_75_P01595564	ASF1	INSIDE	0.425681	0.00248489	0.00719753	1.34321
chr10	196807	196866	A_75_P01595598	ASF1	DOWNSTREAM	0.148394	0.259284	0.35101	1.10834
chr10	197211	197270	A_75_P01595639	ASF1	DOWNSTREAM	0.339018	0.0124254	0.0281844	1.2649
chr10	203432	203491	A_75_P01596265	MDV1	PROMOTER	-0.151955	1	1	0.90003
chr10	203789	203848	A_75_P01596302	MDV1	PROMOTER	0.147602	0.251426	0.342549	1.10773
chr10	204075	204134	A_75_P01596330	MDV1	PROMOTER	0.118488	0.371212	0.468706	1.0856
chr10	204282	204341	A_75_P01596352	MDV1	PROMOTER	0.246447	0.0642698	0.11148	1.18628
chr10	204562	204621	A_75_P01596382	MDV1	PROMOTER	0.733905	8.93743e-06	6.11115e-05	1.66313
chr10	204734	204790	A_75_P01596398	MDV1	PROMOTER	0.198931	0.126916	0.195715	1.14785
chr10	205067	205126	A_75_P01596430	MDV1	INSIDE	0.455311	0.0013928	0.00440568	1.37108
chr10	205287	205344	A_75_P01596453	MDV1	INSIDE	-0.188671	1	1	0.877413
chr10	205563	205622	A_75_P01596480	MDV1	INSIDE	-0.00198225	1	1	0.998627
chr10	205771	205830	A_75_P01596502	MDV1	INSIDE	-0.139146	1	1	0.908057
chr10	205931	205990	A_75_P01596517	MDV1	INSIDE	0.0123971	0.923456	0.945117	1.00863
chr10	206166	206224	A_75_P01596539	MDV1	INSIDE	-0.177681	1	1	0.884123
chr10	206443	206502	A_75_P01596567	MDV1	INSIDE	0.337917	0.0131528	0.029571	1.26393
chr10	206666	206725	A_75_P01596589	MDV1	INSIDE	-0.272547	1	1	0.827857
chr10	206877	206935	A_75_P01596609	MDV1	INSIDE	-0.188089	1	1	0.877768
chr10	207052	207111	A_75_P01596627	MDV1	INSIDE	-0.574053	1	1	0.671727
chr10	207259	207318	A_75_P01596648	CCT7	PROMOTER	-0.642787	1	1	0.640475
chr10	207509	207568	A_75_P01596673	CCT7	PROMOTER	1.23101	1.02509e-09	2.64644e-08	2.34731
chr10	207683	207742	A_75_P01596690	CCT7	INSIDE	1.24548	7.0827e-10	1.94453e-08	2.37097
chr10	207994	208052	A_75_P01596718	CCT7	INSIDE	0.298291	0.0281025	0.055838	1.22969
chr10	208333	208392	A_75_P01596749	CCT7	INSIDE	-0.14859	1	1	0.902132
chr10	208563	208622	A_75_P01596773	CCT7	INSIDE	0.0910041	0.477316	0.571884	1.06511
chr10	208877	208936	A_75_P01596803	CCT7	INSIDE	-0.0539437	1	1	0.963299
chr10	209044	209103	A_75_P01596821	CCT7	INSIDE	-0.277465	1	1	0.825039
chr10	209202	209261	A_75_P01596837	CCT7	DOWNSTREAM	0.135502	0.305931	0.40102	1.09847
chr10	209398	209457	A_75_P01596855	GZF3	DOWNSTREAM	0.0302646	0.812107	0.860608	1.0212
chr10	209609	209668	A_75_P01596877	GZF3	INSIDE	0.204949	0.115878	0.181586	1.15265
chr10	209882	209941	A_75_P01596905	GZF3	INSIDE	0.0978786	0.445185	0.541572	1.0702
chr10	210168	210227	A_75_P01596936	GZF3	INSIDE	0.168858	0.236726	0.326029	1.12417
chr10	210342	210400	A_75_P01596954	GZF3	INSIDE	-0.263998	1	1	0.832777
chr10	210583	210642	A_75_P01596977	GZF3	INSIDE	-0.416358	1	1	0.749314
chr10	210885	210944	A_75_P01597007	GZF3	INSIDE	-0.0276861	1	1	0.980992
chr10	211208	211267	A_75_P01597038	GZF3	INSIDE	0.651052	3.22501e-05	0.000183462	1.57031
chr10	211458	211517	A_75_P01597064	GZF3	PROMOTER	0.30119	0.0421654	0.0783392	1.23216
chr10	211822	211881	A_75_P01597100	UTP10	INSIDE	0.157075	0.24079	0.330583	1.11502
chr10	212271	212330	A_75_P01597145	UTP10	INSIDE	0.177357	0.170225	0.249233	1.13081
chr10	212552	212611	A_75_P01597175	UTP10	INSIDE	-0.390779	1	1	0.762718
chr10	212916	212975	A_75_P01597210	UTP10	INSIDE	0.322576	0.0179275	0.0383407	1.25056
chr10	213170	213229	A_75_P01597235	UTP10	INSIDE	0.219421	0.101682	0.162947	1.16427
chr10	213429	213488	A_75_P01597262	UTP10	INSIDE	0.160687	0.223907	0.311462	1.11782
chr10	213761	213820	A_75_P01597295	UTP10	INSIDE	0.0615333	0.631996	0.71091	1.04357
chr10	214214	214273	A_75_P01597342	UTP10	INSIDE	0.292226	0.0300801	0.059036	1.22453
chr10	214398	214457	A_75_P01597361	UTP10	INSIDE	0.269625	0.0429779	0.0795961	1.20549
chr10	214601	214660	A_75_P01597383	UTP10	INSIDE	0.49625	0.000629521	0.00224847	1.41054
chr10	214920	214979	A_75_P01597412	UTP10	INSIDE	0.259416	0.0573011	0.10123	1.19699
chr10	215102	215161	A_75_P01597431	UTP10	INSIDE	0.237062	0.148921	0.223359	1.17859
chr10	215295	215354	A_75_P01597452	UTP10	INSIDE	-0.104845	1	1	0.929905
chr10	215523	215582	A_75_P01597476	UTP10	INSIDE	0.00264334	0.983434	0.988192	1.00183
chr10	215924	215983	A_75_P01597514	UTP10	INSIDE	0.111282	0.392752	0.4905	1.08019
chr10	216221	216280	A_75_P01597542	UTP10	INSIDE	-0.232923	1	1	0.850909
chr10	216524	216583	A_75_P01597571	UTP10	INSIDE	0.233952	0.084958	0.140634	1.17605
chr10	216784	216843	A_75_P01597595	UTP10	INSIDE	0.214876	0.0989195	0.159221	1.1606
chr10	216962	217021	A_75_P01597612	UTP10	INSIDE	0.501163	0.000519005	0.00191431	1.41535
chr10	217293	217352	A_75_P01597647	UTP10	PROMOTER	-0.58253	1	1	0.667792
chr10	217476	217533	A_75_P01597665	PRM10	INSIDE	0.117388	0.404722	0.502382	1.08477
chr10	217657	217716	A_75_P01597683	PRM10	INSIDE	0.340061	0.0123638	0.0280736	1.26581
chr10	217900	217959	A_75_P01597708	PRM10	INSIDE	0.178176	0.177349	0.257692	1.13145
chr10	218169	218228	A_75_P01597734	PRM10	INSIDE	-0.273217	1	1	0.827472
chr10	218384	218441	A_75_P01597757	PRM10	INSIDE	-0.176237	1	1	0.885008
chr10	218544	218603	A_75_P01597771	PRM10	PROMOTER	-0.0415538	1	1	0.971608
chr10	218901	218960	A_75_P01597810	PRM10	PROMOTER	-0.13533	1	1	0.910462
chr10	219099	219154	A_75_P01597828	PRM10	PROMOTER	-0.93803	1	1	0.521945
chr10	219429	219488	A_75_P01597858	PRM10	PROMOTER	-0.00716344	1	1	0.995047
chr10	219683	219740	A_75_P01597881	PRM10	PROMOTER	0.338459	0.0264256	0.0530696	1.26441
chr10	219881	219940	A_75_P01597901	YJL107C-IME2	DIVERGENT_PROMOTER	-0.643065	1	1	0.640351
chr10	220303	220360	A_75_P01597941	YJL107C-IME2	DIVERGENT_PROMOTER	-0.301691	1	1	0.811301
chr10	220536	220595	A_75_P01597966	YJL107C-IME2	DIVERGENT_PROMOTER	-0.560991	1	1	0.677836
chr10	220833	220892	A_75_P01597993	YJL107C-IME2	DIVERGENT_PROMOTER	-0.495276	1	1	0.709426
chr10	221070	221129	A_75_P01598019	IME2	INSIDE	-0.0977017	1	1	0.934521
chr10	221389	221448	A_75_P01598050	IME2	INSIDE	-0.170149	1	1	0.888751
chr10	221712	221771	A_75_P01598084	IME2	INSIDE	0.0977237	0.443923	0.540196	1.07008
chr10	221983	222042	A_75_P01598109	IME2	INSIDE	-0.247507	1	1	0.842351
chr10	222278	222337	A_75_P01598135	IME2	INSIDE	-0.150103	1	1	0.901186
chr10	222829	222888	A_75_P01598192	IME2	INSIDE	-0.452943	1	1	0.730551
chr10	223152	223211	A_75_P01598224	SET4	PROMOTER	-0.403767	1	1	0.755882
chr10	223475	223533	A_75_P01598258	SET4	PROMOTER	-0.282843	1	1	0.82197
chr10	223691	223750	A_75_P01598281	SET4	PROMOTER	0.00554953	0.967493	0.97747	1.00385
chr10	223897	223954	A_75_P01598300	SET4	PROMOTER	-0.266947	1	1	0.831076
chr10	224110	224167	A_75_P01598323	SET4	PROMOTER	-0.565777	1	1	0.675592
chr10	224281	224338	A_75_P01598337	SET4	PROMOTER	-0.0898378	1	1	0.939628
chr10	224465	224524	A_75_P01598354	SET4	PROMOTER	-0.0830531	1	1	0.944058
chr10	224723	224782	A_75_P01598379	SET4	INSIDE	-0.367999	1	1	0.774857
chr10	225124	225183	A_75_P01598419	SET4	INSIDE	-0.410323	1	1	0.752455
chr10	225345	225404	A_75_P01598440	SET4	INSIDE	-0.61887	1	1	0.651181
chr10	225589	225648	A_75_P01598464	SET4	INSIDE	0.015847	0.910529	0.9362	1.01104
chr10	225773	225831	A_75_P01598483	SET4	INSIDE	0.210779	0.137271	0.20876	1.15731
chr10	225951	226010	A_75_P01598503	SET4	INSIDE	-0.283103	1	1	0.821821
chr10	226121	226180	A_75_P01598521	SET4	INSIDE	0.285549	0.0355484	0.0679104	1.21887
chr10	226490	226549	A_75_P01598560	MIA1	PROMOTER	-0.226992	1	1	0.854415
chr10	226660	226717	A_75_P01598578	MIA1	PROMOTER	0.738567	6.29383e-06	4.54915e-05	1.66852
chr10	226978	227037	A_75_P01598611	MIA1	PROMOTER	0.714369	7.03164e-06	4.99636e-05	1.64077
chr10	227292	227351	A_75_P01598642	MIA1	INSIDE	0.469017	0.00116858	0.00379856	1.38417
chr10	227629	227688	A_75_P01598674	MIA1	DOWNSTREAM	1.51075	1.3431e-11	7.40917e-10	2.84958
chr10	227790	227849	A_75_P01598691	MIA1	DOWNSTREAM	2.20923	3.10137e-15	9.40315e-13	4.62429
chr10	228054	228113	A_75_P01598719	MIA1	DOWNSTREAM	1.30837	2.11638e-10	7.1853e-09	2.47661
chr10	228342	228396	A_75_P01598750	YJL103C	DOWNSTREAM	0.129623	0.310899	0.406191	1.09401
chr10	228854	228913	A_75_P01598805	YJL103C	INSIDE	-0.38155	1	1	0.767612
chr10	229070	229129	A_75_P01598826	YJL103C	INSIDE	-0.563012	1	1	0.676888
chr10	229610	229669	A_75_P01598881	YJL103C	INSIDE	-0.154954	1	1	0.898161
chr10	229836	229895	A_75_P01598903	YJL103C	INSIDE	-0.173879	1	1	0.886456
chr10	230014	230072	A_75_P01598920	YJL103C	INSIDE	-0.299937	1	1	0.812288
chr10	230387	230446	A_75_P01598958	YJL103C	INSIDE	-0.54655	1	1	0.684655
chr10	230734	230793	A_75_P01598990	YJL103C-MEF2	DIVERGENT_PROMOTER	-0.500925	1	1	0.706654
chr10	230895	230952	A_75_P01599005	YJL103C-MEF2	DIVERGENT_PROMOTER	0.378052	0.00630065	0.0159005	1.29959
chr10	231102	231161	A_75_P01599022	MEF2	INSIDE	0.718541	1.50905e-05	9.61272e-05	1.64552
chr10	231300	231359	A_75_P01599039	MEF2	INSIDE	0.0298666	0.814869	0.862545	1.02092
chr10	231571	231630	A_75_P01599063	MEF2	INSIDE	-0.255951	1	1	0.837435
chr10	231980	232038	A_75_P01599106	MEF2	INSIDE	-0.30872	1	1	0.807358
chr10	232262	232321	A_75_P01599134	MEF2	INSIDE	-0.344717	1	1	0.787462
chr10	232674	232733	A_75_P01599175	MEF2	INSIDE	-0.496618	1	1	0.708767
chr10	232893	232952	A_75_P01599199	MEF2	INSIDE	-0.657913	1	1	0.633794
chr10	233194	233253	A_75_P01599233	MEF2	INSIDE	-0.328662	1	1	0.796275
chr10	233425	233483	A_75_P01599256	MEF2	INSIDE	0.529738	0.000681354	0.00240424	1.44367
chr10	233761	233819	A_75_P01599289	GSH1	DOWNSTREAM	0.539714	0.000288891	0.00117288	1.45368
chr10	233921	233980	A_75_P01599305	GSH1	DOWNSTREAM	-0.144068	1	1	0.904964
chr10	234078	234137	A_75_P01599320	GSH1	INSIDE	-0.544273	1	1	0.685737
chr10	234329	234388	A_75_P01599344	GSH1	INSIDE	-0.161454	1	1	0.894124
chr10	234754	234813	A_75_P01599389	GSH1	INSIDE	-0.130077	1	1	0.913782
chr10	234932	234991	A_75_P01599409	GSH1	INSIDE	0.0495611	0.699404	0.76933	1.03495
chr10	235160	235213	A_75_P01599432	GSH1	INSIDE	-0.0110778	1	1	0.992351
chr10	235447	235504	A_75_P01599459	GSH1	INSIDE	0.0923826	0.467831	0.562923	1.06613
chr10	235670	235728	A_75_P01599481	GSH1	INSIDE	0.227728	0.0904598	0.14798	1.17099
chr10	236092	236150	A_75_P01599522	GSH1-LSB6	DIVERGENT_PROMOTER	-0.0196352	1	1	0.986482
chr10	236313	236372	A_75_P01599545	GSH1-LSB6	DIVERGENT_PROMOTER	-0.313101	1	1	0.80491
chr10	236582	236641	A_75_P01599571	GSH1-LSB6	DIVERGENT_PROMOTER	-0.0987235	1	1	0.933859
chr10	236883	236942	A_75_P01599599	GSH1-LSB6	DIVERGENT_PROMOTER	0.26463	0.0517261	0.0928664	1.20133
chr10	237141	237186	A_75_P01599623	LSB6	INSIDE	0.494857	0.00103984	0.0034423	1.40918
chr10	237378	237432	A_75_P01599648	LSB6	INSIDE	0.501097	0.000535936	0.00196425	1.41529
chr10	237595	237643	A_75_P01599666	LSB6	INSIDE	0.0946358	0.458622	0.554515	1.0678
chr10	237756	237814	A_75_P01599681	LSB6	INSIDE	-0.720687	1	1	0.606808
chr10	237991	238050	A_75_P01599706	LSB6	INSIDE	-0.265696	1	1	0.831797
chr10	238286	238345	A_75_P01599734	LSB6	INSIDE	-0.318289	1	1	0.80202
chr10	238651	238710	A_75_P01599770	LSB6	INSIDE	0.477898	0.00180556	0.00549379	1.39271
chr10	238865	238924	A_75_P01599791	CHS6	PROMOTER	0.240645	0.087664	0.144245	1.18152
chr10	239053	239112	A_75_P01599811	CHS6	PROMOTER	0.560933	0.000160346	0.000711833	1.47522
chr10	239329	239388	A_75_P01599838	CHS6	INSIDE	0.136971	0.288942	0.382859	1.09959
chr10	239534	239591	A_75_P01599859	CHS6	INSIDE	-0.46634	1	1	0.723798
chr10	239737	239796	A_75_P01599879	CHS6	INSIDE	-0.534446	1	1	0.690424
chr10	239917	239974	A_75_P01599899	CHS6	INSIDE	-0.102259	1	1	0.931573
chr10	240143	240202	A_75_P01599917	CHS6	INSIDE	-0.538063	1	1	0.688695
chr10	240512	240571	A_75_P01599953	CHS6	INSIDE	-0.295687	1	1	0.814684
chr10	240722	240781	A_75_P01599974	CHS6	INSIDE	-0.278358	1	1	0.824529
chr10	240900	240959	A_75_P01599992	CHS6	INSIDE	-0.3709	1	1	0.7733
chr10	241179	241237	A_75_P01600019	CHS6	INSIDE	0.382769	0.0148261	0.0327151	1.30384
chr10	241537	241596	A_75_P01600053	SAP185	PROMOTER	-0.00489459	1	1	0.996613
chr10	241807	241866	A_75_P01600082	SAP185	INSIDE	0.134434	0.342363	0.438946	1.09766
chr10	241990	242049	A_75_P01600100	SAP185	INSIDE	0.531303	0.000329392	0.00130984	1.44523
chr10	242153	242212	A_75_P01600119	SAP185	INSIDE	0.0567493	0.688252	0.759828	1.04012
chr10	242321	242380	A_75_P01600134	SAP185	INSIDE	0.276233	0.0617513	0.107786	1.21103
chr10	242603	242662	A_75_P01600162	SAP185	INSIDE	-0.393371	1	1	0.761349
chr10	243123	243181	A_75_P01600216	SAP185	INSIDE	-0.0519234	1	1	0.964649
chr10	243391	243449	A_75_P01600246	SAP185	INSIDE	0.308704	0.0278234	0.0553709	1.23859
chr10	243601	243660	A_75_P01600267	SAP185	INSIDE	-0.360136	1	1	0.779091
chr10	243859	243918	A_75_P01600290	SAP185	INSIDE	-0.265934	1	1	0.83166
chr10	244044	244102	A_75_P01600308	SAP185	INSIDE	0.5189	0.000949016	0.00319174	1.43286
chr10	244374	244433	A_75_P01600341	SAP185	INSIDE	0.0291922	0.823702	0.869524	1.02044
chr10	244629	244687	A_75_P01600365	SAP185	INSIDE	0.174132	0.186501	0.268427	1.12829
chr10	244844	244902	A_75_P01600385	SAP185	INSIDE	0.512023	0.00122744	0.0039607	1.42605
chr10	245047	245100	A_75_P01600406	YJL097W	PROMOTER	0.151516	0.286075	0.379871	1.11074
chr10	245448	245507	A_75_P01600443	YJL097W	INSIDE	0.278012	0.0404747	0.0757128	1.21252
chr10	245629	245688	A_75_P01600460	YJL097W	INSIDE	-0.0544382	1	1	0.962969
chr10	245860	245919	A_75_P01600481	YJL097W	INSIDE	0.0262127	0.839086	0.881392	1.01834
chr10	246158	246217	A_75_P01600510	MRPL49	INSIDE	1.91701	7.92995e-13	7.52297e-11	3.77639
chr10	246493	246552	A_75_P01600543	MRPL49	INSIDE	0.112638	0.406067	0.503781	1.0812
chr10	246905	246964	A_75_P01600584	BCK1	PROMOTER	0.698713	2.29776e-05	0.000137809	1.62306
chr10	247083	247140	A_75_P01600600	BCK1	INSIDE	0.206222	0.159809	0.236752	1.15366
chr10	247237	247296	A_75_P01600615	BCK1	INSIDE	0.316417	0.0219716	0.0454881	1.24523
chr10	247458	247517	A_75_P01600636	BCK1	INSIDE	-0.270923	1	1	0.828789
chr10	247821	247880	A_75_P01600673	BCK1	INSIDE	-0.729296	1	1	0.603198
chr10	247993	248052	A_75_P01600689	BCK1	INSIDE	-0.0849053	1	1	0.942846
chr10	248276	248335	A_75_P01600718	BCK1	INSIDE	-0.274262	1	1	0.826873
chr10	248465	248523	A_75_P01600735	BCK1	INSIDE	-0.474619	1	1	0.719657
chr10	248736	248795	A_75_P01600762	BCK1	INSIDE	-0.503999	1	1	0.705149
chr10	248892	248951	A_75_P01600777	BCK1	INSIDE	-0.303471	1	1	0.810301
chr10	249064	249123	A_75_P01600791	BCK1	INSIDE	-0.447052	1	1	0.73354
chr10	249262	249321	A_75_P01600811	BCK1	INSIDE	-0.21843	1	1	0.8595
chr10	249690	249749	A_75_P01600855	BCK1	INSIDE	-0.227856	1	1	0.853903
chr10	249951	250010	A_75_P01600879	BCK1	INSIDE	-0.645389	1	1	0.639321
chr10	250267	250326	A_75_P01600911	BCK1	INSIDE	-0.68989	1	1	0.619901
chr10	250597	250656	A_75_P01600940	BCK1	INSIDE	-0.48578	1	1	0.714111
chr10	250858	250917	A_75_P01600965	BCK1	INSIDE	-0.0801753	1	1	0.945943
chr10	251150	251204	A_75_P01600994	BCK1	INSIDE	0.311899	0.0203289	0.0426529	1.24134
chr10	251619	251678	A_75_P01601048	KHA1	INSIDE	-0.619458	1	1	0.650916
chr10	251927	251986	A_75_P01601078	KHA1	INSIDE	-0.145581	1	1	0.904015
chr10	252187	252245	A_75_P01601101	KHA1	INSIDE	-0.372301	1	1	0.77255
chr10	252441	252500	A_75_P01601127	KHA1	INSIDE	-0.434819	1	1	0.739787
chr10	252712	252771	A_75_P01601158	KHA1	INSIDE	-0.108284	1	1	0.927691
chr10	252893	252952	A_75_P01601176	KHA1	INSIDE	0.00519734	0.968916	0.978289	1.00361
chr10	253204	253263	A_75_P01601210	KHA1	INSIDE	-0.0314659	1	1	0.978426
chr10	253499	253558	A_75_P01601240	KHA1	INSIDE	0.0473617	0.708791	0.777133	1.03337
chr10	253837	253896	A_75_P01601273	KHA1	INSIDE	-0.189361	1	1	0.876994
chr10	254095	254154	A_75_P01601299	KHA1	INSIDE	0.843835	8.22717e-07	8.0091e-06	1.79481
chr10	254620	254679	A_75_P01601351	TOK1	INSIDE	-0.224658	1	1	0.855798
chr10	254807	254866	A_75_P01601371	TOK1	INSIDE	-0.605651	1	1	0.657175
chr10	255059	255118	A_75_P01601398	TOK1	INSIDE	0.0323762	0.806965	0.856404	1.0227
chr10	255283	255341	A_75_P01601419	TOK1	INSIDE	0.0304031	0.835194	0.878441	1.0213
chr10	255509	255568	A_75_P01601442	TOK1	INSIDE	0.197271	0.128025	0.197089	1.14653
chr10	255723	255782	A_75_P01601465	TOK1	INSIDE	-0.178025	1	1	0.883912
chr10	255890	255946	A_75_P01601482	TOK1	INSIDE	-0.0550996	1	1	0.962528
chr10	256047	256106	A_75_P01601497	TOK1	INSIDE	-0.00749594	1	1	0.994818
chr10	256540	256599	A_75_P01601550	TOK1-HPR5	DIVERGENT_PROMOTER	0.461816	0.00140863	0.00444831	1.37727
chr10	256740	256799	A_75_P01601570	TOK1-HPR5	DIVERGENT_PROMOTER	0.271171	0.0420236	0.0781283	1.20679
chr10	256969	257027	A_75_P01601595	TOK1-HPR5	DIVERGENT_PROMOTER	1.38865	6.28403e-11	2.62344e-09	2.61834
chr10	257235	257294	A_75_P01601626	HPR5	INSIDE	0.287874	0.0400972	0.0751319	1.22084
chr10	257529	257588	A_75_P01601655	HPR5	INSIDE	-0.483423	1	1	0.715279
chr10	257787	257846	A_75_P01601682	HPR5	INSIDE	-0.118164	1	1	0.921359
chr10	258012	258071	A_75_P01601705	HPR5	INSIDE	-0.169452	1	1	0.88918
chr10	258282	258341	A_75_P01601731	HPR5	INSIDE	0.00288804	0.982341	0.987414	1.002
chr10	258598	258657	A_75_P01601763	HPR5	INSIDE	-0.673823	1	1	0.626843
chr10	259020	259078	A_75_P01601804	HPR5	INSIDE	-0.651495	1	1	0.63662
chr10	259293	259352	A_75_P01601832	HPR5	INSIDE	-0.618642	1	1	0.651284
chr10	259530	259589	A_75_P01601855	HPR5	INSIDE	-0.367241	1	1	0.775264
chr10	259807	259866	A_75_P01601882	HPR5	INSIDE	-0.401361	1	1	0.757144
chr10	260001	260058	A_75_P01601902	HPR5	INSIDE	-0.0705734	1	1	0.952259
chr10	260306	260365	A_75_P01601936	HPR5	INSIDE	-0.202217	1	1	0.869214
chr10	260624	260681	A_75_P01601969	HPR5	DOWNSTREAM	0.108147	0.420987	0.518298	1.07784
chr10	260867	260925	A_75_P01601996	GWT1	INSIDE	-0.164798	1	1	0.892054
chr10	261144	261199	A_75_P01602021	GWT1	INSIDE	-0.225027	1	1	0.855579
chr10	261313	261372	A_75_P01602036	GWT1	INSIDE	-0.421513	1	1	0.746641
chr10	261476	261531	A_75_P01602052	GWT1	INSIDE	-0.144239	1	1	0.904856
chr10	261683	261742	A_75_P01602071	GWT1	INSIDE	-0.21968	1	1	0.858756
chr10	261978	262037	A_75_P01602102	GWT1	INSIDE	0.0858587	0.510895	0.603518	1.06132
chr10	262279	262338	A_75_P01602129	GWT1	PROMOTER	1.17001	2.36179e-09	5.30019e-08	2.25013
chr10	262519	262578	A_75_P01602153	DPB11	INSIDE	0.0847938	0.513944	0.606188	1.06054
chr10	262743	262802	A_75_P01602174	DPB11	INSIDE	-0.856287	1	1	0.552372
chr10	263042	263101	A_75_P01602202	DPB11	INSIDE	-0.487981	1	1	0.713022
chr10	263205	263263	A_75_P01602218	DPB11	INSIDE	0.074944	0.55485	0.643079	1.05332
chr10	263427	263486	A_75_P01602239	DPB11	INSIDE	-0.37445	1	1	0.7714
chr10	263670	263729	A_75_P01602267	DPB11	INSIDE	-0.0655535	1	1	0.955579
chr10	264029	264087	A_75_P01602302	DPB11	INSIDE	-0.204313	1	1	0.867952
chr10	264194	264252	A_75_P01602321	DPB11	INSIDE	-0.483719	1	1	0.715132
chr10	264401	264460	A_75_P01602343	DPB11	INSIDE	-0.310034	1	1	0.806623
chr10	264707	264766	A_75_P01602377	DPB11	INSIDE	-0.183283	1	1	0.880697
chr10	265142	265201	A_75_P01602426	DPB11-SIP4	DIVERGENT_PROMOTER	-0.238074	1	1	0.847876
chr10	265502	265561	A_75_P01602462	DPB11-SIP4	DIVERGENT_PROMOTER	-0.392858	1	1	0.761619
chr10	265876	265933	A_75_P01602502	SIP4	INSIDE	0.00463281	0.971372	0.97996	1.00322
chr10	266119	266178	A_75_P01602526	SIP4	INSIDE	-0.976972	1	1	0.508045
chr10	266424	266483	A_75_P01602553	SIP4	INSIDE	-1.03394	1	1	0.488374
chr10	266711	266770	A_75_P01602580	SIP4	INSIDE	-0.763668	1	1	0.588997
chr10	266983	267042	A_75_P01602609	SIP4	INSIDE	-0.712113	1	1	0.610426
chr10	267270	267329	A_75_P01602635	SIP4	INSIDE	-0.372612	1	1	0.772383
chr10	267450	267509	A_75_P01602654	SIP4	INSIDE	-0.847727	1	1	0.55566
chr10	267619	267676	A_75_P01602671	SIP4	INSIDE	0.00419867	0.973616	0.981372	1.00291
chr10	267887	267946	A_75_P01602700	SIP4	INSIDE	-0.157418	1	1	0.896628
chr10	268091	268148	A_75_P01602720	ARG3	PROMOTER	-0.531016	1	1	0.692067
chr10	268344	268403	A_75_P01602742	ARG3	PROMOTER	-1.25847	1	1	0.417988
chr10	268621	268680	A_75_P01602772	ARG3	INSIDE	-0.603432	1	1	0.658186
chr10	268898	268955	A_75_P01602800	ARG3	INSIDE	0.016592	0.897846	0.92637	1.01157
chr10	269306	269365	A_75_P01602841	ARG3	INSIDE	-0.160712	1	1	0.894583
chr10	269506	269565	A_75_P01602861	ARG3	DOWNSTREAM	-0.250757	1	1	0.840455
chr10	269811	269870	A_75_P01602889	TRL1	INSIDE	-0.468626	1	1	0.722652
chr10	270166	270224	A_75_P01602923	TRL1	INSIDE	-0.220476	1	1	0.858282
chr10	270334	270393	A_75_P01602941	TRL1	INSIDE	-0.270146	1	1	0.829235
chr10	270575	270634	A_75_P01602965	TRL1	INSIDE	-0.64935	1	1	0.637567
chr10	270793	270852	A_75_P01602987	TRL1	INSIDE	-0.642364	1	1	0.640662
chr10	271007	271066	A_75_P01603007	TRL1	INSIDE	-0.58615	1	1	0.666118
chr10	271167	271226	A_75_P01603021	TRL1	INSIDE	-0.636644	1	1	0.643208
chr10	271334	271393	A_75_P01603037	TRL1	INSIDE	-0.634968	1	1	0.643955
chr10	271641	271700	A_75_P01603067	TRL1	INSIDE	-0.263941	1	1	0.83281
chr10	271904	271962	A_75_P01603093	TRL1	INSIDE	0.131462	0.316996	0.412574	1.0954
chr10	272404	272460	A_75_P01603145	TRL1-EXO70	DIVERGENT_PROMOTER	0.282702	0.0419333	0.0779848	1.21647
chr10	272622	272681	A_75_P01603167	EXO70	INSIDE	-0.204309	1	1	0.867955
chr10	272890	272948	A_75_P01603194	EXO70	INSIDE	-0.336315	1	1	0.792062
chr10	273280	273339	A_75_P01603233	EXO70	INSIDE	0.161829	0.222717	0.310077	1.1187
chr10	273637	273696	A_75_P01603267	EXO70	INSIDE	-0.247068	1	1	0.842607
chr10	273915	273974	A_75_P01603294	EXO70	INSIDE	0.344815	0.0191872	0.040602	1.26999
chr10	274344	274403	A_75_P01603338	EXO70	INSIDE	-0.478898	1	1	0.717526
chr10	274635	274694	A_75_P01603366	YJL084C	INSIDE	-0.166638	1	1	0.890916
chr10	274941	275000	A_75_P01603398	YJL084C	INSIDE	0.246971	0.065826	0.113685	1.18671
chr10	275283	275342	A_75_P01603432	YJL084C	INSIDE	-0.591634	1	1	0.663591
chr10	275550	275605	A_75_P01603461	YJL084C	INSIDE	-0.200632	1	1	0.870169
chr10	275823	275882	A_75_P01603490	YJL084C	INSIDE	-0.135015	1	1	0.91066
chr10	276037	276095	A_75_P01603513	YJL084C	INSIDE	-0.327737	1	1	0.796786
chr10	276440	276499	A_75_P01603551	YJL084C	INSIDE	-0.32813	1	1	0.796568
chr10	276609	276668	A_75_P01603567	YJL084C	INSIDE	-0.186346	1	1	0.878829
chr10	276789	276847	A_75_P01603585	YJL084C	INSIDE	0.054111	0.678469	0.751333	1.03822
chr10	277079	277138	A_75_P01603615	YJL084C	INSIDE	-0.463497	1	1	0.725226
chr10	277426	277484	A_75_P01603650	YJL084C	INSIDE	0.0459988	0.72354	0.78918	1.0324
chr10	277784	277843	A_75_P01603685	YJL084C-YJL083W	DIVERGENT_PROMOTER	-0.374854	1	1	0.771184
chr10	278109	278167	A_75_P01603716	YJL084C-YJL083W	DIVERGENT_PROMOTER	-0.527541	1	1	0.693736
chr10	278393	278452	A_75_P01603746	YJL084C-YJL083W	DIVERGENT_PROMOTER	-0.0209744	1	1	0.985567
chr10	278591	278647	A_75_P01603764	YJL083W	INSIDE	0.544493	0.000249158	0.00103742	1.45851
chr10	278847	278906	A_75_P01603788	YJL083W	INSIDE	0.231233	0.09022	0.14768	1.17384
chr10	279063	279122	A_75_P01603811	YJL083W	INSIDE	0.0883431	0.491452	0.585192	1.06315
chr10	279291	279350	A_75_P01603833	YJL083W	INSIDE	-0.0216992	1	1	0.985072
chr10	279545	279603	A_75_P01603859	YJL083W	INSIDE	0.0549269	0.669925	0.743846	1.03881
chr10	279990	280047	A_75_P01603902	YJL083W	INSIDE	0.0015493	0.990723	0.993457	1.00107
chr10	280351	280410	A_75_P01603939	IML2	PROMOTER	0.915887	7.42564e-07	7.33192e-06	1.88673
chr10	280537	280595	A_75_P01603959	IML2	PROMOTER	-0.386914	1	1	0.764764
chr10	280783	280842	A_75_P01603982	IML2	PROMOTER	0.0446514	0.724216	0.789707	1.03143
chr10	281049	281106	A_75_P01604014	IML2	INSIDE	0.120315	0.357074	0.454261	1.08697
chr10	281361	281420	A_75_P01604047	IML2	INSIDE	-0.133399	1	1	0.911681
chr10	281613	281670	A_75_P01604074	IML2	INSIDE	0.193591	0.14457	0.217827	1.14361
chr10	282078	282134	A_75_P01604122	IML2	INSIDE	0.179203	0.175537	0.255604	1.13226
chr10	282393	282452	A_75_P01604154	IML2	INSIDE	0.0594548	0.66	0.735303	1.04207
chr10	282558	282617	A_75_P01604172	IML2	INSIDE	-0.0221027	1	1	0.984796
chr10	282784	282843	A_75_P01604195	IML2	INSIDE	-0.123322	1	1	0.918071
chr10	283092	283151	A_75_P01604224	IML2	DOWNSTREAM	-0.38589	1	1	0.765307
chr10	283287	283346	A_75_P01604241	ARP4	DOWNSTREAM	-0.878434	1	1	0.543957
chr10	283474	283533	A_75_P01604260	ARP4	INSIDE	-0.0285733	1	1	0.980389
chr10	283760	283816	A_75_P01604290	ARP4	INSIDE	0.128245	0.32827	0.424296	1.09296
chr10	284257	284316	A_75_P01604338	ARP4	INSIDE	-0.0460677	1	1	0.968573
chr10	284566	284625	A_75_P01604367	ARP4	INSIDE	0.133484	0.326055	0.422072	1.09694
chr10	284964	285023	A_75_P01604405	ARP4	PROMOTER	1.52859	5.11589e-11	2.22522e-09	2.88504
chr10	285230	285289	A_75_P01604430	SCP160	INSIDE	0.315025	0.0210343	0.0438846	1.24403
chr10	285593	285651	A_75_P01604466	SCP160	INSIDE	-0.061636	1	1	0.958177
chr10	285791	285850	A_75_P01604488	SCP160	INSIDE	0.288692	0.0318686	0.0619695	1.22153
chr10	285992	286051	A_75_P01604510	SCP160	INSIDE	0.182317	0.160006	0.236989	1.1347
chr10	286160	286219	A_75_P01604527	SCP160	INSIDE	0.269495	0.0473371	0.0863542	1.20539
chr10	286470	286527	A_75_P01604555	SCP160	INSIDE	-0.0356997	1	1	0.975559
chr10	286739	286798	A_75_P01604580	SCP160	INSIDE	0.304899	0.0244412	0.0497338	1.23533
chr10	287212	287271	A_75_P01604629	SCP160	INSIDE	0.27116	0.0416376	0.0775147	1.20678
chr10	287650	287709	A_75_P01604674	SCP160	INSIDE	0.0486973	0.700123	0.76987	1.03433
chr10	288114	288173	A_75_P01604720	SCP160	INSIDE	0.34234	0.0115543	0.0265326	1.26781
chr10	288312	288371	A_75_P01604742	SCP160	INSIDE	0.270279	0.0494426	0.0894667	1.20604
chr10	288530	288587	A_75_P01604764	SCP160	INSIDE	0.302787	0.0279227	0.0555345	1.23353
chr10	288964	289023	A_75_P01604802	SCP160	PROMOTER	0.0740501	0.56212	0.649678	1.05267
chr10	289177	289236	A_75_P01604825	SCP160	PROMOTER	0.165244	0.265162	0.35736	1.12136
chr10	289388	289447	A_75_P01604849	SCP160	PROMOTER	-0.230235	1	1	0.852496
chr10	289727	289784	A_75_P01604878	PRY1	INSIDE	0.0392452	0.779053	0.834092	1.02758
chr10	289971	290018	A_75_P01604897	PRY1	INSIDE	0.378182	0.0115311	0.0264884	1.2997
chr10	290154	290207	A_75_P01604916	PRY1	INSIDE	0.450366	0.00153381	0.00478039	1.36639
chr10	290544	290603	A_75_P01604947	PRY1	PROMOTER	NA	NA	NA	NA
chr10	290909	290968	A_75_P01604982	PRY1	PROMOTER	0.249054	0.0681723	0.117069	1.18843
chr10	291281	291330	A_75_P01605017	PRY3	INSIDE	0.465008	0.0011416	0.00372175	1.38033
chr10	291442	291500	A_75_P01605033	PRY3	INSIDE	0.633686	4.27086e-05	0.000232787	1.55152
chr10	291663	291722	A_75_P01605053	PRY3	INSIDE	0.946036	1.37493e-07	1.7307e-06	1.92657
chr10	292001	292058	A_75_P01605085	PRY3	INSIDE	0.818467	1.30579e-06	1.19264e-05	1.76353
chr10	292211	292268	A_75_P01605104	PRY3	INSIDE	0.568522	0.000156918	0.000698254	1.483
chr10	292570	292629	A_75_P01605139	PRY3	INSIDE	0.294276	0.039879	0.0747904	1.22627
chr10	292945	293000	A_75_P01605174	PRY3	INSIDE	0.732765	8.63775e-06	5.93456e-05	1.66182
chr10	293251	293310	A_75_P01605204	PRY3	INSIDE	0.726192	0.000117077	0.000545636	1.65427
chr10	293450	293497	A_75_P01605220	PRY3	INSIDE	0.566762	0.000517222	0.00190899	1.4812
chr10	293642	293699	A_75_P01605237	PRY3	INSIDE	0.520103	0.000346929	0.00136779	1.43406
chr10	293828	293884	A_75_P01605258	YJL077W-B	DOWNSTREAM	0.311174	0.024043	0.0490821	1.24072
chr10	294026	294084	A_75_P01605279	YJL077W-B	DOWNSTREAM	0.472616	0.00115911	0.003771	1.38762
chr10	294231	294284	A_75_P01605297	ICS3	DOWNSTREAM	-0.313969	1	1	0.804426
chr10	294453	294508	A_75_P01605321	ICS3	INSIDE	-0.310897	1	1	0.80614
chr10	294654	294713	A_75_P01605342	ICS3	INSIDE	0.438172	0.00190903	0.00575884	1.35489
chr10	294900	294953	A_75_P01605367	ICS3-NET1	DIVERGENT_PROMOTER	2.14875	7.68303e-15	1.91105e-12	4.43443
chr10	295227	295286	A_75_P01605398	NET1	INSIDE	0.756777	2.97603e-06	2.41313e-05	1.68971
chr10	295550	295600	A_75_P01605426	NET1	INSIDE	0.378384	0.00682661	0.0170047	1.29989
chr10	295728	295785	A_75_P01605443	NET1	INSIDE	-0.0474503	1	1	0.967645
chr10	295893	295949	A_75_P01605461	NET1	INSIDE	0.0236214	0.861346	0.898462	1.01651
chr10	296118	296175	A_75_P01605486	NET1	INSIDE	0.36389	0.0106882	0.0248331	1.28689
chr10	296395	296454	A_75_P01605514	NET1	INSIDE	0.174703	0.184347	0.265861	1.12873
chr10	296565	296624	A_75_P01605529	NET1	INSIDE	0.212988	0.11045	0.174475	1.15909
chr10	296753	296812	A_75_P01605546	NET1	INSIDE	0.292978	0.04713	0.0860278	1.22517
chr10	297088	297147	A_75_P01605578	NET1	INSIDE	-0.105984	1	1	0.929171
chr10	297267	297326	A_75_P01605595	NET1	INSIDE	-0.319263	1	1	0.801479
chr10	297446	297505	A_75_P01605611	NET1	INSIDE	-0.445631	1	1	0.734263
chr10	297714	297773	A_75_P01605637	NET1	INSIDE	-0.292735	1	1	0.816353
chr10	297985	298038	A_75_P01605662	NET1	INSIDE	-0.355563	1	1	0.781564
chr10	298138	298197	A_75_P01605676	NET1	INSIDE	-0.498451	1	1	0.707866
chr10	298489	298548	A_75_P01605711	NET1	DOWNSTREAM	0.031335	0.825271	0.87087	1.02196
chr10	298867	298926	A_75_P01605747	SMC3	INSIDE	-0.0438804	1	1	0.970042
chr10	299306	299364	A_75_P01605792	SMC3	INSIDE	-0.640228	1	1	0.641612
chr10	299666	299725	A_75_P01605828	SMC3	INSIDE	-0.622359	1	1	0.649608
chr10	299954	300013	A_75_P01605857	SMC3	INSIDE	-0.0791282	1	1	0.94663
chr10	300154	300213	A_75_P01605878	SMC3	INSIDE	-0.335031	1	1	0.792767
chr10	300339	300398	A_75_P01605897	SMC3	INSIDE	-0.849768	1	1	0.554874
chr10	300603	300662	A_75_P01605923	SMC3	INSIDE	-0.921272	1	1	0.528043
chr10	300858	300917	A_75_P01605948	SMC3	INSIDE	-0.222518	1	1	0.857068
chr10	301187	301246	A_75_P01605982	SMC3	INSIDE	-0.701117	1	1	0.615096
chr10	301367	301424	A_75_P01605998	SMC3	INSIDE	-0.596102	1	1	0.661539
chr10	301664	301723	A_75_P01606028	SMC3	INSIDE	-0.35673	1	1	0.780932
chr10	301821	301880	A_75_P01606045	SMC3	INSIDE	-0.295788	1	1	0.814627
chr10	302018	302077	A_75_P01606065	SMC3	INSIDE	-0.271443	1	1	0.82849
chr10	302178	302237	A_75_P01606080	SMC3	INSIDE	-0.539282	1	1	0.688114
chr10	302514	302573	A_75_P01606114	SMC3	INSIDE	-0.0177761	1	1	0.987754
chr10	302869	302928	A_75_P01606154	JEM1	INSIDE	0.692539	2.25943e-05	0.00013579	1.61612
chr10	303046	303102	A_75_P01606172	JEM1	INSIDE	0.0923104	0.475396	0.57009	1.06608
chr10	303276	303332	A_75_P01606198	JEM1	INSIDE	-0.12277	1	1	0.918422
chr10	303575	303634	A_75_P01606227	JEM1	INSIDE	0.163198	0.214587	0.300875	1.11977
chr10	303795	303854	A_75_P01606248	JEM1	INSIDE	-0.304287	1	1	0.809843
chr10	303979	304038	A_75_P01606268	JEM1	INSIDE	-0.00954119	1	1	0.993408
chr10	304141	304198	A_75_P01606284	JEM1	INSIDE	-0.0585179	1	1	0.96025
chr10	304470	304529	A_75_P01606318	JEM1	INSIDE	-0.336142	1	1	0.792157
chr10	304625	304684	A_75_P01606335	JEM1	INSIDE	-0.444424	1	1	0.734878
chr10	304794	304853	A_75_P01606351	JEM1	DOWNSTREAM	0.243903	0.0715448	0.121819	1.18419
chr10	305092	305151	A_75_P01606379	PSF2	INSIDE	-0.0269968	1	1	0.981461
chr10	305357	305415	A_75_P01606408	PSF2	INSIDE	0.260358	0.0513578	0.0923009	1.19778
chr10	305551	305610	A_75_P01606425	PSF2-ARG2	DIVERGENT_PROMOTER	0.76008	4.70958e-06	3.57122e-05	1.69358
chr10	305745	305804	A_75_P01606443	PSF2-ARG2	DIVERGENT_PROMOTER	0.469213	0.0013578	0.00431205	1.38435
chr10	306115	306174	A_75_P01606479	ARG2	INSIDE	0.205692	0.1398	0.211894	1.15324
chr10	306300	306358	A_75_P01606497	ARG2	INSIDE	-0.304821	1	1	0.809543
chr10	306612	306671	A_75_P01606529	ARG2	INSIDE	-0.294664	1	1	0.815262
chr10	306855	306910	A_75_P01606553	ARG2	INSIDE	-0.0347861	1	1	0.976176
chr10	307014	307073	A_75_P01606569	ARG2	INSIDE	-0.284064	1	1	0.821274
chr10	307283	307342	A_75_P01606595	ARG2	INSIDE	-0.401243	1	1	0.757205
chr10	307536	307595	A_75_P01606620	ARG2	DOWNSTREAM	-0.687042	1	1	0.621126
chr10	307703	307762	A_75_P01606637	YJL070C	INSIDE	-0.842449	1	1	0.557696
chr10	308040	308099	A_75_P01606669	YJL070C	INSIDE	-0.094982	1	1	0.936284
chr10	308351	308410	A_75_P01606701	YJL070C	INSIDE	-0.74335	1	1	0.597351
chr10	308712	308771	A_75_P01606737	YJL070C	INSIDE	-0.78997	1	1	0.578356
chr10	309183	309242	A_75_P01606785	YJL070C	INSIDE	-0.711198	1	1	0.610813
chr10	309485	309544	A_75_P01606812	YJL070C	INSIDE	-0.647412	1	1	0.638425
chr10	309677	309736	A_75_P01606832	YJL070C	INSIDE	-0.78874	1	1	0.578849
chr10	309864	309923	A_75_P01606850	YJL070C	INSIDE	-1.03498	1	1	0.488023
chr10	310236	310295	A_75_P01606886	YJL070C	INSIDE	0.526068	0.000544351	0.00198908	1.44
chr10	310609	310667	A_75_P01606922	UTP18	INSIDE	-0.155878	1	1	0.897586
chr10	311050	311108	A_75_P01606964	UTP18	INSIDE	0.483657	0.00115567	0.00376157	1.39828
chr10	311219	311278	A_75_P01606981	UTP18	INSIDE	0.298789	0.025684	0.0518385	1.23011
chr10	311403	311462	A_75_P01606999	UTP18	INSIDE	0.403951	0.0048383	0.0127266	1.32313
chr10	311878	311936	A_75_P01607047	UTP18	INSIDE	0.125749	0.325331	0.421389	1.09107
chr10	312133	312189	A_75_P01607073	UTP18	INSIDE	0.149474	0.256677	0.348198	1.10917
chr10	312305	312364	A_75_P01607090	UTP18	INSIDE	0.858828	4.4792e-07	4.76348e-06	1.81356
chr10	312588	312647	A_75_P01607118	UTP18	PROMOTER	0.445537	0.00234469	0.00684778	1.36182
chr10	312761	312820	A_75_P01607134	YJL068C	INSIDE	-0.04719	1	1	0.96782
chr10	313189	313248	A_75_P01607173	YJL068C	INSIDE	-0.158473	1	1	0.895973
chr10	313497	313556	A_75_P01607203	YJL068C	INSIDE	0.247812	0.0650686	0.112592	1.18741
chr10	313787	313846	A_75_P01607234	MPM1	INSIDE	0.453831	0.00153664	0.00478778	1.36967
chr10	313987	314039	A_75_P01607254	MPM1	INSIDE	0.430347	0.00245009	0.00710715	1.34756
chr10	314156	314212	A_75_P01607270	MPM1	INSIDE	0.331963	0.0186651	0.0396568	1.25873
chr10	314425	314482	A_75_P01607294	MPM1	INSIDE	0.751494	3.28111e-06	2.61708e-05	1.68354
chr10	314719	314778	A_75_P01607322	MPM1	PROMOTER	0.137936	0.329526	0.425681	1.10033
chr10	314891	314950	A_75_P01607339	YJL065C	INSIDE	0.743182	5.31441e-06	3.93643e-05	1.67386
chr10	315146	315204	A_75_P01607362	YJL065C	INSIDE	1.39175	2.78568e-10	8.96734e-09	2.62397
chr10	315358	315417	A_75_P01607380	YJL065C	PROMOTER	0.78821	4.59887e-06	3.49748e-05	1.72693
chr10	315705	315757	A_75_P01607410	MRPL8	INSIDE	0.20449	0.16084	0.237906	1.15228
chr10	315916	315972	A_75_P01607430	MRPL8	INSIDE	0.460289	0.00120744	0.00390225	1.37582
chr10	316384	316442	A_75_P01607475	MRPL8-YJL062W-A	DIVERGENT_PROMOTER	1.42809	6.41242e-11	2.66221e-09	2.6909
chr10	316542	316596	A_75_P01607488	YJL062W-A	INSIDE	1.38966	3.66324e-10	1.11805e-08	2.62017
chr10	316844	316903	A_75_P01607520	LAS21	PROMOTER	0.973987	3.09685e-07	3.45435e-06	1.96426
chr10	317017	317076	A_75_P01607539	LAS21	INSIDE	1.34676	1.23563e-10	4.59096e-09	2.5434
chr10	317292	317348	A_75_P01607568	LAS21	INSIDE	0.381168	0.0054916	0.0141713	1.3024
chr10	317489	317544	A_75_P01607587	LAS21	INSIDE	-0.00578283	1	1	0.996
chr10	317653	317712	A_75_P01607602	LAS21	INSIDE	0.0954387	0.452521	0.548797	1.06839
chr10	317988	318047	A_75_P01607636	LAS21	INSIDE	-0.010289	1	1	0.992894
chr10	318154	318213	A_75_P01607654	LAS21	INSIDE	-0.102862	1	1	0.931184
chr10	318498	318557	A_75_P01607687	LAS21	INSIDE	0.119535	0.35138	0.44821	1.08638
chr10	318712	318771	A_75_P01607711	LAS21	INSIDE	0.00235795	0.98519	0.989317	1.00164
chr10	318962	319021	A_75_P01607736	LAS21	INSIDE	-0.810508	1	1	0.570181
chr10	319257	319316	A_75_P01607764	LAS21	INSIDE	0.602543	0.000114493	0.000535456	1.51839
chr10	319523	319582	A_75_P01607792	NUP82	PROMOTER	0.327954	0.0207089	0.0433058	1.25523
chr10	319702	319758	A_75_P01607810	NUP82	INSIDE	1.33226	1.65489e-10	5.85042e-09	2.51798
chr10	319883	319942	A_75_P01607828	NUP82	INSIDE	0.878237	4.25699e-07	4.55515e-06	1.83813
chr10	320065	320124	A_75_P01607849	NUP82	INSIDE	-0.336663	1	1	0.791871
chr10	320223	320281	A_75_P01607865	NUP82	INSIDE	-0.043748	1	1	0.970131
chr10	320516	320574	A_75_P01607894	NUP82	INSIDE	-0.210306	1	1	0.864354
chr10	320716	320775	A_75_P01607914	NUP82	INSIDE	-0.0455784	1	1	0.968901
chr10	320977	321036	A_75_P01607940	NUP82	INSIDE	0.0790954	0.53985	0.629197	1.05636
chr10	321186	321245	A_75_P01607962	NUP82	INSIDE	-0.00766546	1	1	0.994701
chr10	321606	321665	A_75_P01608004	NUP82	INSIDE	-0.171346	1	1	0.888014
chr10	321962	322021	A_75_P01608039	BNA3	PROMOTER	-0.151828	1	1	0.900109
chr10	322287	322346	A_75_P01608070	BNA3	PROMOTER	-0.0659601	1	1	0.955309
chr10	322476	322535	A_75_P01608087	BNA3	PROMOTER	0.439061	0.00261068	0.00751055	1.35572
chr10	322714	322773	A_75_P01608110	BNA3	PROMOTER	1.05728	1.63406e-08	2.76711e-07	2.081
chr10	323076	323134	A_75_P01608146	BNA3	INSIDE	1.16814	8.85386e-09	1.64702e-07	2.24722
chr10	323394	323453	A_75_P01608176	BNA3	INSIDE	-0.169979	1	1	0.888855
chr10	323766	323825	A_75_P01608210	BNA3	INSIDE	-0.103271	1	1	0.93092
chr10	323945	324003	A_75_P01608224	BNA3	INSIDE	-0.114641	1	1	0.923612
chr10	324125	324184	A_75_P01608242	BNA3	INSIDE	0.213002	0.105734	0.168241	1.1591
chr10	324354	324413	A_75_P01608265	BNA3	INSIDE	-0.929038	1	1	0.525208
chr10	324788	324847	A_75_P01608308	YHC3	INSIDE	0.0831398	0.517422	0.609269	1.05932
chr10	324952	325011	A_75_P01608323	YHC3	INSIDE	-0.334808	1	1	0.79289
chr10	325177	325232	A_75_P01608344	YHC3	INSIDE	-0.275598	1	1	0.826108
chr10	325407	325465	A_75_P01608368	YHC3	INSIDE	-0.124025	1	1	0.917624
chr10	325582	325641	A_75_P01608384	YHC3	INSIDE	0.151105	0.258563	0.350183	1.11042
chr10	325923	325982	A_75_P01608420	BIT61	INSIDE	0.0452619	0.728121	0.792616	1.03187
chr10	326220	326279	A_75_P01608450	BIT61	INSIDE	-0.772189	1	1	0.585529
chr10	326533	326592	A_75_P01608481	BIT61	INSIDE	-0.766654	1	1	0.587779
chr10	326760	326816	A_75_P01608501	BIT61	INSIDE	0.155123	0.261994	0.35394	1.11352
chr10	327038	327097	A_75_P01608525	BIT61	INSIDE	-0.0494083	1	1	0.966333
chr10	327306	327363	A_75_P01608553	BIT61	INSIDE	-0.111083	1	1	0.925893
chr10	327637	327696	A_75_P01608584	BIT61	PROMOTER	0.533902	0.000790781	0.00273667	1.44784
chr10	327870	327928	A_75_P01608607	YJL057C	INSIDE	-0.0315891	1	1	0.978342
chr10	328129	328188	A_75_P01608633	YJL057C	INSIDE	0.0571042	0.65192	0.728078	1.04038
chr10	328292	328351	A_75_P01608651	YJL057C	INSIDE	-0.573285	1	1	0.672085
chr10	328495	328553	A_75_P01608671	YJL057C	INSIDE	-0.631592	1	1	0.645464
chr10	328673	328732	A_75_P01608688	YJL057C	INSIDE	-0.275558	1	1	0.826131
chr10	328853	328912	A_75_P01608707	YJL057C	INSIDE	-0.00939182	1	1	0.993511
chr10	329212	329271	A_75_P01608744	YJL057C	INSIDE	-0.0129222	1	1	0.991083
chr10	329535	329594	A_75_P01608776	YJL057C	INSIDE	-0.253803	1	1	0.838683
chr10	329717	329776	A_75_P01608792	YJL057C	INSIDE	-0.0450636	1	1	0.969247
chr10	329962	330021	A_75_P01608816	YJL057C	PROMOTER	0.168515	0.19784	0.28176	1.1239
chr10	330149	330205	A_75_P01608837	ZAP1	INSIDE	-0.242309	1	1	0.845391
chr10	330412	330471	A_75_P01608863	ZAP1	INSIDE	-0.511103	1	1	0.701686
chr10	330896	330952	A_75_P01608913	ZAP1	INSIDE	-0.0804045	1	1	0.945792
chr10	331057	331116	A_75_P01608928	ZAP1	INSIDE	-0.17721	1	1	0.884412
chr10	331358	331415	A_75_P01608958	ZAP1	INSIDE	-0.137695	1	1	0.90897
chr10	331553	331612	A_75_P01608979	ZAP1	INSIDE	0.280463	0.0345595	0.0663785	1.21458
chr10	331734	331791	A_75_P01608997	ZAP1	INSIDE	-0.415147	1	1	0.749943
chr10	331911	331969	A_75_P01609017	ZAP1	INSIDE	0.272283	0.055687	0.0988751	1.20772
chr10	332257	332314	A_75_P01609051	ZAP1	INSIDE	-0.0512317	1	1	0.965112
chr10	332597	332646	A_75_P01609082	ZAP1	INSIDE	0.264815	0.0765086	0.128866	1.20148
chr10	332757	332816	A_75_P01609098	ZAP1-YJL055W	DIVERGENT_PROMOTER	0.84011	3.748e-06	2.93973e-05	1.79019
chr10	332972	333029	A_75_P01609120	ZAP1-YJL055W	DIVERGENT_PROMOTER	0.996506	6.83599e-07	6.82597e-06	1.99516
chr10	333143	333196	A_75_P01609137	YJL055W	INSIDE	0.973107	1.16045e-07	1.49702e-06	1.96306
chr10	333408	333465	A_75_P01609159	YJL055W	INSIDE	0.556287	0.000371481	0.00144798	1.47048
chr10	333597	333656	A_75_P01609177	YJL055W	INSIDE	0.738582	1.76276e-05	0.000109895	1.66853
chr10	333942	334001	A_75_P01609213	TIM54	INSIDE	1.20352	1.06849e-09	2.73976e-08	2.30301
chr10	334236	334293	A_75_P01609238	TIM54	INSIDE	0.842598	2.18949e-06	1.85611e-05	1.79328
chr10	334504	334563	A_75_P01609264	TIM54	INSIDE	-0.131157	1	1	0.913099
chr10	334760	334815	A_75_P01609289	TIM54	INSIDE	-0.119764	1	1	0.920338
chr10	335043	335102	A_75_P01609316	TIM54	INSIDE	0.392128	0.00448788	0.0119387	1.31233
chr10	335315	335374	A_75_P01609342	TIM54	INSIDE	0.113928	0.393264	0.491107	1.08217
chr10	335562	335621	A_75_P01609369	PEP8	PROMOTER	0.999225	3.27919e-08	5.00787e-07	1.99893
chr10	335838	335897	A_75_P01609394	PEP8	INSIDE	0.48103	0.000912097	0.00308959	1.39574
chr10	336118	336177	A_75_P01609421	PEP8	INSIDE	-0.474879	1	1	0.719527
chr10	336281	336340	A_75_P01609437	PEP8	INSIDE	-0.205225	1	1	0.867404
chr10	336454	336513	A_75_P01609454	PEP8	INSIDE	0.44319	0.00260064	0.00748427	1.35961
chr10	336752	336811	A_75_P01609485	PEP8	DOWNSTREAM	-0.135963	1	1	0.910062
chr10	336924	336983	A_75_P01609501	PEP8	DOWNSTREAM	-0.549243	1	1	0.683378
chr10	337101	337160	A_75_P01609518	PEP8	DOWNSTREAM	-0.704435	1	1	0.613683
chr10	337465	337518	A_75_P01609553	YJL052C-A	DOWNSTREAM	-0.122954	1	1	0.918305
chr10	337749	337804	A_75_P01609579	YJL052C-A-TDH1	DIVERGENT_PROMOTER	0.0287508	0.820442	0.867051	1.02013
chr10	337921	337980	A_75_P01609597	YJL052C-A-TDH1	DIVERGENT_PROMOTER	0.333464	0.0151414	0.0332783	1.26004
chr10	338101	338155	A_75_P01609614	TDH1	INSIDE	0.312437	0.0212313	0.0442312	1.2418
chr10	338350	338407	A_75_P01609635	TDH1	INSIDE	0.497283	0.000571396	0.00207077	1.41155
chr10	338708	338756	A_75_P01609667	TDH1	INSIDE	0.517211	0.000535951	0.00196425	1.43119
chr10	339072	339131	A_75_P01609704	YJL051W	PROMOTER	-0.804511	1	1	0.572556
chr10	339269	339327	A_75_P01609725	YJL051W	PROMOTER	-0.566455	1	1	0.675274
chr10	339637	339696	A_75_P01609760	YJL051W	INSIDE	0.441018	0.00255739	0.00737821	1.35756
chr10	339998	340057	A_75_P01609797	YJL051W	INSIDE	0.146074	0.253325	0.34464	1.10655
chr10	340342	340400	A_75_P01609830	YJL051W	INSIDE	-0.754458	1	1	0.592769
chr10	340587	340646	A_75_P01609857	YJL051W	INSIDE	0.379383	0.00583988	0.0149282	1.30079
chr10	340996	341055	A_75_P01609900	YJL051W	INSIDE	0.191861	0.164677	0.242485	1.14224
chr10	341155	341210	A_75_P01609916	YJL051W	INSIDE	0.294347	0.0454072	0.0834257	1.22633
chr10	341312	341371	A_75_P01609932	YJL051W	INSIDE	0.228058	0.116857	0.182806	1.17126
chr10	341541	341600	A_75_P01609954	YJL051W	INSIDE	-0.0240494	1	1	0.983468
chr10	341858	341917	A_75_P01609982	YJL051W	INSIDE	0.277312	0.0610673	0.106762	1.21193
chr10	342288	342347	A_75_P01610027	MTR4	INSIDE	1.11009	1.42065e-08	2.45783e-07	2.15859
chr10	342621	342676	A_75_P01610057	MTR4	INSIDE	0.875753	3.28505e-07	3.63984e-06	1.83497
chr10	342821	342880	A_75_P01610079	MTR4	INSIDE	0.0977033	0.478979	0.573496	1.07007
chr10	343139	343198	A_75_P01610110	MTR4	INSIDE	0.693378	2.39656e-05	0.000142828	1.61707
chr10	343532	343588	A_75_P01610150	MTR4	INSIDE	0.319697	0.0267094	0.0535413	1.24807
chr10	343725	343784	A_75_P01610170	MTR4	INSIDE	0.25943	0.0535028	0.0955894	1.19701
chr10	343881	343940	A_75_P01610186	MTR4	INSIDE	0.277376	0.038653	0.0728454	1.21199
chr10	344139	344198	A_75_P01610212	MTR4	INSIDE	0.102162	0.425898	0.522909	1.07338
chr10	344515	344574	A_75_P01610251	MTR4	INSIDE	0.00183879	0.989033	0.992138	1.00128
chr10	344697	344756	A_75_P01610270	MTR4	INSIDE	0.283773	0.0340758	0.0656041	1.21737
chr10	345099	345158	A_75_P01610312	MTR4	INSIDE	0.172661	0.243958	0.33392	1.12714
chr10	345368	345427	A_75_P01610338	MTR4	INSIDE	-0.274718	1	1	0.826612
chr10	345637	345696	A_75_P01610368	YJL049W	PROMOTER	0.467553	0.00105071	0.00347165	1.38276
chr10	345978	346035	A_75_P01610404	YJL049W	INSIDE	-0.169757	1	1	0.888992
chr10	346201	346257	A_75_P01610425	YJL049W	INSIDE	-0.513282	1	1	0.700627
chr10	346559	346618	A_75_P01610464	YJL049W	INSIDE	-0.350403	1	1	0.784365
chr10	346969	347028	A_75_P01610506	YJL049W	INSIDE	-0.279941	1	1	0.823624
chr10	347206	347265	A_75_P01610529	YJL048C	INSIDE	-0.212717	1	1	0.86291
chr10	347454	347513	A_75_P01610551	YJL048C	INSIDE	-0.251948	1	1	0.839762
chr10	347636	347695	A_75_P01610571	YJL048C	INSIDE	-0.257579	1	1	0.836491
chr10	347932	347991	A_75_P01610604	YJL048C	INSIDE	0.0797179	0.548394	0.637231	1.05681
chr10	348112	348171	A_75_P01610623	YJL048C	INSIDE	0.227954	0.0829678	0.137906	1.17117
chr10	348286	348345	A_75_P01610638	YJL048C	INSIDE	0.480545	0.000867324	0.00295965	1.39527
chr10	348448	348507	A_75_P01610655	YJL048C	PROMOTER	0.481176	0.00115222	0.00375183	1.39588
chr10	348895	348954	A_75_P01610700	YJL047C-A	PROMOTER	1.09484	1.06629e-08	1.92912e-07	2.1359
chr10	349192	349251	A_75_P01610728	YJL047C-A	PROMOTER	0.719156	8.07083e-06	5.60251e-05	1.64622
chr10	349562	349620	A_75_P01610765	RTT101	INSIDE	-0.314597	1	1	0.804076
chr10	349778	349837	A_75_P01610787	RTT101	INSIDE	-0.169825	1	1	0.88895
chr10	350024	350082	A_75_P01610810	RTT101	INSIDE	-0.260443	1	1	0.834832
chr10	350348	350407	A_75_P01610843	RTT101	INSIDE	-0.241469	1	1	0.845884
chr10	350614	350673	A_75_P01610869	RTT101	INSIDE	-0.0725983	1	1	0.950924
[truncated: 39,776 more rows]
