# Supplementary material for: PHD and TFIIS-Like Domains of the Bye1 Transcription Factor Determine Its Multivalent Genomic Distribution
Source: PLoS One. 2014 Jul 16;9(7):e102464. doi: 10.1371/journal.pone.0102464 (PMC4100922; doi:10.1371/journal.pone.0102464)
Supplement: Table S2 — Pol II occupancy of the yeast genome. (XLS) [file pone.0102464.s008.xls]

## Sheet: Pol II ChIP-chip
Name	start	stop	ID	GeneName	Description	logFC	P.Value	adj.P.Val	ratio
chr1	48	93	A_75_P01000003	YAL068C	DOWNSTREAM	-1.71923	1	1	0.30371
chr1	193	240	A_75_P01000016	YAL068C	DOWNSTREAM	-1.90944	1	1	0.266196
chr1	766	825	A_75_P01000071	YAL068C	DOWNSTREAM	NA	NA	NA	NA
chr1	1516	1571	A_75_P01000148	YAL068C	DOWNSTREAM	-3.39059	1	1	0.0953522
chr1	2287	2346	A_75_P01000219	YAL068C-YAL067W-A	DIVERGENT_PROMOTER	-3.00681	1	1	0.124411
chr1	2834	2893	A_75_P01000274	YAL067W-A	DOWNSTREAM	-3.66466	1	1	0.0788544
chr1	2997	3056	A_75_P01000289	YAL067W-A	DOWNSTREAM	-3.63691	1	1	0.080386
chr1	3194	3253	A_75_P01000310	YAL067W-A	DOWNSTREAM	-3.5567	1	1	0.0849817
chr1	3505	3564	A_75_P01000338	YAL067W-A	DOWNSTREAM	-2.95223	1	1	0.129208
chr1	3736	3795	A_75_P01000360	YAL067W-A	DOWNSTREAM	-2.74704	1	1	0.148956
chr1	3891	3950	A_75_P01000376	YAL067W-A	DOWNSTREAM	-2.88888	1	1	0.135008
chr1	4075	4134	A_75_P01000394	YAL067W-A	DOWNSTREAM	-2.92755	1	1	0.131438
chr1	4229	4287	A_75_P01000410	YAL067W-A	DOWNSTREAM	-2.84193	1	1	0.139474
chr1	4372	4431	A_75_P01000426	YAL067W-A	DOWNSTREAM	-2.21627	1	1	0.215197
chr1	4580	4639	A_75_P01000446	YAL067W-A	DOWNSTREAM	-2.92102	1	1	0.132034
chr1	4857	4916	A_75_P01000473	chr1:000004857-000004916	Unknown	-2.54355	1	1	0.171521
chr1	5169	5227	A_75_P01000507	chr1:000005169-000005227	Unknown	-1.47547	1	1	0.359615
chr1	5349	5408	A_75_P01000523	SEO1	DOWNSTREAM	-1.31045	1	1	0.403195
chr1	5626	5685	A_75_P01000549	SEO1	DOWNSTREAM	-1.41901	1	1	0.373968
chr1	5763	5821	A_75_P01000563	SEO1	DOWNSTREAM	-1.7151	1	1	0.304582
chr1	5987	6046	A_75_P01000586	SEO1	DOWNSTREAM	-1.43227	1	1	0.370547
chr1	6146	6205	A_75_P01000600	SEO1	DOWNSTREAM	-1.73732	1	1	0.299927
chr1	6320	6379	A_75_P01000617	SEO1	DOWNSTREAM	-1.58767	1	1	0.332708
chr1	6750	6809	A_75_P01000661	SEO1	DOWNSTREAM	-3.16453	1	1	0.111527
chr1	6973	7032	A_75_P01000684	SEO1	DOWNSTREAM	-3.74604	1	1	0.0745299
chr1	7162	7221	A_75_P01000702	SEO1	DOWNSTREAM	-2.7749	1	1	0.146107
chr1	7322	7381	A_75_P01000718	SEO1	INSIDE	-2.33245	1	1	0.198547
chr1	7748	7807	A_75_P01000762	SEO1	INSIDE	-2.38137	1	1	0.191927
chr1	8117	8174	A_75_P01000799	SEO1	INSIDE	-2.37868	1	1	0.192285
chr1	8298	8356	A_75_P01000819	SEO1	INSIDE	-2.44093	1	1	0.184165
chr1	8471	8530	A_75_P01000835	SEO1	INSIDE	-2.58226	1	1	0.166979
chr1	8646	8705	A_75_P01000854	SEO1	INSIDE	-2.85897	1	1	0.137836
chr1	8845	8903	A_75_P01000874	SEO1	INSIDE	-2.19148	1	1	0.218927
chr1	9065	9124	A_75_P01000898	SEO1	PROMOTER	-2.47002	1	1	0.180489
chr1	9250	9309	A_75_P01000916	SEO1	PROMOTER	-2.11293	1	1	0.231177
chr1	9438	9497	A_75_P01000936	SEO1	PROMOTER	-1.70303	1	1	0.307141
chr1	9582	9641	A_75_P01000951	SEO1	PROMOTER	-1.71614	1	1	0.304363
chr1	9737	9796	A_75_P01000967	SEO1	PROMOTER	-1.84395	1	1	0.278558
chr1	9989	10048	A_75_P01000992	SEO1	PROMOTER	-1.96129	1	1	0.256799
chr1	10241	10300	A_75_P01001017	SEO1-YAL064W-B	DIVERGENT_PROMOTER	-3.43398	1	1	0.0925274
chr1	10499	10554	A_75_P01001046	SEO1-YAL064W-B	DIVERGENT_PROMOTER	-3.10419	1	1	0.116291
chr1	10771	10827	A_75_P01001075	SEO1-YAL064W-B	DIVERGENT_PROMOTER	-1.97304	1	1	0.254716
chr1	11079	11138	A_75_P01001106	YAL064W-B	PROMOTER	-1.36468	1	1	0.388322
chr1	11227	11286	A_75_P01001122	YAL064W-B	PROMOTER	-1.57311	1	1	0.336084
chr1	11364	11423	A_75_P01001136	YAL064W-B	PROMOTER	-0.728673	1	1	0.603459
chr1	11599	11655	A_75_P01001161	YAL064W-B	PROMOTER	-0.664211	1	1	0.631034
chr1	12233	12287	A_75_P01001222	YAL064W-B	INSIDE	-0.574805	1	1	0.671377
chr1	13246	13298	A_75_P01001315	YAL064C-A	DOWNSTREAM	-0.554734	1	1	0.680782
chr1	13480	13539	A_75_P01001343	YAL064C-A	INSIDE	-0.591894	1	1	0.663471
chr1	14005	14061	A_75_P01001394	YAL064C-A	PROMOTER	-1.03288	1	1	0.488734
chr1	14275	14327	A_75_P01001421	YAL064C-A	PROMOTER	-1.20672	1	1	0.433254
chr1	14632	14691	A_75_P01001457	YAL064C-A	PROMOTER	-1.08033	1	1	0.472922
chr1	15417	15462	A_75_P01001533	YAL064C-A	PROMOTER	-1.69712	1	1	0.3084
chr1	16138	16197	A_75_P01001609	chr1:000016138-000016197	Unknown	-1.22456	1	1	0.427929
chr1	16454	16513	A_75_P01001643	chr1:000016454-000016513	Unknown	-1.64726	1	1	0.319246
chr1	16825	16884	A_75_P01001681	chr1:000016825-000016884	Unknown	-1.87563	1	1	0.272507
chr1	17254	17313	A_75_P01001723	chr1:000017254-000017313	Unknown	-2.00471	1	1	0.249185
chr1	17518	17577	A_75_P01001747	chr1:000017518-000017577	Unknown	-2.05393	1	1	0.240828
chr1	17759	17818	A_75_P01001772	chr1:000017759-000017818	Unknown	-1.87734	1	1	0.272185
chr1	18506	18565	A_75_P01001849	chr1:000018506-000018565	Unknown	-1.54781	1	1	0.342029
chr1	19765	19824	A_75_P01001967	YAL064W	PROMOTER	-1.8126	1	1	0.284678
chr1	21406	21465	A_75_P01002122	YAL064W	PROMOTER	-2.24451	1	1	0.211026
chr1	22502	22561	A_75_P01002229	YAL063C-A	INSIDE	-2.36424	1	1	0.194219
chr1	22516	22575	A_75_P01002230	YAL063C-A	INSIDE	-2.40697	1	1	0.188552
chr1	23206	23265	A_75_P01002295	YAL063C-A	PROMOTER	-1.51051	1	1	0.350987
chr1	25415	25465	A_75_P01002510	FLO9	INSIDE	-0.520907	1	1	0.696934
chr1	27166	27222	A_75_P01002684	FLO9	INSIDE	-1.43972	1	1	0.36864
chr1	27452	27500	A_75_P01002710	FLO9	INSIDE	-1.41956	1	1	0.373827
chr1	27615	27674	A_75_P01002727	FLO9	INSIDE	-0.836633	1	1	0.559949
chr1	27935	27994	A_75_P01002757	FLO9	INSIDE	-1.33689	1	1	0.395873
chr1	28190	28249	A_75_P01002784	FLO9	PROMOTER	-1.87594	1	1	0.27245
chr1	28525	28584	A_75_P01002818	FLO9	PROMOTER	-2.82977	1	1	0.140655
chr1	28686	28745	A_75_P01002834	FLO9	PROMOTER	-3.72731	1	1	0.0755034
chr1	28855	28912	A_75_P01002852	FLO9	PROMOTER	-3.24091	1	1	0.105776
chr1	29094	29153	A_75_P01002877	FLO9	PROMOTER	-2.32553	1	1	0.199501
chr1	29351	29410	A_75_P01002903	FLO9	PROMOTER	-2.25219	1	1	0.209906
chr1	29675	29733	A_75_P01002934	FLO9-GDH3	DIVERGENT_PROMOTER	-1.99681	1	1	0.250553
chr1	29826	29885	A_75_P01002947	FLO9-GDH3	DIVERGENT_PROMOTER	-1.67813	1	1	0.312486
chr1	30166	30225	A_75_P01002980	GDH3	PROMOTER	-0.0597779	1	1	0.959412
chr1	30377	30433	A_75_P01003001	GDH3	PROMOTER	0.749805	0.000120588	0.000296221	1.68157
chr1	30638	30697	A_75_P01003027	GDH3	PROMOTER	0.139826	0.271433	0.313818	1.10177
chr1	30873	30932	A_75_P01003050	GDH3	PROMOTER	-0.439303	1	1	0.737491
chr1	31019	31078	A_75_P01003066	GDH3	PROMOTER	-0.727688	1	1	0.603871
chr1	31180	31239	A_75_P01003080	GDH3	PROMOTER	-0.610735	1	1	0.654863
chr1	31327	31386	A_75_P01003094	GDH3	PROMOTER	-0.666852	1	1	0.62988
chr1	31533	31592	A_75_P01003115	GDH3	PROMOTER	-0.0974106	1	1	0.934709
chr1	31804	31860	A_75_P01003138	GDH3	INSIDE	-0.604792	1	1	0.657566
chr1	32163	32218	A_75_P01003172	GDH3	INSIDE	-0.164991	1	1	0.891934
chr1	32394	32453	A_75_P01003195	GDH3	INSIDE	-0.248551	1	1	0.841741
chr1	32706	32757	A_75_P01003221	GDH3	INSIDE	-0.443694	1	1	0.735249
chr1	32929	32988	A_75_P01003241	YAL061W	PROMOTER	-0.0641552	1	1	0.956505
chr1	33096	33154	A_75_P01003257	YAL061W	PROMOTER	-0.54278	1	1	0.686447
chr1	33252	33311	A_75_P01003272	YAL061W	PROMOTER	-0.591323	1	1	0.663734
chr1	33457	33515	A_75_P01003291	YAL061W	INSIDE	-0.696669	1	1	0.616995
chr1	33809	33863	A_75_P01003321	YAL061W	INSIDE	-0.379008	1	1	0.768966
chr1	33986	34036	A_75_P01003338	YAL061W	INSIDE	-0.479624	1	1	0.717164
chr1	34340	34394	A_75_P01003372	YAL061W	INSIDE	0.0773589	0.66088	0.698591	1.05508
chr1	34527	34586	A_75_P01003392	YAL061W	INSIDE	-0.4916	1	1	0.711236
chr1	34736	34795	A_75_P01003412	BDH1	PROMOTER	0.622611	0.00287241	0.0049683	1.53966
chr1	34992	35051	A_75_P01003435	BDH1	PROMOTER	-0.176493	1	1	0.884851
chr1	35156	35215	A_75_P01003449	BDH1	INSIDE	0.112387	0.537593	0.581377	1.08102
chr1	35305	35360	A_75_P01003463	BDH1	INSIDE	0.407987	0.0134402	0.0201759	1.32683
chr1	35595	35648	A_75_P01003488	BDH1	INSIDE	0.14874	0.402769	0.448566	1.1086
chr1	35779	35838	A_75_P01003506	BDH1	INSIDE	0.362753	0.013697	0.0205242	1.28588
chr1	35924	35983	A_75_P01003520	BDH1	INSIDE	1.10327	3.65818e-06	1.47533e-05	2.14841
chr1	36219	36276	A_75_P01003548	BDH1	INSIDE	1.19195	5.65168e-06	2.12535e-05	2.28462
chr1	36657	36716	A_75_P01003591	ECM1	INSIDE	0.453877	0.011934	0.0180957	1.36972
chr1	37056	37112	A_75_P01003635	ECM1	INSIDE	0.757483	0.00033975	0.000737404	1.69054
chr1	37207	37266	A_75_P01003648	CNE1	PROMOTER	0.445054	0.0234359	0.0335358	1.36137
chr1	37408	37467	A_75_P01003669	CNE1	PROMOTER	0.305949	0.0573734	0.0760129	1.23623
chr1	37568	37627	A_75_P01003686	CNE1	INSIDE	0.0605468	0.675341	0.712095	1.04286
chr1	37857	37915	A_75_P01003714	CNE1	INSIDE	-0.797441	1	1	0.575369
chr1	38030	38089	A_75_P01003730	CNE1	INSIDE	-1.02131	1	1	0.492669
chr1	38277	38322	A_75_P01003756	CNE1	INSIDE	-0.820584	1	1	0.566213
chr1	38497	38554	A_75_P01003776	CNE1	INSIDE	-1.10922	1	1	0.463546
chr1	38703	38760	A_75_P01003793	CNE1	INSIDE	-1.0314	1	1	0.489235
chr1	38846	38903	A_75_P01003807	CNE1	INSIDE	-0.395575	1	1	0.760187
chr1	39096	39155	A_75_P01003833	GPB2	PROMOTER	-0.555657	1	1	0.680347
chr1	39409	39468	A_75_P01003865	GPB2	INSIDE	0.410602	0.0104358	0.0160149	1.32924
chr1	39580	39639	A_75_P01003882	GPB2	INSIDE	-0.0578912	1	1	0.960667
chr1	39844	39903	A_75_P01003908	GPB2	INSIDE	-0.252367	1	1	0.839518
chr1	40035	40093	A_75_P01003928	GPB2	INSIDE	0.0332191	0.79971	0.825187	1.02329
chr1	40193	40252	A_75_P01003943	GPB2	INSIDE	0.263234	0.0752486	0.0974447	1.20017
chr1	40358	40417	A_75_P01003958	GPB2	INSIDE	-0.313108	1	1	0.804906
chr1	40717	40776	A_75_P01003992	GPB2	INSIDE	-0.0112439	1	1	0.992237
chr1	41031	41090	A_75_P01004024	GPB2	INSIDE	-0.00956374	1	1	0.993393
chr1	41229	41288	A_75_P01004042	GPB2	INSIDE	0.201953	0.15985	0.194001	1.15025
chr1	41603	41660	A_75_P01004080	GPB2	INSIDE	0.111643	0.525062	0.569468	1.08046
chr1	41850	41909	A_75_P01004103	PEX22	PROMOTER	-0.458507	1	1	0.727739
chr1	42180	42239	A_75_P01004134	PEX22	INSIDE	-1.02717	1	1	0.490671
chr1	42332	42391	A_75_P01004149	PEX22	INSIDE	-1.11208	1	1	0.462625
chr1	42507	42566	A_75_P01004165	PEX22	INSIDE	-0.551986	1	1	0.682081
chr1	42678	42737	A_75_P01004182	PEX22	INSIDE	-0.187904	1	1	0.87788
chr1	42864	42923	A_75_P01004199	ACS1	INSIDE	-0.909747	1	1	0.532278
chr1	43055	43114	A_75_P01004218	ACS1	INSIDE	-0.621209	1	1	0.650126
chr1	43205	43254	A_75_P01004232	ACS1	INSIDE	-0.25642	1	1	0.837163
chr1	43356	43415	A_75_P01004248	ACS1	INSIDE	-0.974609	1	1	0.508878
chr1	43707	43766	A_75_P01004279	ACS1	INSIDE	-0.985426	1	1	0.505077
chr1	43934	43985	A_75_P01004303	ACS1	INSIDE	-1.75163	1	1	0.296965
chr1	44103	44159	A_75_P01004318	ACS1	INSIDE	-1.9886	1	1	0.251983
chr1	44488	44544	A_75_P01004353	ACS1	INSIDE	-1.25451	1	1	0.419137
chr1	44697	44756	A_75_P01004374	ACS1	INSIDE	-2.36198	1	1	0.194524
chr1	44941	45000	A_75_P01004396	ACS1	INSIDE	-2.07674	1	1	0.237049
chr1	45092	45151	A_75_P01004409	ACS1-YAL053W	DIVERGENT_PROMOTER	-2.85954	1	1	0.137783
chr1	45244	45303	A_75_P01004422	ACS1-YAL053W	DIVERGENT_PROMOTER	-2.48019	1	1	0.179221
chr1	45500	45559	A_75_P01004446	ACS1-YAL053W	DIVERGENT_PROMOTER	-1.72007	1	1	0.303534
chr1	45768	45825	A_75_P01004472	ACS1-YAL053W	DIVERGENT_PROMOTER	0.226803	0.155441	0.189031	1.17024
chr1	46151	46208	A_75_P01004507	YAL053W	INSIDE	1.44748	5.664e-07	3.15418e-06	2.72732
chr1	46392	46442	A_75_P01004529	YAL053W	INSIDE	1.23248	1.0079e-05	3.4662e-05	2.3497
chr1	46537	46596	A_75_P01004539	YAL053W	INSIDE	0.828577	0.000114283	0.000282379	1.77593
chr1	46773	46832	A_75_P01004559	YAL053W	INSIDE	1.28631	1.89233e-05	5.95972e-05	2.43903
chr1	47067	47126	A_75_P01004588	YAL053W	INSIDE	0.779295	5.52341e-05	0.000150254	1.71629
chr1	47274	47333	A_75_P01004609	YAL053W	INSIDE	0.75968	0.000277499	0.000616816	1.69312
chr1	47567	47626	A_75_P01004639	YAL053W	INSIDE	0.844052	0.000154803	0.000368262	1.79508
chr1	47751	47809	A_75_P01004657	YAL053W	INSIDE	0.584392	0.00080903	0.0015974	1.49941
chr1	47912	47970	A_75_P01004675	YAL053W	INSIDE	0.690797	0.00293131	0.00505713	1.61418
chr1	48146	48205	A_75_P01004694	YAL053W	INSIDE	1.15293	5.5378e-06	2.08932e-05	2.22365
chr1	48337	48396	A_75_P01004713	OAF1	PROMOTER	0.455097	0.00953579	0.0147398	1.37088
chr1	48508	48567	A_75_P01004731	OAF1	PROMOTER	0.187372	0.163657	0.1982	1.13869
chr1	48710	48769	A_75_P01004751	OAF1	INSIDE	-0.534106	1	1	0.690586
chr1	48930	48989	A_75_P01004773	OAF1	INSIDE	-0.050804	1	1	0.965398
chr1	49205	49262	A_75_P01004802	OAF1	INSIDE	-0.570785	1	1	0.673251
chr1	49446	49505	A_75_P01004826	OAF1	INSIDE	0.134704	0.45893	0.505227	1.09787
chr1	49594	49653	A_75_P01004840	OAF1	INSIDE	-0.460237	1	1	0.726867
chr1	50130	50189	A_75_P01004890	OAF1	INSIDE	-0.384008	1	1	0.766306
chr1	50476	50534	A_75_P01004925	OAF1	INSIDE	-0.46997	1	1	0.72198
chr1	50673	50732	A_75_P01004946	OAF1	INSIDE	-0.3898	1	1	0.763235
chr1	51019	51078	A_75_P01004979	OAF1	INSIDE	-0.0966466	1	1	0.935204
chr1	51176	51234	A_75_P01004994	OAF1	INSIDE	-0.370893	1	1	0.773304
chr1	51371	51430	A_75_P01005012	OAF1	INSIDE	-0.78327	1	1	0.581048
chr1	51554	51612	A_75_P01005028	OAF1	INSIDE	0.513629	0.00377249	0.0063449	1.42764
chr1	51691	51750	A_75_P01005043	OAF1	INSIDE	0.362551	0.119673	0.149078	1.2857
chr1	51988	52047	A_75_P01005070	YAL049C	INSIDE	0.848627	4.64975e-05	0.000129287	1.80079
chr1	52215	52274	A_75_P01005090	YAL049C	INSIDE	-0.548503	1	1	0.683729
chr1	52376	52435	A_75_P01005106	YAL049C	INSIDE	-0.790369	1	1	0.578196
chr1	52618	52677	A_75_P01005133	YAL049C	PROMOTER	-0.211823	1	1	0.863445
chr1	53092	53151	A_75_P01005176	GON1	INSIDE	-0.661741	1	1	0.632115
chr1	53254	53311	A_75_P01005194	GON1	INSIDE	-0.350994	1	1	0.784044
chr1	53553	53612	A_75_P01005224	GON1	INSIDE	-0.696295	1	1	0.617155
chr1	53700	53759	A_75_P01005239	GON1	INSIDE	-0.704898	1	1	0.613486
chr1	53873	53928	A_75_P01005256	GON1	INSIDE	-0.404286	1	1	0.75561
chr1	54057	54116	A_75_P01005273	GON1	INSIDE	-0.828943	1	1	0.562941
chr1	54223	54280	A_75_P01005289	GON1	INSIDE	-0.689411	1	1	0.620107
chr1	54427	54486	A_75_P01005307	GON1	INSIDE	-1.19292	1	1	0.437417
chr1	54573	54632	A_75_P01005320	GON1	INSIDE	-0.496035	1	1	0.709053
chr1	55016	55075	A_75_P01005363	SPC72	INSIDE	-0.716218	1	1	0.608691
chr1	55267	55326	A_75_P01005387	SPC72	INSIDE	-1.04747	1	1	0.483814
chr1	55755	55814	A_75_P01005435	SPC72	INSIDE	-1.51903	1	1	0.34892
chr1	55953	56012	A_75_P01005457	SPC72	INSIDE	-1.85275	1	1	0.276864
chr1	56231	56290	A_75_P01005482	SPC72	INSIDE	-1.52512	1	1	0.347451
chr1	56374	56433	A_75_P01005497	SPC72	INSIDE	-1.35728	1	1	0.390318
chr1	56581	56640	A_75_P01005518	SPC72	INSIDE	-0.974276	1	1	0.508995
chr1	56986	57044	A_75_P01005558	SPC72	PROMOTER	-0.623384	1	1	0.649146
chr1	57140	57195	A_75_P01005572	YAL046C	INSIDE	-0.323199	1	1	0.799296
chr1	57442	57501	A_75_P01005601	YAL046C-YAL044W-A	DIVERGENT_PROMOTER	-0.708398	1	1	0.611999
chr1	57667	57720	A_75_P01005623	YAL044W-A	INSIDE	0.0680514	0.624847	0.664624	1.0483
chr1	57816	57874	A_75_P01005639	YAL044W-A	INSIDE	0.707985	0.000153478	0.000365382	1.63352
chr1	58076	58130	A_75_P01005665	GCV3	INSIDE	0.722896	0.000542166	0.00111932	1.65049
chr1	58458	58514	A_75_P01005701	GCV3	PROMOTER	0.825172	6.16394e-05	0.000165193	1.77175
chr1	58656	58715	A_75_P01005724	GCV3	PROMOTER	0.95014	0.000188499	0.000437999	1.93206
chr1	58904	58959	A_75_P01005746	PTA1	INSIDE	0.16908	0.203667	0.241635	1.12434
chr1	59254	59312	A_75_P01005779	PTA1	INSIDE	0.194662	0.172022	0.207279	1.14446
chr1	59569	59624	A_75_P01005807	PTA1	INSIDE	-0.188937	1	1	0.877252
chr1	59949	60006	A_75_P01005845	PTA1	INSIDE	-0.257184	1	1	0.83672
chr1	60185	60244	A_75_P01005867	PTA1	INSIDE	0.301631	0.0332319	0.0461406	1.23254
chr1	60339	60398	A_75_P01005880	PTA1	INSIDE	0.458097	0.0340558	0.0471916	1.37373
chr1	60527	60582	A_75_P01005897	PTA1	INSIDE	0.278663	0.0589467	0.0779557	1.21307
chr1	60674	60730	A_75_P01005908	PTA1	INSIDE	0.837124	0.000242727	0.00054738	1.78649
chr1	61077	61136	A_75_P01005944	PTA1-ERV46	DIVERGENT_PROMOTER	0.131633	0.388635	0.434396	1.09553
chr1	61276	61335	A_75_P01005967	PTA1-ERV46	DIVERGENT_PROMOTER	0.553565	0.00592526	0.00955449	1.46771
chr1	61510	61559	A_75_P01005989	ERV46	INSIDE	0.998103	2.11803e-05	6.55294e-05	1.99737
chr1	61755	61805	A_75_P01006014	ERV46	INSIDE	1.23724	9.22398e-06	3.21417e-05	2.35747
chr1	61996	62055	A_75_P01006036	ERV46	INSIDE	0.789217	0.000233669	0.00052961	1.72814
chr1	62223	62280	A_75_P01006058	ERV46	INSIDE	0.638526	0.00196852	0.00353729	1.55674
chr1	62380	62437	A_75_P01006074	ERV46	INSIDE	0.373117	0.062426	0.0821262	1.29515
chr1	62566	62625	A_75_P01006090	CDC24	PROMOTER	1.27265	9.92316e-06	3.41711e-05	2.41605
chr1	62719	62778	A_75_P01006106	CDC24	PROMOTER	1.67993	5.09259e-08	4.61016e-07	3.20412
chr1	62995	63050	A_75_P01006136	CDC24	INSIDE	0.331355	0.0612834	0.0807354	1.25819
chr1	63171	63226	A_75_P01006154	CDC24	INSIDE	0.629268	0.00331683	0.00564843	1.54678
chr1	63564	63621	A_75_P01006194	CDC24	INSIDE	0.0798657	0.567872	0.610391	1.05692
chr1	63886	63944	A_75_P01006224	CDC24	INSIDE	0.0258558	0.878993	0.895597	1.01808
chr1	64022	64081	A_75_P01006237	CDC24	INSIDE	0.388701	0.0236232	0.0337784	1.30921
chr1	64205	64264	A_75_P01006253	CDC24	INSIDE	0.275831	0.0540962	0.0720544	1.21069
chr1	64405	64464	A_75_P01006272	CDC24	INSIDE	-0.00957727	1	1	0.993384
chr1	64651	64710	A_75_P01006296	CDC24	INSIDE	0.139218	0.300775	0.344467	1.10131
chr1	64813	64872	A_75_P01006312	CDC24	INSIDE	0.0434404	0.741549	0.772708	1.03057
chr1	64975	65031	A_75_P01006326	CDC24	INSIDE	0.723827	0.000140946	0.000339451	1.65156
chr1	65252	65311	A_75_P01006352	CDC24	INSIDE	1.7811	2.51903e-07	1.65735e-06	3.43688
chr1	65447	65506	A_75_P01006370	CDC24	DOWNSTREAM	1.87157	2.88397e-07	1.8498e-06	3.65931
chr1	65797	65856	A_75_P01006401	CLN3	INSIDE	2.22704	2.67953e-09	4.80535e-08	4.68172
chr1	65990	66049	A_75_P01006422	CLN3	INSIDE	1.99185	1.42935e-08	1.71388e-07	3.97748
chr1	66305	66364	A_75_P01006455	CLN3	INSIDE	2.18184	1.54727e-08	1.82443e-07	4.5373
chr1	66506	66565	A_75_P01006476	CLN3	INSIDE	2.28823	2.54518e-09	4.60813e-08	4.88455
chr1	66742	66801	A_75_P01006503	CLN3	INSIDE	1.89443	1.05512e-08	1.35852e-07	3.71776
chr1	66901	66957	A_75_P01006520	CLN3	INSIDE	1.86411	4.54675e-08	4.22096e-07	3.64043
chr1	67134	67192	A_75_P01006542	CLN3	INSIDE	2.28676	6.70213e-09	9.55858e-08	4.87958
chr1	67325	67384	A_75_P01006562	CLN3	INSIDE	2.5808	3.29048e-10	1.11892e-08	5.98271
chr1	67605	67664	A_75_P01006590	CLN3	PROMOTER	2.2193	7.02562e-09	9.9179e-08	4.65667
chr1	67816	67873	A_75_P01006611	CLN3	PROMOTER	1.73567	2.27222e-08	2.45511e-07	3.33035
chr1	68025	68084	A_75_P01006632	CLN3	PROMOTER	0.733603	0.000482575	0.00100896	1.66279
chr1	68291	68349	A_75_P01006657	CLN3	PROMOTER	-1.56016	1	1	0.339112
chr1	68461	68517	A_75_P01006674	CLN3	PROMOTER	-0.671621	1	1	0.627801
chr1	68670	68728	A_75_P01006695	CLN3	PROMOTER	0.28704	0.150948	0.184149	1.22013
chr1	68863	68915	A_75_P01006713	CYC3	INSIDE	1.00738	4.90072e-06	1.88243e-05	2.01026
chr1	69042	69087	A_75_P01006726	CYC3	INSIDE	0.813386	0.0020906	0.00373198	1.75733
chr1	69198	69252	A_75_P01006740	CYC3	INSIDE	1.03337	0.00059873	0.00122293	2.0468
chr1	69346	69398	A_75_P01006754	CYC3	INSIDE	1.10119	0.000227651	0.000517382	2.14532
chr1	69515	69574	A_75_P01006768	CYC3	PROMOTER	0.906492	0.000392521	0.000839417	1.87448
chr1	69682	69741	A_75_P01006784	CYC3	PROMOTER	-1.20965	1	1	0.432375
chr1	69987	70045	A_75_P01006814	CYC3-CDC19	DIVERGENT_PROMOTER	-1.50521	1	1	0.35228
chr1	70223	70281	A_75_P01006833	CYC3-CDC19	DIVERGENT_PROMOTER	-1.53324	1	1	0.3455
chr1	70409	70468	A_75_P01006853	CYC3-CDC19	DIVERGENT_PROMOTER	-1.42713	1	1	0.371869
chr1	70564	70623	A_75_P01006869	CYC3-CDC19	DIVERGENT_PROMOTER	-1.2635	1	1	0.416533
chr1	70747	70804	A_75_P01006887	CYC3-CDC19	DIVERGENT_PROMOTER	-0.857482	1	1	0.551915
chr1	71002	71061	A_75_P01006912	CYC3-CDC19	DIVERGENT_PROMOTER	-1.59974	1	1	0.329936
chr1	71286	71345	A_75_P01006941	CYC3-CDC19	DIVERGENT_PROMOTER	-1.32169	1	1	0.400066
chr1	71466	71522	A_75_P01006959	CYC3-CDC19	DIVERGENT_PROMOTER	0.844885	5.38461e-05	0.000147007	1.79612
chr1	71618	71677	A_75_P01006976	CDC19	PROMOTER	2.7428	1.88933e-10	8.10035e-09	6.69368
chr1	71774	71833	A_75_P01006992	CDC19	INSIDE	3.74554	5.59252e-12	1.71252e-09	13.4128
chr1	71925	71979	A_75_P01007007	CDC19	INSIDE	4.79635	2.60413e-11	2.72527e-09	27.7872
chr1	72146	72199	A_75_P01007026	CDC19	INSIDE	4.60648	1.71848e-11	2.27939e-09	24.3606
chr1	72479	72537	A_75_P01007061	CDC19	INSIDE	4.26905	3.47889e-11	3.20089e-09	19.2802
chr1	72660	72712	A_75_P01007079	CDC19	INSIDE	3.79291	2.01434e-11	2.44235e-09	13.8606
chr1	72860	72913	A_75_P01007098	CDC19	INSIDE	3.8859	2.99676e-11	2.9533e-09	14.7834
chr1	73253	73312	A_75_P01007136	CDC19	INSIDE	3.61215	1.06698e-11	2.02581e-09	12.2283
chr1	73432	73491	A_75_P01007155	YAL037C-A	INSIDE	3.19178	6.43297e-10	1.74973e-08	9.13739
chr1	73659	73717	A_75_P01007177	YAL037C-A-YAL037W	DIVERGENT_PROMOTER	2.00552	1.00357e-07	7.86443e-07	4.01533
chr1	73812	73869	A_75_P01007193	YAL037C-A-YAL037W	DIVERGENT_PROMOTER	0.773144	0.0055697	0.00903228	1.70899
chr1	73997	74056	A_75_P01007211	YAL037W	INSIDE	-1.36136	1	1	0.389216
chr1	74179	74238	A_75_P01007232	YAL037W	INSIDE	-1.25134	1	1	0.420058
chr1	74322	74381	A_75_P01007246	YAL037W	INSIDE	-1.12955	1	1	0.45706
chr1	74602	74661	A_75_P01007273	YAL037W	INSIDE	-0.252121	1	1	0.839661
chr1	74745	74803	A_75_P01007286	YAL037W	INSIDE	0.703654	0.000724807	0.00144766	1.62862
chr1	74931	74990	A_75_P01007303	FUN11	DOWNSTREAM	0.596843	0.00180384	0.00327276	1.5124
chr1	75150	75209	A_75_P01007326	FUN11	INSIDE	0.658836	0.00149646	0.00276833	1.57881
chr1	75399	75458	A_75_P01007352	FUN11	INSIDE	1.42096	1.47465e-05	4.80963e-05	2.67764
chr1	75677	75736	A_75_P01007380	FUN11	INSIDE	1.3477	4.49439e-06	1.75293e-05	2.54506
chr1	76011	76056	A_75_P01007411	FUN11	INSIDE	1.15052	1.79867e-06	8.17968e-06	2.21994
chr1	76223	76281	A_75_P01007433	FUN11-FUN12	DIVERGENT_PROMOTER	0.928211	3.04758e-05	8.9685e-05	1.90291
chr1	76420	76478	A_75_P01007453	FUN12	INSIDE	0.409267	0.0111132	0.0169662	1.32801
chr1	76654	76713	A_75_P01007475	FUN12	INSIDE	0.899802	2.83572e-05	8.43515e-05	1.86581
chr1	76865	76924	A_75_P01007499	FUN12	INSIDE	1.34436	5.03908e-07	2.87825e-06	2.53917
chr1	77036	77095	A_75_P01007517	FUN12	INSIDE	1.10988	7.50025e-05	0.000196004	2.15828
chr1	77358	77415	A_75_P01007550	FUN12	INSIDE	0.897588	5.40266e-05	0.000147432	1.86295
chr1	77614	77670	A_75_P01007570	FUN12	INSIDE	1.18789	1.38961e-05	4.56508e-05	2.27819
chr1	77886	77945	A_75_P01007598	FUN12	INSIDE	1.2232	2.29586e-06	9.99792e-06	2.33464
chr1	78058	78117	A_75_P01007615	FUN12	INSIDE	1.38801	1.17172e-06	5.72459e-06	2.61717
chr1	78423	78482	A_75_P01007650	FUN12	INSIDE	1.68076	9.83325e-08	7.73053e-07	3.20597
chr1	78725	78781	A_75_P01007681	FUN12	INSIDE	1.53221	2.74793e-07	1.77676e-06	2.89229
chr1	78983	79042	A_75_P01007705	FUN12	INSIDE	1.25602	5.43211e-06	2.05467e-05	2.38836
chr1	79151	79210	A_75_P01007722	FUN12	INSIDE	1.163	2.98432e-06	1.24423e-05	2.23923
chr1	79338	79395	A_75_P01007739	FUN12	INSIDE	1.74772	4.47455e-08	4.16396e-07	3.35826
chr1	79671	79728	A_75_P01007771	MTW1	PROMOTER	1.25647	7.36157e-07	3.90252e-06	2.38911
chr1	80017	80074	A_75_P01007808	MTW1	INSIDE	0.0505865	0.756195	0.785901	1.03569
chr1	80173	80232	A_75_P01007826	MTW1	INSIDE	-0.516325	1	1	0.69915
chr1	80383	80442	A_75_P01007847	MTW1	INSIDE	0.533524	0.0430984	0.0584827	1.44746
chr1	80690	80749	A_75_P01007878	FUN19	INSIDE	0.145608	0.436938	0.483152	1.1062
chr1	80866	80925	A_75_P01007896	FUN19	INSIDE	0.385868	0.0134969	0.02025	1.30665
chr1	81062	81121	A_75_P01007916	FUN19	INSIDE	0.236482	0.105234	0.132536	1.17812
chr1	81274	81332	A_75_P01007935	FUN19	INSIDE	0.513487	0.00354857	0.00600569	1.4275
chr1	81714	81772	A_75_P01007975	FUN19	INSIDE	-0.210422	1	1	0.864285
chr1	81922	81980	A_75_P01007995	FUN19	INSIDE	-0.376589	1	1	0.770256
chr1	82213	82272	A_75_P01008022	FUN19-POP5	DIVERGENT_PROMOTER	-0.192141	1	1	0.875306
chr1	82551	82609	A_75_P01008053	FUN19-POP5	DIVERGENT_PROMOTER	-0.204361	1	1	0.867923
chr1	82726	82785	A_75_P01008067	POP5	INSIDE	0.279172	0.0784304	0.101165	1.2135
chr1	82907	82966	A_75_P01008086	POP5	INSIDE	0.340349	0.0767759	0.0992545	1.26606
chr1	83113	83172	A_75_P01008107	POP5	INSIDE	0.906577	1.24852e-05	4.17156e-05	1.87459
chr1	83276	83335	A_75_P01008121	PRP45	DOWNSTREAM	0.475955	0.012425	0.0187867	1.39084
chr1	83439	83496	A_75_P01008137	PRP45	INSIDE	1.21429	0.000102987	0.000258076	2.32026
chr1	83738	83797	A_75_P01008163	PRP45	INSIDE	-0.424656	1	1	0.745016
chr1	84118	84173	A_75_P01008202	PRP45	INSIDE	-0.0809049	1	1	0.945464
chr1	84428	84487	A_75_P01008234	PRP45	INSIDE	0.6486	0.00453875	0.00750805	1.56765
chr1	84738	84795	A_75_P01008264	FUN21	INSIDE	-0.889863	1	1	0.539665
chr1	84878	84937	A_75_P01008276	FUN21	INSIDE	-0.401156	1	1	0.757251
chr1	85116	85175	A_75_P01008298	FUN21	INSIDE	-0.210752	1	1	0.864087
chr1	85383	85442	A_75_P01008324	FUN21	INSIDE	-0.664071	1	1	0.631095
chr1	85711	85770	A_75_P01008357	FUN21	INSIDE	-0.180164	1	1	0.882603
chr1	86049	86108	A_75_P01008390	FUN21	INSIDE	-0.874645	1	1	0.545388
chr1	86188	86246	A_75_P01008405	FUN21	INSIDE	-0.738695	1	1	0.599281
chr1	86367	86426	A_75_P01008421	FUN21	INSIDE	-0.664222	1	1	0.631029
chr1	86650	86709	A_75_P01008451	FUN21	INSIDE	-0.263561	1	1	0.833029
chr1	87046	87105	A_75_P01008487	FUN21-SNC1	DIVERGENT_PROMOTER	-0.375818	1	1	0.770669
chr1	87195	87254	A_75_P01008501	FUN21-SNC1	DIVERGENT_PROMOTER	-1.15798	1	1	0.448138
chr1	87400	87459	A_75_P01008522	SNC1	INSIDE	-0.428871	1	1	0.742843
chr1	87671	87730	A_75_P01008548	SNC1	INSIDE	0.893338	2.66353e-05	7.99733e-05	1.85747
chr1	87976	88035	A_75_P01008580	MYO4	INSIDE	0.561097	0.00174112	0.00316878	1.47539
chr1	88125	88184	A_75_P01008594	MYO4	INSIDE	0.383391	0.0230995	0.0331011	1.3044
chr1	88334	88393	A_75_P01008616	MYO4	INSIDE	0.62441	0.000815457	0.00160902	1.54158
chr1	88589	88648	A_75_P01008642	MYO4	INSIDE	0.28041	0.0429337	0.0582725	1.21454
chr1	88803	88862	A_75_P01008662	MYO4	INSIDE	0.57232	0.00117249	0.00222462	1.48691
chr1	89105	89164	A_75_P01008692	MYO4	INSIDE	0.634355	0.00101145	0.00195042	1.55224
chr1	89275	89334	A_75_P01008710	MYO4	INSIDE	0.757234	0.000113508	0.000280734	1.69025
chr1	89418	89477	A_75_P01008723	MYO4	INSIDE	-0.0772168	1	1	0.947884
chr1	89566	89625	A_75_P01008737	MYO4	INSIDE	0.755163	0.000143978	0.000345595	1.68782
chr1	89823	89882	A_75_P01008762	MYO4	INSIDE	0.733594	0.000200344	0.000462576	1.66278
chr1	90086	90145	A_75_P01008790	MYO4	INSIDE	-0.161127	1	1	0.894326
chr1	90379	90437	A_75_P01008821	MYO4	INSIDE	0.775694	0.000424375	0.000899721	1.71201
chr1	90636	90695	A_75_P01008846	MYO4	INSIDE	0.264285	0.187423	0.224129	1.20104
chr1	90967	91025	A_75_P01008880	MYO4	INSIDE	0.0605433	0.647027	0.685621	1.04286
chr1	91203	91262	A_75_P01008902	MYO4	INSIDE	0.221251	0.114372	0.143066	1.16574
chr1	91535	91593	A_75_P01008934	MYO4	INSIDE	0.229631	0.135171	0.166641	1.17253
chr1	91710	91767	A_75_P01008951	MYO4	INSIDE	0.446626	0.00598053	0.00963539	1.36285
chr1	91958	92017	A_75_P01008977	MYO4	INSIDE	0.978512	8.13067e-06	2.88613e-05	1.97043
chr1	92242	92301	A_75_P01009004	MYO4	INSIDE	0.83074	6.38258e-05	0.000170328	1.7786
chr1	92435	92494	A_75_P01009022	MYO4-FRT2	DIVERGENT_PROMOTER	-0.207607	1	1	0.865972
chr1	92630	92688	A_75_P01009040	MYO4-FRT2	DIVERGENT_PROMOTER	-0.995535	1	1	0.50155
chr1	92856	92914	A_75_P01009063	MYO4-FRT2	DIVERGENT_PROMOTER	-2.69457	1	1	0.154474
chr1	93080	93138	A_75_P01009084	FRT2	INSIDE	-2.63482	1	1	0.161005
chr1	93423	93472	A_75_P01009120	FRT2	INSIDE	-2.02256	1	1	0.246121
chr1	93666	93723	A_75_P01009144	FRT2	INSIDE	-2.04178	1	1	0.242865
chr1	94078	94137	A_75_P01009182	FRT2	INSIDE	-1.40009	1	1	0.378906
chr1	94357	94416	A_75_P01009207	FRT2	INSIDE	-1.14331	1	1	0.452719
chr1	94634	94693	A_75_P01009237	YAL027W	PROMOTER	-0.913634	1	1	0.530846
chr1	94986	95045	A_75_P01009273	YAL027W	INSIDE	-0.794227	1	1	0.576652
chr1	95127	95186	A_75_P01009287	YAL027W	INSIDE	-0.535142	1	1	0.690091
chr1	95395	95453	A_75_P01009316	YAL027W	INSIDE	0.050667	0.713702	0.747267	1.03574
chr1	95774	95833	A_75_P01009357	DRS2	INSIDE	-0.590027	1	1	0.664331
chr1	96055	96114	A_75_P01009385	DRS2	INSIDE	-0.362166	1	1	0.777996
chr1	96393	96452	A_75_P01009416	DRS2	INSIDE	-1.08976	1	1	0.469841
chr1	96548	96605	A_75_P01009434	DRS2	INSIDE	-0.994132	1	1	0.502038
chr1	96844	96903	A_75_P01009463	DRS2	INSIDE	-0.632571	1	1	0.645026
chr1	97199	97255	A_75_P01009497	DRS2	INSIDE	-0.446089	1	1	0.73403
chr1	97477	97536	A_75_P01009527	DRS2	INSIDE	-0.277569	1	1	0.82498
chr1	97746	97805	A_75_P01009557	DRS2	INSIDE	0.0793835	0.554917	0.597996	1.05657
chr1	98078	98137	A_75_P01009590	DRS2	INSIDE	-0.496645	1	1	0.708753
chr1	98328	98387	A_75_P01009617	DRS2	INSIDE	-0.480645	1	1	0.716657
chr1	98627	98686	A_75_P01009643	DRS2	INSIDE	-0.952121	1	1	0.516872
chr1	98797	98856	A_75_P01009658	DRS2	INSIDE	-0.297217	1	1	0.813821
chr1	99061	99120	A_75_P01009685	DRS2	INSIDE	-0.706707	1	1	0.612717
chr1	99313	99372	A_75_P01009709	DRS2	INSIDE	-0.123257	1	1	0.918113
chr1	99490	99549	A_75_P01009725	DRS2	INSIDE	-0.269663	1	1	0.829513
chr1	99703	99762	A_75_P01009748	DRS2	PROMOTER	-0.172299	1	1	0.887427
chr1	99880	99939	A_75_P01009766	DRS2	PROMOTER	0.244309	0.112818	0.141292	1.18453
chr1	100150	100209	A_75_P01009792	DRS2	PROMOTER	1.21512	6.65951e-05	0.000176709	2.3216
chr1	100418	100471	A_75_P01009819	MAK16	INSIDE	1.33664	3.01523e-06	1.25472e-05	2.52563
chr1	100758	100815	A_75_P01009850	MAK16	INSIDE	2.24743	3.14678e-09	5.40747e-08	4.74836
chr1	101036	101095	A_75_P01009878	MAK16	INSIDE	1.18968	2.7221e-06	1.15118e-05	2.28102
chr1	101293	101352	A_75_P01009904	MAK16	PROMOTER	0.302659	0.137037	0.168717	1.23342
chr1	101656	101715	A_75_P01009938	LTE1	INSIDE	-0.451854	1	1	0.731103
chr1	101818	101877	A_75_P01009954	LTE1	INSIDE	-0.462643	1	1	0.725656
chr1	101962	102021	A_75_P01009967	LTE1	INSIDE	-0.242856	1	1	0.845071
chr1	102334	102391	A_75_P01010006	LTE1	INSIDE	0.0297931	0.846667	0.866993	1.02087
chr1	102575	102633	A_75_P01010026	LTE1	INSIDE	-0.108815	1	1	0.927349
chr1	102842	102901	A_75_P01010052	LTE1	INSIDE	-0.249183	1	1	0.841373
chr1	103308	103363	A_75_P01010101	LTE1	INSIDE	-0.414696	1	1	0.750178
chr1	103638	103697	A_75_P01010135	LTE1	INSIDE	0.0890091	0.597403	0.638487	1.06364
chr1	103894	103953	A_75_P01010162	LTE1	INSIDE	-0.258484	1	1	0.835966
chr1	104104	104163	A_75_P01010184	LTE1	INSIDE	-0.590195	1	1	0.664253
chr1	104502	104559	A_75_P01010224	LTE1	INSIDE	0.146268	0.286931	0.329966	1.1067
chr1	104793	104852	A_75_P01010256	LTE1	INSIDE	0.431294	0.0222749	0.0320155	1.34844
chr1	105018	105077	A_75_P01010278	LTE1	INSIDE	-0.272405	1	1	0.827938
chr1	105200	105259	A_75_P01010295	LTE1	INSIDE	-0.414389	1	1	0.750337
chr1	105451	105510	A_75_P01010320	LTE1	INSIDE	-0.448555	1	1	0.732776
chr1	105621	105680	A_75_P01010336	LTE1	INSIDE	-0.331141	1	1	0.794908
chr1	105785	105843	A_75_P01010354	LTE1	INSIDE	0.186043	0.197937	0.235511	1.13764
chr1	106081	106139	A_75_P01010380	LTE1	PROMOTER	0.577304	0.00351817	0.0059591	1.49206
chr1	106309	106366	A_75_P01010404	PMT2	INSIDE	1.09393	4.24297e-06	1.67036e-05	2.13455
chr1	106502	106560	A_75_P01010421	PMT2	INSIDE	0.855554	0.00010467	0.000261647	1.80945
chr1	106890	106949	A_75_P01010462	PMT2	INSIDE	0.884602	3.50134e-05	0.000101086	1.84626
chr1	107150	107203	A_75_P01010487	PMT2	INSIDE	1.0796	8.26465e-06	2.92564e-05	2.11345
chr1	107287	107343	A_75_P01010500	PMT2	INSIDE	0.924612	4.81419e-05	0.000133342	1.89817
chr1	107439	107494	A_75_P01010515	PMT2	INSIDE	1.21898	1.84222e-06	8.34578e-06	2.32783
chr1	107577	107636	A_75_P01010528	PMT2	INSIDE	1.21748	1.55398e-06	7.23462e-06	2.3254
chr1	107739	107798	A_75_P01010544	PMT2	INSIDE	0.859523	5.20955e-05	0.000142865	1.81444
chr1	107949	108005	A_75_P01010564	PMT2	INSIDE	1.08828	5.92422e-06	2.21005e-05	2.1262
chr1	108086	108144	A_75_P01010577	PMT2	INSIDE	1.19637	6.46745e-06	2.37983e-05	2.29162
chr1	108293	108346	A_75_P01010596	PMT2	INSIDE	0.922017	2.21479e-05	6.81075e-05	1.89476
chr1	108459	108511	A_75_P01010612	PMT2	INSIDE	1.34447	1.05268e-06	5.23293e-06	2.53936
chr1	108616	108675	A_75_P01010628	PMT2	PROMOTER	1.49169	2.04644e-07	1.4079e-06	2.81218
chr1	108786	108845	A_75_P01010646	PMT2	PROMOTER	0.587132	0.000999391	0.00193019	1.50226
chr1	109060	109111	A_75_P01010672	FUN26	INSIDE	0.352309	0.0405816	0.0553202	1.2766
chr1	109359	109417	A_75_P01010695	FUN26	INSIDE	-0.152408	1	1	0.899747
chr1	109581	109633	A_75_P01010714	FUN26	INSIDE	-0.357646	1	1	0.780437
chr1	109921	109980	A_75_P01010749	FUN26	INSIDE	-0.222902	1	1	0.85684
chr1	110204	110263	A_75_P01010777	FUN26	INSIDE	0.0477691	0.730282	0.762419	1.03367
chr1	110408	110465	A_75_P01010796	FUN26	PROMOTER	0.669455	0.000592497	0.00121132	1.59047
chr1	110650	110709	A_75_P01010819	FUN26	PROMOTER	0.245444	0.0889493	0.113525	1.18546
chr1	110836	110895	A_75_P01010837	CCR4	INSIDE	0.795011	0.000617324	0.00125622	1.73509
chr1	110990	111049	A_75_P01010851	CCR4	INSIDE	0.241829	0.150719	0.183913	1.18249
chr1	111293	111352	A_75_P01010884	CCR4	INSIDE	0.928938	9.68856e-05	0.000244926	1.90387
chr1	111446	111504	A_75_P01010899	CCR4	INSIDE	0.187852	0.261328	0.303257	1.13907
chr1	111662	111720	A_75_P01010918	CCR4	INSIDE	0.687824	0.000200155	0.000462191	1.61085
chr1	111811	111866	A_75_P01010934	CCR4	INSIDE	0.143834	0.543636	0.587225	1.10484
chr1	112001	112060	A_75_P01010953	CCR4	INSIDE	-0.101615	1	1	0.931989
chr1	112247	112306	A_75_P01010977	CCR4	INSIDE	0.142111	0.272578	0.315081	1.10352
chr1	112482	112538	A_75_P01011002	CCR4	INSIDE	0.270479	0.0815646	0.104821	1.20621
chr1	112637	112686	A_75_P01011016	CCR4	INSIDE	0.194087	0.239174	0.279946	1.144
chr1	112789	112846	A_75_P01011032	CCR4	INSIDE	0.650613	0.000798061	0.00157814	1.56984
chr1	113089	113144	A_75_P01011065	CCR4	INSIDE	0.567959	0.003659	0.00617224	1.48242
chr1	113326	113377	A_75_P01011086	CCR4	INSIDE	0.776824	0.000351031	0.000759358	1.71335
chr1	113520	113579	A_75_P01011104	CCR4	PROMOTER	0.196324	0.143479	0.175878	1.14578
chr1	113740	113797	A_75_P01011126	ATS1	INSIDE	0.521853	0.0105041	0.0161072	1.4358
chr1	113932	113985	A_75_P01011144	ATS1	INSIDE	0.413509	0.010484	0.0160788	1.33192
chr1	114228	114277	A_75_P01011170	ATS1	INSIDE	0.148603	0.479736	0.52567	1.1085
chr1	114425	114473	A_75_P01011186	ATS1	INSIDE	-0.273266	1	1	0.827444
chr1	114597	114656	A_75_P01011203	ATS1-FUN30	DIVERGENT_PROMOTER	-0.0807273	1	1	0.945581
chr1	114854	114913	A_75_P01011227	ATS1-FUN30	DIVERGENT_PROMOTER	-0.359305	1	1	0.77954
chr1	115039	115086	A_75_P01011243	FUN30	INSIDE	0.439904	0.0080115	0.0125743	1.35651
chr1	115197	115256	A_75_P01011255	FUN30	INSIDE	0.0249187	0.858445	0.877089	1.01742
chr1	115419	115478	A_75_P01011279	FUN30	INSIDE	-0.252666	1	1	0.839344
chr1	115574	115629	A_75_P01011291	FUN30	INSIDE	0.51177	0.00393253	0.00659115	1.4258
chr1	115733	115792	A_75_P01011306	FUN30	INSIDE	0.318352	0.111131	0.139351	1.24691
chr1	115996	116055	A_75_P01011334	FUN30	INSIDE	0.145488	0.349942	0.39495	1.1061
chr1	116311	116370	A_75_P01011365	FUN30	INSIDE	0.101359	0.452136	0.498421	1.07278
chr1	116505	116557	A_75_P01011384	FUN30	INSIDE	-0.538762	1	1	0.688361
chr1	116650	116709	A_75_P01011399	FUN30	INSIDE	0.12205	0.385097	0.430858	1.08828
chr1	116938	116997	A_75_P01011426	FUN30	INSIDE	-0.198145	1	1	0.871671
chr1	117274	117333	A_75_P01011460	FUN30	INSIDE	0.236756	0.11118	0.139408	1.17834
chr1	117636	117695	A_75_P01011501	FUN30	INSIDE	-0.0154957	1	1	0.989317
chr1	117814	117873	A_75_P01011521	FUN30	INSIDE	0.241524	0.110147	0.138197	1.18224
chr1	117995	118054	A_75_P01011539	FUN30	INSIDE	0.533795	0.0026935	0.00468849	1.44773
chr1	118162	118221	A_75_P01011555	FUN30	INSIDE	0.450012	0.00974393	0.0150351	1.36605
chr1	118398	118457	A_75_P01011576	FUN30	DOWNSTREAM	0.297232	0.135498	0.16698	1.22878
chr1	118600	118658	A_75_P01011595	YAL018C	INSIDE	-1.07739	1	1	0.473885
chr1	118759	118818	A_75_P01011609	YAL018C	INSIDE	-2.81728	1	1	0.141878
chr1	119041	119100	A_75_P01011641	YAL018C	INSIDE	-3.03782	1	1	0.121766
chr1	119266	119324	A_75_P01011666	YAL018C	INSIDE	-3.41027	1	1	0.0940604
chr1	119560	119619	A_75_P01011696	YAL018C-PSK1	DIVERGENT_PROMOTER	-2.87801	1	1	0.13603
chr1	119860	119919	A_75_P01011727	YAL018C-PSK1	DIVERGENT_PROMOTER	-0.887783	1	1	0.540444
chr1	120059	120118	A_75_P01011748	YAL018C-PSK1	DIVERGENT_PROMOTER	-0.641721	1	1	0.640948
chr1	120272	120331	A_75_P01011769	PSK1	INSIDE	-0.514126	1	1	0.700217
chr1	120499	120555	A_75_P01011792	PSK1	INSIDE	-0.964114	1	1	0.512593
chr1	120671	120730	A_75_P01011809	PSK1	INSIDE	-0.956219	1	1	0.515406
chr1	120939	120994	A_75_P01011835	PSK1	INSIDE	-1.09105	1	1	0.469421
chr1	121076	121132	A_75_P01011847	PSK1	INSIDE	-1.11329	1	1	0.46224
chr1	121242	121301	A_75_P01011863	PSK1	INSIDE	-1.35338	1	1	0.391373
chr1	121460	121518	A_75_P01011885	PSK1	INSIDE	-0.655063	1	1	0.635048
chr1	121785	121841	A_75_P01011920	PSK1	INSIDE	-0.792593	1	1	0.577305
chr1	121957	122013	A_75_P01011938	PSK1	INSIDE	-0.919807	1	1	0.52858
chr1	122237	122295	A_75_P01011965	PSK1	INSIDE	-1.2817	1	1	0.411311
chr1	122430	122487	A_75_P01011984	PSK1	INSIDE	-0.902865	1	1	0.534824
chr1	122586	122645	A_75_P01011999	PSK1	INSIDE	-0.704907	1	1	0.613482
chr1	122957	123015	A_75_P01012039	PSK1	INSIDE	-0.750044	1	1	0.594585
chr1	123157	123215	A_75_P01012058	PSK1	INSIDE	-1.01867	1	1	0.493572
chr1	123537	123596	A_75_P01012099	PSK1	INSIDE	-0.996759	1	1	0.501125
chr1	123747	123806	A_75_P01012121	PSK1	INSIDE	-1.04794	1	1	0.483657
chr1	124041	124088	A_75_P01012146	PSK1	INSIDE	-0.69072	1	1	0.619544
chr1	124182	124241	A_75_P01012160	PSK1	INSIDE	-0.52759	1	1	0.693712
chr1	124353	124412	A_75_P01012177	YAL016C-B	INSIDE	-0.574625	1	1	0.671461
chr1	124642	124701	A_75_P01012208	YAL016C-B-TPD3	DIVERGENT_PROMOTER	-0.473335	1	1	0.720298
chr1	124839	124897	A_75_P01012229	YAL016C-B-TPD3	DIVERGENT_PROMOTER	0.577964	0.00158074	0.00290602	1.49274
chr1	125020	125079	A_75_P01012244	TPD3	INSIDE	0.486758	0.00956387	0.0147799	1.40129
chr1	125448	125507	A_75_P01012290	TPD3	INSIDE	0.35323	0.0163031	0.0240711	1.27742
chr1	125694	125753	A_75_P01012314	TPD3	INSIDE	0.80438	7.20151e-05	0.000189112	1.74639
chr1	125917	125976	A_75_P01012335	TPD3	INSIDE	0.637721	0.000789138	0.0015622	1.55587
chr1	126223	126282	A_75_P01012367	TPD3	INSIDE	0.774947	0.000221478	0.000505035	1.71113
chr1	126524	126583	A_75_P01012393	TPD3	INSIDE	1.04868	1.23032e-05	4.11672e-05	2.06863
chr1	127032	127091	A_75_P01012446	NTG1	INSIDE	-0.287529	1	1	0.819304
chr1	127322	127378	A_75_P01012475	NTG1	INSIDE	-0.750895	1	1	0.594235
chr1	127508	127567	A_75_P01012490	NTG1	INSIDE	-1.33308	1	1	0.396921
chr1	127783	127838	A_75_P01012518	NTG1	INSIDE	-0.737518	1	1	0.599771
chr1	128042	128101	A_75_P01012541	NTG1	INSIDE	0.233125	0.127261	0.157619	1.17538
chr1	128196	128255	A_75_P01012556	NTG1	PROMOTER	-0.0570369	1	1	0.961236
chr1	128361	128418	A_75_P01012572	SYN8	INSIDE	0.2552	0.177121	0.212848	1.1935
chr1	128500	128557	A_75_P01012584	SYN8	INSIDE	0.647841	0.00653969	0.010448	1.56682
chr1	128709	128763	A_75_P01012606	SYN8	INSIDE	0.374027	0.0150353	0.0223669	1.29597
chr1	129043	129102	A_75_P01012638	SYN8-DEP1	DIVERGENT_PROMOTER	0.224877	0.196668	0.234161	1.16868
chr1	129362	129421	A_75_P01012667	DEP1	INSIDE	0.520813	0.00899941	0.013975	1.43476
chr1	129523	129571	A_75_P01012681	DEP1	INSIDE	0.0642602	0.712855	0.746549	1.04555
chr1	129699	129755	A_75_P01012697	DEP1	INSIDE	-0.0223304	1	1	0.984641
chr1	130007	130061	A_75_P01012725	DEP1	INSIDE	0.464125	0.0243176	0.0346889	1.37948
chr1	130157	130213	A_75_P01012739	DEP1	INSIDE	0.255354	0.0770455	0.0995547	1.19363
chr1	130328	130378	A_75_P01012753	DEP1	INSIDE	0.42544	0.020663	0.0298826	1.34298
chr1	130543	130602	A_75_P01012776	CYS3	PROMOTER	1.07729	1.97654e-05	6.18093e-05	2.11006
chr1	130727	130786	A_75_P01012796	CYS3	PROMOTER	1.88394	4.57046e-08	4.2371e-07	3.69083
chr1	130910	130967	A_75_P01012813	CYS3	INSIDE	1.53459	7.35162e-06	2.65652e-05	2.89707
chr1	131163	131222	A_75_P01012837	CYS3	INSIDE	2.17167	4.27845e-07	2.52816e-06	4.50545
chr1	131344	131393	A_75_P01012852	CYS3	INSIDE	2.47316	3.44729e-09	5.76926e-08	5.55259
chr1	131648	131699	A_75_P01012883	CYS3	INSIDE	1.75965	6.01204e-07	3.31208e-06	3.38616
chr1	131922	131976	A_75_P01012909	CYS3	INSIDE	1.65517	9.35207e-07	4.74599e-06	3.1496
chr1	132118	132177	A_75_P01012926	SWC1	PROMOTER	1.84511	1.53187e-08	1.8109e-07	3.59279
chr1	132329	132386	A_75_P01012945	SWC1	INSIDE	0.711883	0.00455065	0.00752674	1.63794
chr1	132548	132605	A_75_P01012965	SWC1	INSIDE	-0.117542	1	1	0.921757
chr1	132979	133038	A_75_P01013008	SWC1	INSIDE	-0.597371	1	1	0.660957
chr1	133130	133189	A_75_P01013024	SWC1	INSIDE	-0.360687	1	1	0.778793
chr1	133420	133478	A_75_P01013052	SWC1	INSIDE	-0.872645	1	1	0.546145
chr1	133565	133624	A_75_P01013066	SWC1	INSIDE	-0.55817	1	1	0.679163
chr1	133954	134011	A_75_P01013102	SWC1	INSIDE	-0.332483	1	1	0.794168
chr1	134282	134340	A_75_P01013134	MDM10	INSIDE	-0.0935487	1	1	0.937215
chr1	134556	134615	A_75_P01013159	MDM10	INSIDE	-0.671298	1	1	0.627941
chr1	134759	134818	A_75_P01013179	MDM10	INSIDE	-0.835136	1	1	0.56053
chr1	135124	135183	A_75_P01013217	MDM10	INSIDE	-0.684058	1	1	0.622412
chr1	135426	135482	A_75_P01013246	MDM10	INSIDE	-0.6026	1	1	0.658566
chr1	135770	135829	A_75_P01013281	MDM10-SPO7	DIVERGENT_PROMOTER	-1.2631	1	1	0.416647
chr1	135967	136026	A_75_P01013300	SPO7	INSIDE	-1.07198	1	1	0.475667
chr1	136112	136169	A_75_P01013311	SPO7	INSIDE	-0.667679	1	1	0.629519
chr1	136279	136338	A_75_P01013327	SPO7	INSIDE	-0.579854	1	1	0.669031
chr1	136423	136479	A_75_P01013341	SPO7	INSIDE	-0.929937	1	1	0.524881
chr1	136645	136704	A_75_P01013363	FUN14	PROMOTER	-0.306955	1	1	0.808346
chr1	136810	136869	A_75_P01013379	FUN14	PROMOTER	-1.19359	1	1	0.437212
chr1	136993	137048	A_75_P01013395	FUN14	INSIDE	-1.18217	1	1	0.440689
chr1	137199	137258	A_75_P01013415	FUN14	INSIDE	-1.3349	1	1	0.39642
chr1	137396	137455	A_75_P01013435	FUN14	INSIDE	-0.536768	1	1	0.689313
chr1	137718	137777	A_75_P01013466	ERP2	INSIDE	0.777682	0.000122775	0.000300882	1.71437
chr1	137857	137916	A_75_P01013483	ERP2	INSIDE	0.562027	0.00180166	0.00326894	1.47634
chr1	138112	138171	A_75_P01013509	ERP2	INSIDE	0.393804	0.00736276	0.0116418	1.31385
chr1	138317	138376	A_75_P01013529	ERP2	INSIDE	0.0803369	0.553941	0.597053	1.05726
chr1	138668	138727	A_75_P01013565	ERP2	PROMOTER	-0.581123	1	1	0.668443
chr1	138806	138865	A_75_P01013576	ERP2	PROMOTER	-1.02325	1	1	0.492008
chr1	139027	139085	A_75_P01013595	ERP2	PROMOTER	-1.67834	1	1	0.312441
chr1	139288	139347	A_75_P01013621	ERP2	PROMOTER	-0.716405	1	1	0.608612
chr1	139438	139497	A_75_P01013634	ERP2	PROMOTER	-0.102154	1	1	0.931641
chr1	139643	139692	A_75_P01013652	SSA1	INSIDE	0.336371	0.039655	0.0541795	1.26258
chr1	140134	140192	A_75_P01013705	SSA1	INSIDE	-0.0383365	1	1	0.973777
chr1	141171	141216	A_75_P01013805	SSA1	INSIDE	0.512485	0.0035397	0.00599361	1.4265
chr1	141416	141475	A_75_P01013830	SSA1-EFB1	DIVERGENT_PROMOTER	0.0122471	0.93181	0.941659	1.00853
chr1	141556	141611	A_75_P01013842	SSA1-EFB1	DIVERGENT_PROMOTER	-0.630062	1	1	0.646149
chr1	141737	141794	A_75_P01013858	SSA1-EFB1	DIVERGENT_PROMOTER	-0.461753	1	1	0.726103
chr1	142098	142157	A_75_P01013894	SSA1-EFB1	DIVERGENT_PROMOTER	3.01867	1.67896e-09	3.39449e-08	8.10419
chr1	142436	142495	A_75_P01013926	EFB1	INSIDE	3.56421	2.29831e-11	2.5833e-09	11.8286
chr1	142594	142653	A_75_P01013940	EFB1	INSIDE	3.07099	1.98543e-10	8.31521e-09	8.40351
chr1	143011	143070	A_75_P01013981	EFB1	INSIDE	3.73912	1.30684e-11	2.05588e-09	13.3533
chr1	143256	143315	A_75_P01014006	VPS8	PROMOTER	3.09359	2.51735e-09	4.5657e-08	8.53619
chr1	143448	143507	A_75_P01014026	VPS8	PROMOTER	3.44327	6.00554e-10	1.67614e-08	10.8775
chr1	143668	143727	A_75_P01014046	VPS8	PROMOTER	1.51377	2.50432e-07	1.64898e-06	2.85556
chr1	143904	143959	A_75_P01014070	VPS8	PROMOTER	0.110414	0.492781	0.538531	1.07954
chr1	144106	144162	A_75_P01014091	VPS8	INSIDE	-0.679019	1	1	0.62459
chr1	144337	144394	A_75_P01014113	VPS8	INSIDE	-0.41806	1	1	0.74843
chr1	144582	144641	A_75_P01014137	VPS8	INSIDE	-1.00274	1	1	0.499051
chr1	144835	144893	A_75_P01014168	VPS8	INSIDE	-0.528303	1	1	0.69337
chr1	145069	145128	A_75_P01014193	VPS8	INSIDE	-0.874898	1	1	0.545292
chr1	145221	145280	A_75_P01014209	VPS8	INSIDE	-1.16093	1	1	0.447223
chr1	145428	145487	A_75_P01014231	VPS8	INSIDE	-1.04054	1	1	0.486145
chr1	145636	145695	A_75_P01014252	VPS8	INSIDE	-1.10735	1	1	0.464146
chr1	145992	146051	A_75_P01014290	VPS8	INSIDE	-0.499406	1	1	0.707398
chr1	146344	146403	A_75_P01014323	VPS8	INSIDE	-1.4953	1	1	0.354708
chr1	146651	146708	A_75_P01014353	VPS8	INSIDE	-1.16198	1	1	0.446899
chr1	146912	146971	A_75_P01014379	VPS8	INSIDE	-0.700702	1	1	0.615273
chr1	147099	147158	A_75_P01014397	VPS8	INSIDE	-0.974827	1	1	0.508801
chr1	147363	147422	A_75_P01014424	VPS8	INSIDE	-0.536115	1	1	0.689625
chr1	147714	147773	A_75_P01014459	TFC3	INSIDE	-0.243102	1	1	0.844927
chr1	147880	147938	A_75_P01014478	TFC3	INSIDE	-0.601173	1	1	0.659218
chr1	148022	148077	A_75_P01014491	TFC3	INSIDE	-0.677388	1	1	0.625296
chr1	148227	148286	A_75_P01014512	TFC3	INSIDE	-0.724963	1	1	0.605012
chr1	148638	148697	A_75_P01014552	TFC3	INSIDE	-0.83382	1	1	0.561042
chr1	148973	149031	A_75_P01014586	TFC3	INSIDE	-0.609644	1	1	0.655358
chr1	149140	149199	A_75_P01014602	TFC3	INSIDE	-0.857269	1	1	0.551997
chr1	149317	149374	A_75_P01014623	TFC3	INSIDE	-1.06678	1	1	0.477382
chr1	149571	149630	A_75_P01014646	TFC3	INSIDE	-0.708194	1	1	0.612086
chr1	149713	149770	A_75_P01014660	TFC3	INSIDE	-1.35889	1	1	0.389881
chr1	149904	149963	A_75_P01014679	TFC3	INSIDE	-1.0368	1	1	0.487407
chr1	150158	150217	A_75_P01014706	TFC3	INSIDE	-1.09365	1	1	0.468573
chr1	150340	150399	A_75_P01014722	TFC3	INSIDE	-0.473188	1	1	0.720371
chr1	150616	150673	A_75_P01014748	TFC3	INSIDE	-0.598849	1	1	0.66028
chr1	150754	150813	A_75_P01014762	TFC3	INSIDE	-0.516268	1	1	0.699178
chr1	150964	151023	A_75_P01014782	TFC3	INSIDE	-0.406958	1	1	0.754212
chr1	151120	151178	A_75_P01014795	TFC3	INSIDE	-0.811942	1	1	0.569615
chr1	151365	151424	A_75_P01014819	TFC3-NUP60	DIVERGENT_PROMOTER	-1.98201	1	1	0.253137
chr1	151546	151605	A_75_P01014837	TFC3-NUP60	DIVERGENT_PROMOTER	0.170031	0.39379	0.43952	1.12508
chr1	151765	151824	A_75_P01014859	TFC3-NUP60	DIVERGENT_PROMOTER	0.0605906	0.732029	0.764052	1.04289
chr1	152201	152260	A_75_P01014901	TFC3-NUP60	DIVERGENT_PROMOTER	0.122239	0.437556	0.483746	1.08842
chr1	152366	152425	A_75_P01014916	NUP60	INSIDE	-0.322159	1	1	0.799872
chr1	152547	152606	A_75_P01014933	NUP60	INSIDE	0.0960456	0.44735	0.493707	1.06884
chr1	153000	153059	A_75_P01014976	NUP60	INSIDE	-0.199344	1	1	0.870947
chr1	153409	153468	A_75_P01015021	NUP60	INSIDE	0.0661723	0.631434	0.670978	1.04694
chr1	153642	153701	A_75_P01015044	NUP60	INSIDE	0.609526	0.000625708	0.00127172	1.52576
chr1	153883	153942	A_75_P01015068	NUP60	DOWNSTREAM	0.983984	9.06531e-05	0.000231336	1.97792
chr1	154240	154295	A_75_P01015100	ERP1	INSIDE	0.877928	3.73189e-05	0.000106851	1.83773
chr1	154531	154590	A_75_P01015128	ERP1	INSIDE	0.198025	0.139947	0.171928	1.14713
chr1	154679	154738	A_75_P01015143	ERP1	INSIDE	0.330703	0.0260792	0.0369887	1.25763
chr1	154956	155014	A_75_P01015170	ERP1-SWD1	DIVERGENT_PROMOTER	0.0586909	0.715119	0.748487	1.04152
chr1	155152	155210	A_75_P01015190	SWD1	INSIDE	0.153763	0.344982	0.389841	1.11247
chr1	155293	155351	A_75_P01015203	SWD1	INSIDE	-0.425725	1	1	0.744464
chr1	155481	155540	A_75_P01015222	SWD1	INSIDE	-0.130465	1	1	0.913537
chr1	155813	155872	A_75_P01015256	SWD1	INSIDE	0.0951656	0.59579	0.636894	1.06819
chr1	155959	156018	A_75_P01015270	SWD1	INSIDE	0.174351	0.331813	0.376456	1.12846
chr1	156232	156291	A_75_P01015299	SWD1	INSIDE	0.182213	0.294594	0.33804	1.13462
chr1	156414	156473	A_75_P01015319	SWD1	DOWNSTREAM	0.189225	0.19552	0.232928	1.14015
chr1	156611	156668	A_75_P01015340	RFA1	DOWNSTREAM	0.15269	0.262073	0.304027	1.11164
chr1	156971	157030	A_75_P01015375	RFA1	INSIDE	0.559849	0.00112724	0.00214759	1.47412
chr1	157220	157279	A_75_P01015404	RFA1	INSIDE	0.00750935	0.957235	0.963342	1.00522
chr1	157409	157464	A_75_P01015424	RFA1	INSIDE	0.241625	0.143858	0.176296	1.18232
chr1	157766	157825	A_75_P01015460	RFA1	INSIDE	0.219651	0.162939	0.197407	1.16445
chr1	157944	158003	A_75_P01015478	RFA1	INSIDE	-0.0312729	1	1	0.978557
chr1	158186	158245	A_75_P01015501	RFA1	INSIDE	-0.151849	1	1	0.900096
chr1	158325	158383	A_75_P01015514	RFA1	INSIDE	-0.155219	1	1	0.897996
chr1	158598	158654	A_75_P01015541	RFA1-SEN34	DIVERGENT_PROMOTER	-0.0976708	1	1	0.934541
chr1	158966	159025	A_75_P01015582	SEN34	INSIDE	-0.0356142	1	1	0.975616
chr1	159128	159187	A_75_P01015598	SEN34	INSIDE	-0.535616	1	1	0.689864
chr1	159499	159557	A_75_P01015636	SEN34	INSIDE	-0.487908	1	1	0.713058
chr1	159769	159828	A_75_P01015663	SEN34	DOWNSTREAM	-0.432058	1	1	0.741204
chr1	160004	160063	A_75_P01015685	SEN34	DOWNSTREAM	-0.413824	1	1	0.750631
chr1	160192	160251	A_75_P01015705	SEN34	DOWNSTREAM	0.398359	0.0157369	0.0233172	1.31801
chr1	166141	166200	A_75_P01016323	BUD14	DOWNSTREAM	0.415455	0.0060608	0.00975753	1.33372
chr1	166406	166465	A_75_P01016350	BUD14	DOWNSTREAM	0.0941196	0.485433	0.531283	1.06741
chr1	166600	166659	A_75_P01016370	BUD14	DOWNSTREAM	-0.0679785	1	1	0.953974
chr1	166755	166814	A_75_P01016385	BUD14	INSIDE	0.0175597	0.894469	0.909004	1.01225
chr1	166934	166992	A_75_P01016402	BUD14	INSIDE	0.371933	0.0222596	0.0319945	1.29409
chr1	167138	167197	A_75_P01016423	BUD14	INSIDE	-0.00213192	1	1	0.998523
chr1	167374	167433	A_75_P01016447	BUD14	INSIDE	0.372763	0.0115313	0.0175407	1.29483
chr1	167710	167768	A_75_P01016479	BUD14	INSIDE	0.665889	0.000443502	0.000935823	1.58655
chr1	168001	168059	A_75_P01016509	BUD14	INSIDE	0.388081	0.0238272	0.0340455	1.30865
chr1	168159	168218	A_75_P01016526	BUD14	INSIDE	0.193903	0.184673	0.22114	1.14385
chr1	168332	168391	A_75_P01016543	BUD14	INSIDE	0.437324	0.00897711	0.0139457	1.35409
chr1	168621	168680	A_75_P01016572	BUD14	INSIDE	0.610631	0.000801729	0.00158448	1.52693
chr1	169027	169086	A_75_P01016613	BUD14-ADE1	DIVERGENT_PROMOTER	-0.00520033	1	1	0.996402
chr1	169276	169335	A_75_P01016637	BUD14-ADE1	DIVERGENT_PROMOTER	0.351907	0.0186561	0.0272216	1.27625
chr1	169465	169523	A_75_P01016657	ADE1	INSIDE	0.303154	0.0285317	0.0401467	1.23384
chr1	169771	169830	A_75_P01016688	ADE1	INSIDE	0.0246479	0.844707	0.865282	1.01723
chr1	170117	170176	A_75_P01016722	ADE1	INSIDE	0.794178	4.36772e-05	0.000122435	1.73409
chr1	170260	170319	A_75_P01016738	ADE1	INSIDE	1.30962	8.11539e-07	4.23467e-06	2.47875
chr1	170526	170583	A_75_P01016763	KIN3	INSIDE	0.842448	0.000794205	0.00157118	1.79309
chr1	170716	170775	A_75_P01016782	KIN3	INSIDE	0.545233	0.00457896	0.00756906	1.45926
chr1	171049	171106	A_75_P01016815	KIN3	INSIDE	0.173879	0.209908	0.24846	1.12809
chr1	171320	171379	A_75_P01016843	KIN3	INSIDE	-0.0446739	1	1	0.969509
chr1	171474	171533	A_75_P01016858	KIN3	INSIDE	0.0943402	0.517566	0.562307	1.06758
chr1	171679	171738	A_75_P01016879	KIN3	PROMOTER	-0.617285	1	1	0.651897
chr1	171844	171903	A_75_P01016896	KIN3	PROMOTER	-1.54327	1	1	0.343106
chr1	172079	172138	A_75_P01016917	KIN3	PROMOTER	-0.696452	1	1	0.617088
chr1	172342	172399	A_75_P01016945	CDC15	INSIDE	-0.794196	1	1	0.576664
chr1	172710	172769	A_75_P01016985	CDC15	INSIDE	-1.29403	1	1	0.40781
chr1	172912	172971	A_75_P01017006	CDC15	INSIDE	-0.858939	1	1	0.551358
chr1	173253	173312	A_75_P01017043	CDC15	INSIDE	-1.23893	1	1	0.423687
chr1	173464	173523	A_75_P01017063	CDC15	INSIDE	-0.894537	1	1	0.53792
chr1	173619	173677	A_75_P01017077	CDC15	INSIDE	-1.28946	1	1	0.409105
chr1	173917	173973	A_75_P01017105	CDC15	INSIDE	-1.11271	1	1	0.462423
chr1	174183	174242	A_75_P01017134	CDC15	INSIDE	-0.857104	1	1	0.55206
chr1	174351	174410	A_75_P01017149	CDC15	INSIDE	-0.799941	1	1	0.574373
chr1	174748	174806	A_75_P01017187	CDC15	INSIDE	-0.424659	1	1	0.745015
chr1	174913	174972	A_75_P01017204	CDC15	INSIDE	-0.556171	1	1	0.680105
chr1	175099	175155	A_75_P01017220	CDC15	INSIDE	-0.214725	1	1	0.861711
chr1	175339	175394	A_75_P01017243	CDC15	PROMOTER	-0.814381	1	1	0.568653
chr1	175517	175576	A_75_P01017259	CDC15	PROMOTER	-1.45844	1	1	0.363885
chr1	175949	176007	A_75_P01017305	CDC15	PROMOTER	-0.764197	1	1	0.588781
chr1	176407	176466	A_75_P01017352	CDC15	PROMOTER	-0.948609	1	1	0.518132
chr1	176603	176658	A_75_P01017374	CDC15	PROMOTER	-1.02469	1	1	0.491517
chr1	177113	177170	A_75_P01017426	PAU7	PROMOTER	-1.6594	1	1	0.31657
chr1	177285	177342	A_75_P01017444	PAU7	PROMOTER	-1.38301	1	1	0.383419
chr1	177542	177598	A_75_P01017473	PAU7	PROMOTER	-1.50101	1	1	0.353305
chr1	177719	177777	A_75_P01017491	PAU7	PROMOTER	-1.18442	1	1	0.440001
chr1	177911	177970	A_75_P01017509	PAU7	PROMOTER	-1.81653	1	1	0.283904
chr1	178250	178308	A_75_P01017543	PAU7	PROMOTER	-2.13677	1	1	0.227389
chr1	178467	178526	A_75_P01017567	PAU7	PROMOTER	-1.76843	1	1	0.293528
chr1	178619	178678	A_75_P01017581	PAU7	PROMOTER	-1.35027	1	1	0.392219
chr1	178768	178827	A_75_P01017598	PAU7	PROMOTER	-1.4868	1	1	0.356804
chr1	179160	179214	A_75_P01017638	YAR023C	DOWNSTREAM	-1.89064	1	1	0.269687
chr1	179455	179514	A_75_P01017667	YAR023C	INSIDE	-1.10296	1	1	0.465559
chr1	179603	179662	A_75_P01017681	YAR023C	INSIDE	-1.09908	1	1	0.466814
chr1	179758	179817	A_75_P01017697	YAR023C	INSIDE	-1.17599	1	1	0.442579
chr1	180043	180102	A_75_P01017724	YAR023C	PROMOTER	-1.27028	1	1	0.414579
chr1	180213	180272	A_75_P01017743	YAR023C	PROMOTER	-1.06892	1	1	0.476677
chr1	180536	180594	A_75_P01017778	YAR023C	PROMOTER	-0.348366	1	1	0.785473
chr1	180674	180733	A_75_P01017791	YAR023C	PROMOTER	-0.764882	1	1	0.588501
chr1	180922	180980	A_75_P01017817	YAR023C	PROMOTER	-1.46173	1	1	0.363057
chr1	181067	181126	A_75_P01017829	YAR023C	PROMOTER	-2.07774	1	1	0.236885
chr1	181321	181378	A_75_P01017854	YAR023C	PROMOTER	-1.87339	1	1	0.272932
chr1	181497	181554	A_75_P01017873	YAR023C	PROMOTER	-1.43721	1	1	0.36928
chr1	181679	181738	A_75_P01017893	YAR023C	PROMOTER	-1.84214	1	1	0.278908
chr1	181992	182050	A_75_P01017921	UIP3	PROMOTER	-2.63994	1	1	0.160435
chr1	182298	182356	A_75_P01017953	UIP3	PROMOTER	-2.32739	1	1	0.199245
chr1	182441	182500	A_75_P01017968	UIP3	PROMOTER	-2.27097	1	1	0.20719
chr1	182590	182649	A_75_P01017984	UIP3	PROMOTER	-1.20773	1	1	0.432949
chr1	182991	183050	A_75_P01018018	UIP3	PROMOTER	-0.503963	1	1	0.705167
chr1	183527	183586	A_75_P01018077	UIP3	PROMOTER	-0.454789	1	1	0.729617
chr1	183853	183912	A_75_P01018110	UIP3	INSIDE	-0.51237	1	1	0.70107
chr1	184010	184069	A_75_P01018127	UIP3	INSIDE	-0.433176	1	1	0.74063
chr1	184210	184269	A_75_P01018147	UIP3	INSIDE	-0.250037	1	1	0.840875
chr1	184441	184500	A_75_P01018167	UIP3	INSIDE	-0.342958	1	1	0.788423
chr1	184951	185008	A_75_P01018217	YAR028W	INSIDE	-0.63219	1	1	0.645196
chr1	185284	185343	A_75_P01018250	YAR028W	INSIDE	-0.695065	1	1	0.617681
chr1	185483	185540	A_75_P01018270	YAR028W	INSIDE	-0.785979	1	1	0.579958
chr1	185656	185713	A_75_P01018286	YAR029W	PROMOTER	-0.710186	1	1	0.611241
chr1	185903	185962	A_75_P01018311	YAR029W	PROMOTER	-1.34098	1	1	0.394752
chr1	186157	186214	A_75_P01018337	YAR029W	PROMOTER	-1.30362	1	1	0.405108
chr1	186472	186528	A_75_P01018369	YAR029W	INSIDE	-1.42088	1	1	0.373485
chr1	186672	186731	A_75_P01018388	PRM9	PROMOTER	-1.31759	1	1	0.401204
chr1	186886	186945	A_75_P01018410	PRM9	INSIDE	-1.36996	1	1	0.386901
chr1	187252	187311	A_75_P01018444	PRM9	INSIDE	-1.00638	1	1	0.497795
chr1	187397	187456	A_75_P01018460	PRM9	INSIDE	-0.673585	1	1	0.626947
chr1	187755	187814	A_75_P01018492	MST28	PROMOTER	-0.999755	1	1	0.500085
chr1	187917	187976	A_75_P01018505	MST28	PROMOTER	-1.4191	1	1	0.373946
chr1	188329	188388	A_75_P01018544	MST28	INSIDE	-0.497263	1	1	0.70845
chr1	189742	189792	A_75_P01018684	YAT1	PROMOTER	-1.51246	1	1	0.350512
chr1	189932	189988	A_75_P01018702	YAT1	PROMOTER	-1.82828	1	1	0.281601
chr1	190077	190132	A_75_P01018714	YAT1	PROMOTER	-2.27028	1	1	0.207289
chr1	190409	190461	A_75_P01018745	YAT1	INSIDE	-2.9572	1	1	0.128764
chr1	190562	190606	A_75_P01018758	YAT1	INSIDE	-2.21072	1	1	0.216027
chr1	190830	190874	A_75_P01018781	YAT1	INSIDE	-2.26759	1	1	0.207676
chr1	191162	191206	A_75_P01018808	YAT1	INSIDE	-2.2747	1	1	0.206655
chr1	191466	191521	A_75_P01018831	YAT1	INSIDE	-2.09287	1	1	0.234414
chr1	191693	191737	A_75_P01018848	YAT1	INSIDE	-2.2834	1	1	0.205413
chr1	191840	191884	A_75_P01018861	YAT1	INSIDE	-2.44397	1	1	0.183778
chr1	192001	192045	A_75_P01018875	YAT1	INSIDE	-2.2279	1	1	0.213469
chr1	192237	192296	A_75_P01018894	YAT1	DOWNSTREAM	-1.05269	1	1	0.482067
chr1	192384	192440	A_75_P01018909	YAR035C-A-SWH1	DIVERGENT_PROMOTER	-1.34031	1	1	0.394936
chr1	192546	192605	A_75_P01018926	YAR035C-A-SWH1	DIVERGENT_PROMOTER	-0.680511	1	1	0.623944
chr1	192821	192879	A_75_P01018950	SWH1	INSIDE	0.540497	0.00356492	0.00602969	1.45447
chr1	193220	193269	A_75_P01018985	SWH1	INSIDE	0.756382	0.000271027	0.000604045	1.68925
chr1	193611	193668	A_75_P01019025	SWH1	INSIDE	-0.136752	1	1	0.909565
chr1	193813	193868	A_75_P01019042	SWH1	INSIDE	0.525311	0.00222172	0.00394185	1.43924
chr1	194018	194075	A_75_P01019064	SWH1	INSIDE	-0.0941061	1	1	0.936853
chr1	194279	194337	A_75_P01019087	SWH1	INSIDE	0.0899316	0.556881	0.599895	1.06432
chr1	194508	194567	A_75_P01019112	SWH1	INSIDE	-0.0566508	1	1	0.961494
chr1	194667	194726	A_75_P01019129	SWH1	INSIDE	0.137104	0.327596	0.37217	1.0997
chr1	195007	195064	A_75_P01019160	SWH1	INSIDE	-0.0657831	1	1	0.955427
chr1	195154	195213	A_75_P01019175	SWH1	INSIDE	0.854451	9.54241e-05	0.000241775	1.80807
chr1	195630	195688	A_75_P01019223	SWH1	INSIDE	0.29576	0.0560728	0.0744391	1.22753
chr1	195811	195870	A_75_P01019241	SWH1	INSIDE	0.145935	0.440809	0.487006	1.10645
chr1	196008	196066	A_75_P01019260	SWH1	INSIDE	0.229925	0.132968	0.164101	1.17277
chr1	196175	196232	A_75_P01019276	SWH1	DOWNSTREAM	0.502946	0.00193772	0.00348932	1.4171
chr1	196563	196620	A_75_P01019313	SWH1	DOWNSTREAM	-0.105477	1	1	0.929497
chr1	196754	196813	A_75_P01019331	SWH1	DOWNSTREAM	-0.144409	1	1	0.90475
chr1	196920	196979	A_75_P01019347	SWH1	DOWNSTREAM	-0.5233	1	1	0.695778
chr1	197117	197176	A_75_P01019369	SWH1	DOWNSTREAM	-0.22216	1	1	0.857281
chr1	197254	197313	A_75_P01019383	SWH1	DOWNSTREAM	-0.643348	1	1	0.640225
chr1	197432	197491	A_75_P01019402	SWH1	DOWNSTREAM	-0.763368	1	1	0.589119
chr1	197730	197789	A_75_P01019432	SWH1	DOWNSTREAM	-0.749268	1	1	0.594905
chr1	198003	198058	A_75_P01019459	SWH1	DOWNSTREAM	-0.448033	1	1	0.733042
chr1	198417	198473	A_75_P01019503	chr1:000198417-000198473	Unknown	-1.01326	1	1	0.495426
chr1	198619	198677	A_75_P01019524	chr1:000198619-000198677	Unknown	-1.88072	1	1	0.271547
chr1	198759	198818	A_75_P01019538	chr1:000198759-000198818	Unknown	-1.64133	1	1	0.32056
chr1	198901	198957	A_75_P01019553	chr1:000198901-000198957	Unknown	-0.738794	1	1	0.59924
chr1	199146	199202	A_75_P01019577	chr1:000199146-000199202	Unknown	0.361569	0.0176382	0.0258552	1.28482
chr1	199310	199369	A_75_P01019594	chr1:000199310-000199369	Unknown	0.687309	0.000271902	0.000605832	1.61028
chr1	199576	199633	A_75_P01019618	chr1:000199576-000199633	Unknown	0.476067	0.00506733	0.00829522	1.39095
chr1	199729	199788	A_75_P01019633	chr1:000199729-000199788	Unknown	0.497235	0.00430769	0.00715877	1.41151
chr1	200086	200145	A_75_P01019669	chr1:000200086-000200145	Unknown	-0.415251	1	1	0.749889
chr1	200353	200412	A_75_P01019693	chr1:000200353-000200412	Unknown	-0.303355	1	1	0.810366
chr1	200514	200573	A_75_P01019709	chr1:000200514-000200573	Unknown	-0.625564	1	1	0.648166
chr1	200883	200942	A_75_P01019747	chr1:000200883-000200942	Unknown	-0.668198	1	1	0.629292
chr1	201043	201101	A_75_P01019758	chr1:000201043-000201101	Unknown	-0.160559	1	1	0.894679
chr1	201236	201295	A_75_P01019776	chr1:000201236-000201295	Unknown	-0.275601	1	1	0.826106
chr1	201375	201433	A_75_P01019791	FLO1	PROMOTER	-0.218997	1	1	0.859163
chr1	201597	201656	A_75_P01019813	FLO1	PROMOTER	-0.31151	1	1	0.805798
chr1	201766	201825	A_75_P01019830	FLO1	PROMOTER	-0.516403	1	1	0.699113
chr1	202009	202068	A_75_P01019855	FLO1	PROMOTER	-1.1307	1	1	0.456695
chr1	202179	202238	A_75_P01019870	FLO1	PROMOTER	-1.04102	1	1	0.485983
chr1	202393	202452	A_75_P01019893	FLO1	PROMOTER	-1.1645	1	1	0.446118
chr1	202726	202783	A_75_P01019931	FLO1	PROMOTER	-1.06722	1	1	0.477237
chr1	202940	202999	A_75_P01019953	FLO1	PROMOTER	-0.590975	1	1	0.663894
chr1	203187	203246	A_75_P01019978	FLO1	PROMOTER	-0.314599	1	1	0.804075
chr1	203405	203458	A_75_P01020000	FLO1	INSIDE	-0.628682	1	1	0.646767
chr1	203929	203975	A_75_P01020050	FLO1	INSIDE	-0.925708	1	1	0.526422
chr1	204160	204216	A_75_P01020073	FLO1	INSIDE	-0.708075	1	1	0.612137
chr1	206273	206317	A_75_P01020270	FLO1	INSIDE	-1.07664	1	1	0.47413
chr1	206546	206597	A_75_P01020298	FLO1	INSIDE	-1.48415	1	1	0.357458
chr1	206957	207016	A_75_P01020339	FLO1	INSIDE	-1.103	1	1	0.465547
chr1	207629	207686	A_75_P01020408	FLO1	INSIDE	-0.901275	1	1	0.535413
chr1	222967	223026	A_75_P01021896	YAR068W	DOWNSTREAM	-0.000579004	1	1	0.999599
chr1	225052	225111	A_75_P01022109	PHO11	PROMOTER	-3.03918	1	1	0.121651
chr1	226845	226904	A_75_P01022284	IMD1	PROMOTER	-1.2847	1	1	0.410455
chr1	227155	227214	A_75_P01022314	IMD1	PROMOTER	-2.24438	1	1	0.211045
chr1	227296	227355	A_75_P01022329	IMD1	PROMOTER	-1.64604	1	1	0.319517
chr1	227433	227492	A_75_P01022345	IMD1	PROMOTER	-1.09163	1	1	0.469231
chr1	227925	227984	A_75_P01022393	YAR075W	PROMOTER	-0.82637	1	1	0.563947
chr1	228816	228873	A_75_P01022478	YAR075W	INSIDE	1.93623	1.44862e-08	1.73284e-07	3.82703
chr1	229146	229205	A_75_P01022508	YAR075W	INSIDE	-1.4136	1	1	0.375373
chr1	229308	229367	A_75_P01022525	YAR075W	DOWNSTREAM	-2.19693	1	1	0.218101
chr1	229526	229585	A_75_P01022547	YAR075W	DOWNSTREAM	-2.69477	1	1	0.154452
chr1	229802	229861	A_75_P01022572	YAR075W	DOWNSTREAM	-2.78633	1	1	0.144954
chr1	230056	230115	A_75_P01022597	YAR075W	DOWNSTREAM	-2.27058	1	1	0.207247
chr2	5832	5891	A_75_P01023164	YBL111C	PROMOTER	-1.9015	1	1	0.267664
chr2	6566	6625	A_75_P01023234	YBL111C	PROMOTER	-2.38786	1	1	0.191066
chr2	8282	8327	A_75_P01023395	YBL108C-A	PROMOTER	-3.12756	1	1	0.114422
chr2	8619	8675	A_75_P01023430	YBL108C-A	PROMOTER	-2.94684	1	1	0.129692
chr2	8802	8861	A_75_P01023448	YBL108C-A	PROMOTER	-2.70596	1	1	0.153258
chr2	9057	9116	A_75_P01023477	YBL108C-A	PROMOTER	-1.23981	1	1	0.423428
chr2	9526	9583	A_75_P01023522	YBL108C-A	PROMOTER	-1.50729	1	1	0.351771
chr2	9790	9849	A_75_P01023549	YBL107C	DOWNSTREAM	-1.00053	1	1	0.499815
chr2	9988	10045	A_75_P01023570	YBL107C	INSIDE	0.297014	0.053297	0.0710763	1.2286
chr2	10155	10214	A_75_P01023585	YBL107C	INSIDE	-0.102096	1	1	0.931678
chr2	10392	10450	A_75_P01023608	YBL107C	INSIDE	-0.443776	1	1	0.735208
chr2	10831	10890	A_75_P01023654	SRO77	INSIDE	-0.92879	1	1	0.525299
chr2	11171	11230	A_75_P01023687	SRO77	INSIDE	-0.829976	1	1	0.562538
chr2	11589	11645	A_75_P01023730	SRO77	INSIDE	-1.29648	1	1	0.407119
chr2	11771	11828	A_75_P01023750	SRO77	INSIDE	-1.55696	1	1	0.339867
chr2	11934	11993	A_75_P01023765	SRO77	INSIDE	-1.32466	1	1	0.399244
chr2	12113	12172	A_75_P01023785	SRO77	INSIDE	-0.942309	1	1	0.520399
chr2	12430	12489	A_75_P01023817	SRO77	INSIDE	-1.35135	1	1	0.391925
chr2	12642	12701	A_75_P01023837	SRO77	INSIDE	-0.993082	1	1	0.502403
chr2	13062	13119	A_75_P01023877	SRO77	INSIDE	-1.02479	1	1	0.491481
chr2	13231	13290	A_75_P01023893	SRO77	INSIDE	-1.14891	1	1	0.450965
chr2	13529	13588	A_75_P01023922	SRO77	INSIDE	-0.796271	1	1	0.575836
chr2	13820	13879	A_75_P01023953	SRO77	INSIDE	-0.903667	1	1	0.534527
chr2	14048	14104	A_75_P01023977	SRO77	PROMOTER	-0.0150522	1	1	0.989621
chr2	14219	14278	A_75_P01023994	PKC1	INSIDE	0.198096	0.169277	0.204285	1.14718
chr2	14550	14608	A_75_P01024026	PKC1	INSIDE	0.901384	8.09947e-05	0.000209465	1.86786
chr2	14744	14803	A_75_P01024045	PKC1	INSIDE	0.261532	0.0550319	0.0731788	1.19875
chr2	14912	14969	A_75_P01024062	PKC1	INSIDE	-0.130392	1	1	0.913583
chr2	15211	15270	A_75_P01024089	PKC1	INSIDE	0.139106	0.28926	0.332479	1.10122
chr2	15383	15442	A_75_P01024107	PKC1	INSIDE	-0.0337362	1	1	0.976887
chr2	15633	15692	A_75_P01024137	PKC1	INSIDE	0.616129	0.00111731	0.00213131	1.53276
chr2	15814	15873	A_75_P01024155	PKC1	INSIDE	0.501887	0.00166493	0.00304384	1.41606
chr2	16047	16105	A_75_P01024179	PKC1	INSIDE	0.0998363	0.471755	0.517879	1.07165
chr2	16354	16413	A_75_P01024210	PKC1	INSIDE	-0.0470199	1	1	0.967934
chr2	16596	16655	A_75_P01024232	PKC1	INSIDE	0.428424	0.00584431	0.00943529	1.34576
chr2	16797	16851	A_75_P01024250	PKC1	INSIDE	0.110088	0.433055	0.479203	1.07929
chr2	17065	17123	A_75_P01024276	PKC1	INSIDE	0.692034	0.00041971	0.00089092	1.61556
chr2	17503	17562	A_75_P01024322	PKC1	INSIDE	0.224507	0.108491	0.136279	1.16838
chr2	17687	17746	A_75_P01024341	PKC1	PROMOTER	0.618167	0.000799224	0.00158021	1.53492
chr2	17978	18037	A_75_P01024369	PKC1	PROMOTER	0.769	0.000298196	0.00065755	1.70409
chr2	18141	18200	A_75_P01024385	PKC1	PROMOTER	0.075338	0.588066	0.629705	1.05361
chr2	18535	18594	A_75_P01024425	YBL104C	INSIDE	0.19836	0.178005	0.213851	1.14739
chr2	19008	19067	A_75_P01024472	YBL104C	INSIDE	-0.556648	1	1	0.67988
chr2	19208	19266	A_75_P01024492	YBL104C	INSIDE	0.0304471	0.844228	0.864858	1.02133
chr2	19537	19596	A_75_P01024524	YBL104C	INSIDE	-0.520291	1	1	0.697231
chr2	19869	19928	A_75_P01024554	YBL104C	INSIDE	-0.370391	1	1	0.773573
chr2	20086	20145	A_75_P01024576	YBL104C	INSIDE	-0.526643	1	1	0.694168
chr2	20279	20338	A_75_P01024596	YBL104C	INSIDE	-0.154258	1	1	0.898594
chr2	20462	20518	A_75_P01024615	YBL104C	INSIDE	-0.315826	1	1	0.803391
chr2	20628	20687	A_75_P01024632	YBL104C	INSIDE	-0.264723	1	1	0.832358
chr2	20792	20848	A_75_P01024650	YBL104C	INSIDE	0.166394	0.283635	0.326519	1.12225
chr2	21067	21126	A_75_P01024679	YBL104C	PROMOTER	-0.29791	1	1	0.81343
chr2	21262	21320	A_75_P01024701	YBL104C	PROMOTER	-0.813342	1	1	0.569062
chr2	21516	21573	A_75_P01024730	YBL104C	PROMOTER	-0.260641	1	1	0.834717
chr2	21824	21883	A_75_P01024761	YBL104C	PROMOTER	0.0856058	0.64343	0.682331	1.06113
chr2	22018	22077	A_75_P01024781	YBL104C	PROMOTER	-0.307377	1	1	0.808109
chr2	22471	22530	A_75_P01024827	RTG3	INSIDE	0.095322	0.50098	0.546342	1.0683
chr2	22751	22810	A_75_P01024855	RTG3	INSIDE	-0.183686	1	1	0.880451
chr2	22961	23020	A_75_P01024874	RTG3	INSIDE	0.104113	0.551395	0.594586	1.07483
chr2	23280	23339	A_75_P01024904	RTG3	INSIDE	0.390114	0.0400985	0.0547172	1.3105
chr2	23500	23559	A_75_P01024923	RTG3	INSIDE	0.120545	0.457922	0.50423	1.08715
chr2	23774	23832	A_75_P01024949	RTG3-SFT2	DIVERGENT_PROMOTER	-0.599868	1	1	0.659815
chr2	24120	24174	A_75_P01024983	SFT2	INSIDE	0.129824	0.309432	0.353612	1.09416
chr2	24308	24364	A_75_P01025002	SFT2	INSIDE	-0.336171	1	1	0.792141
chr2	24599	24658	A_75_P01025033	SFT2	INSIDE	0.969439	0.000135922	0.000328992	1.95808
chr2	24829	24888	A_75_P01025059	ECM21	DOWNSTREAM	-0.0276673	1	1	0.981005
chr2	25071	25130	A_75_P01025082	ECM21	INSIDE	-0.0267567	1	1	0.981625
chr2	25416	25475	A_75_P01025119	ECM21	INSIDE	-0.508062	1	1	0.703166
chr2	25663	25721	A_75_P01025144	ECM21	INSIDE	-0.360661	1	1	0.778808
chr2	25904	25963	A_75_P01025163	ECM21	INSIDE	-0.659248	1	1	0.633208
chr2	26191	26250	A_75_P01025190	ECM21	INSIDE	-0.680973	1	1	0.623744
chr2	26628	26687	A_75_P01025235	ECM21	INSIDE	-1.00804	1	1	0.49722
chr2	26891	26947	A_75_P01025258	ECM21	INSIDE	-0.506522	1	1	0.703917
chr2	27223	27280	A_75_P01025291	ECM21	INSIDE	-0.965833	1	1	0.511983
chr2	27615	27672	A_75_P01025331	ECM21	INSIDE	-0.462059	1	1	0.725949
chr2	27790	27847	A_75_P01025350	ECM21	INSIDE	-0.210151	1	1	0.864447
chr2	28099	28147	A_75_P01025382	ECM21	INSIDE	-0.414007	1	1	0.750536
chr2	28312	28371	A_75_P01025403	ECM21-YBL101W-C	DIVERGENT_PROMOTER	-0.600138	1	1	0.659691
chr2	28533	28592	A_75_P01025425	YBL101W-C	DOWNSTREAM	-1.05084	1	1	0.482686
chr2	28709	28768	A_75_P01025443	YBL101W-C	DOWNSTREAM	-1.59459	1	1	0.331115
chr2	29063	29122	A_75_P01025479	YBL101W-C	DOWNSTREAM	-2.23929	1	1	0.21179
chr2	29600	29659	A_75_P01025531	YBL101W-C	DOWNSTREAM	-1.61115	1	1	0.327337
chr2	35567	35626	A_75_P01026103	ATP1	PROMOTER	-0.52464	1	1	0.695132
chr2	35788	35847	A_75_P01026127	ATP1	PROMOTER	-0.981898	1	1	0.506313
chr2	36210	36268	A_75_P01026172	ATP1	PROMOTER	-1.77645	1	1	0.291902
chr2	36473	36532	A_75_P01026196	ATP1	PROMOTER	-1.25586	1	1	0.418744
chr2	36683	36742	A_75_P01026213	ATP1	PROMOTER	1.07983	1.66507e-05	5.3406e-05	2.11378
chr2	36928	36987	A_75_P01026237	ATP1	PROMOTER	1.70059	1.2021e-07	9.11949e-07	3.25033
chr2	37164	37214	A_75_P01026261	ATP1	INSIDE	1.69552	3.14986e-08	3.15426e-07	3.23895
chr2	37399	37453	A_75_P01026283	ATP1	INSIDE	1.45207	1.05772e-06	5.25174e-06	2.73601
chr2	37712	37770	A_75_P01026312	ATP1	INSIDE	1.3278	3.42561e-06	1.39543e-05	2.5102
chr2	37919	37973	A_75_P01026335	ATP1	INSIDE	1.80355	3.1612e-08	3.16333e-07	3.49078
chr2	38153	38212	A_75_P01026360	ATP1	INSIDE	1.63186	6.3626e-08	5.48296e-07	3.09912
chr2	38543	38602	A_75_P01026399	ATP1	INSIDE	0.95228	4.26828e-05	0.000120003	1.93493
chr2	38763	38822	A_75_P01026419	BNA4	PROMOTER	0.652316	0.0180351	0.0263877	1.57169
chr2	38964	39023	A_75_P01026439	BNA4	PROMOTER	0.760042	0.0047705	0.00785849	1.69354
chr2	39200	39258	A_75_P01026462	BNA4	INSIDE	-0.732222	1	1	0.601976
chr2	39564	39623	A_75_P01026500	BNA4	INSIDE	-2.54915	1	1	0.170856
chr2	39987	40046	A_75_P01026542	BNA4	INSIDE	-1.60269	1	1	0.329262
chr2	40184	40243	A_75_P01026563	BNA4	INSIDE	-0.866503	1	1	0.548475
chr2	40420	40479	A_75_P01026586	BNA4	INSIDE	-0.573566	1	1	0.671954
chr2	40660	40719	A_75_P01026608	BRN1	PROMOTER	-0.432313	1	1	0.741073
chr2	40851	40910	A_75_P01026628	BRN1	PROMOTER	-0.35718	1	1	0.780689
chr2	41293	41352	A_75_P01026672	BRN1	INSIDE	-0.113796	1	1	0.924153
chr2	41458	41514	A_75_P01026689	BRN1	INSIDE	0.172881	0.22793	0.267886	1.12731
chr2	41622	41681	A_75_P01026704	BRN1	INSIDE	0.426699	0.0196313	0.0285085	1.34415
chr2	41984	42043	A_75_P01026737	BRN1	INSIDE	-0.513235	1	1	0.70065
chr2	42267	42325	A_75_P01026767	BRN1	INSIDE	-0.645022	1	1	0.639483
chr2	42449	42506	A_75_P01026783	BRN1	INSIDE	-0.452033	1	1	0.731012
chr2	42676	42735	A_75_P01026803	BRN1	INSIDE	-0.0243312	1	1	0.983276
chr2	42860	42916	A_75_P01026821	BRN1	INSIDE	-0.220233	1	1	0.858427
chr2	43205	43264	A_75_P01026856	YBL095W	PROMOTER	0.0519713	0.683406	0.719404	1.03668
chr2	43659	43714	A_75_P01026898	YBL095W	INSIDE	0.379048	0.0207333	0.0299759	1.30048
chr2	43848	43907	A_75_P01026918	YBL095W	INSIDE	0.723544	0.00030338	0.00066714	1.65123
chr2	44063	44122	A_75_P01026941	YBL095W	DOWNSTREAM	1.10371	3.16325e-05	9.26171e-05	2.14907
chr2	44309	44368	A_75_P01026965	ROX3	INSIDE	0.869476	2.70946e-05	8.11415e-05	1.827
chr2	44495	44549	A_75_P01026985	ROX3	INSIDE	0.146949	0.294649	0.338094	1.10723
chr2	44685	44744	A_75_P01027002	ROX3	INSIDE	0.00677493	0.962684	0.967944	1.00471
chr2	45013	45072	A_75_P01027037	ROX3-RPL32	DIVERGENT_PROMOTER	-0.288334	1	1	0.818847
chr2	45221	45274	A_75_P01027059	ROX3-RPL32	DIVERGENT_PROMOTER	-0.217315	1	1	0.860165
chr2	45481	45537	A_75_P01027085	ROX3-RPL32	DIVERGENT_PROMOTER	1.43454	3.06376e-07	1.93818e-06	2.70295
chr2	45655	45714	A_75_P01027104	ROX3-RPL32	DIVERGENT_PROMOTER	3.59793	1.15897e-11	2.02581e-09	12.1084
chr2	45878	45936	A_75_P01027126	ROX3-RPL32	DIVERGENT_PROMOTER	3.61517	1.08749e-11	2.02581e-09	12.2539
chr2	46081	46138	A_75_P01027145	RPL32	INSIDE	3.30231	1.25946e-10	6.36521e-09	9.86491
chr2	46255	46310	A_75_P01027162	RPL32	INSIDE	3.99324	1.35186e-10	6.65345e-09	15.9252
chr2	46518	46577	A_75_P01027187	SCS22	DOWNSTREAM	3.09761	1.14618e-10	6.01101e-09	8.55999
chr2	46709	46768	A_75_P01027204	SCS22	INSIDE	2.39764	2.79837e-09	4.97344e-08	5.26942
chr2	46973	47032	A_75_P01027231	SCS22	PROMOTER	0.581095	0.000601093	0.00122721	1.49598
chr2	47170	47229	A_75_P01027250	SCS22	PROMOTER	0.807163	9.85305e-05	0.00024854	1.74977
chr2	47472	47531	A_75_P01027281	MAP2	INSIDE	0.0725715	0.698884	0.73371	1.05159
chr2	47964	48022	A_75_P01027330	MAP2	INSIDE	-0.221881	1	1	0.857447
chr2	48177	48236	A_75_P01027348	MAP2	INSIDE	-0.168171	1	1	0.889971
chr2	48589	48646	A_75_P01027386	MAP2	INSIDE	-0.681527	1	1	0.623505
chr2	48779	48838	A_75_P01027404	MAP2-MRP21	DIVERGENT_PROMOTER	-0.89691	1	1	0.537036
chr2	49306	49365	A_75_P01027454	MRP21	INSIDE	0.420014	0.00510271	0.00834624	1.33794
chr2	49778	49834	A_75_P01027500	AVT5	INSIDE	0.391477	0.0222496	0.0319847	1.31174
chr2	50097	50156	A_75_P01027532	AVT5	INSIDE	-0.052833	1	1	0.964041
chr2	50660	50719	A_75_P01027592	AVT5	INSIDE	-0.214591	1	1	0.861791
chr2	50908	50967	A_75_P01027617	AVT5	INSIDE	-0.494978	1	1	0.709573
chr2	51080	51139	A_75_P01027634	TEL1	INSIDE	0.0471357	0.719009	0.752009	1.03321
chr2	51307	51366	A_75_P01027655	TEL1	INSIDE	-0.379382	1	1	0.768767
chr2	51694	51750	A_75_P01027693	TEL1	INSIDE	-1.10327	1	1	0.465462
chr2	51934	51993	A_75_P01027718	TEL1	INSIDE	-0.423767	1	1	0.745476
chr2	52209	52268	A_75_P01027744	TEL1	INSIDE	-1.30558	1	1	0.40456
chr2	52422	52480	A_75_P01027767	TEL1	INSIDE	-1.30282	1	1	0.405334
chr2	52585	52644	A_75_P01027782	TEL1	INSIDE	-0.606761	1	1	0.656669
chr2	52872	52930	A_75_P01027810	TEL1	INSIDE	-1.0339	1	1	0.488389
chr2	53074	53133	A_75_P01027829	TEL1	INSIDE	-1.04394	1	1	0.485
chr2	53255	53314	A_75_P01027845	TEL1	INSIDE	-1.12365	1	1	0.458933
chr2	53492	53551	A_75_P01027868	TEL1	INSIDE	-0.91717	1	1	0.529547
chr2	53781	53839	A_75_P01027898	TEL1	INSIDE	-1.34487	1	1	0.39369
chr2	53970	54029	A_75_P01027916	TEL1	INSIDE	-1.21236	1	1	0.431561
chr2	54341	54400	A_75_P01027950	TEL1	INSIDE	-0.970563	1	1	0.510307
chr2	54654	54713	A_75_P01027979	TEL1	INSIDE	-0.736525	1	1	0.600183
chr2	54946	55005	A_75_P01028006	TEL1	INSIDE	-1.27577	1	1	0.413006
chr2	55259	55318	A_75_P01028036	TEL1	INSIDE	-0.892029	1	1	0.538856
chr2	55511	55569	A_75_P01028059	TEL1	INSIDE	-0.961698	1	1	0.513452
chr2	55694	55753	A_75_P01028081	TEL1	INSIDE	-0.776254	1	1	0.583881
chr2	55903	55961	A_75_P01028101	TEL1	INSIDE	-1.09113	1	1	0.469394
chr2	56173	56232	A_75_P01028129	TEL1	INSIDE	-1.56322	1	1	0.338396
chr2	56357	56416	A_75_P01028146	TEL1	INSIDE	-1.22934	1	1	0.426513
chr2	56549	56608	A_75_P01028166	TEL1	INSIDE	-0.633391	1	1	0.644659
chr2	56864	56923	A_75_P01028196	TEL1	INSIDE	-1.06281	1	1	0.4787
chr2	57104	57163	A_75_P01028222	TEL1	INSIDE	-1.3835	1	1	0.383288
chr2	57412	57471	A_75_P01028254	TEL1	INSIDE	-1.41122	1	1	0.375994
chr2	57626	57682	A_75_P01028274	TEL1	INSIDE	-0.946239	1	1	0.518984
chr2	57794	57853	A_75_P01028291	TEL1	INSIDE	-0.928505	1	1	0.525403
chr2	58080	58139	A_75_P01028318	TEL1	INSIDE	-1.14055	1	1	0.453587
chr2	58305	58364	A_75_P01028339	TEL1	INSIDE	-0.874803	1	1	0.545328
chr2	58739	58798	A_75_P01028381	TEL1	INSIDE	-0.526101	1	1	0.694429
chr2	58986	59045	A_75_P01028408	TEL1	INSIDE	-0.792259	1	1	0.577439
chr2	59165	59223	A_75_P01028425	TEL1	INSIDE	-0.758918	1	1	0.590939
chr2	59341	59400	A_75_P01028443	TEL1	INSIDE	-0.217339	1	1	0.86015
chr2	59624	59683	A_75_P01028469	TEL1	PROMOTER	2.30485	1.05947e-08	1.36179e-07	4.94116
chr2	60080	60126	A_75_P01028514	RPL23A	INSIDE	3.25541	6.40806e-11	4.34036e-09	9.54942
chr2	60534	60593	A_75_P01028561	RPL23A	INSIDE	2.77591	3.24846e-10	1.10826e-08	6.84909
chr2	60819	60878	A_75_P01028590	RPL23A	PROMOTER	2.57551	1.68052e-09	3.39599e-08	5.96082
chr2	61010	61069	A_75_P01028612	RPL23A	PROMOTER	0.20541	0.135619	0.167109	1.15301
chr2	61515	61574	A_75_P01028662	YBL086C	INSIDE	-1.47336	1	1	0.360144
chr2	61997	62056	A_75_P01028711	YBL086C	INSIDE	-0.979467	1	1	0.507167
chr2	62268	62327	A_75_P01028737	YBL086C	INSIDE	-1.56195	1	1	0.338692
chr2	62519	62578	A_75_P01028760	YBL086C	INSIDE	-0.643665	1	1	0.640085
chr2	62860	62919	A_75_P01028795	YBL086C-BOI1	DIVERGENT_PROMOTER	-2.35778	1	1	0.195091
chr2	63063	63122	A_75_P01028816	YBL086C-BOI1	DIVERGENT_PROMOTER	-3.52159	1	1	0.0870755
chr2	63365	63424	A_75_P01028843	YBL086C-BOI1	DIVERGENT_PROMOTER	-2.64069	1	1	0.160352
chr2	63734	63790	A_75_P01028880	YBL086C-BOI1	DIVERGENT_PROMOTER	-0.399741	1	1	0.757994
chr2	63897	63954	A_75_P01028897	BOI1	INSIDE	0.478772	0.0111572	0.0170258	1.39356
chr2	64213	64272	A_75_P01028926	BOI1	INSIDE	0.0920746	0.494313	0.539991	1.0659
chr2	64397	64456	A_75_P01028944	BOI1	INSIDE	0.195176	0.298135	0.341792	1.14486
chr2	64858	64917	A_75_P01028989	BOI1	INSIDE	-0.294245	1	1	0.815499
chr2	65268	65327	A_75_P01029029	BOI1	INSIDE	0.386627	0.0200086	0.0290108	1.30733
chr2	65445	65499	A_75_P01029047	BOI1	INSIDE	-0.0238015	1	1	0.983637
chr2	65731	65787	A_75_P01029078	BOI1	INSIDE	0.0399353	0.771986	0.800017	1.02807
chr2	66116	66173	A_75_P01029115	BOI1	INSIDE	0.0942465	0.514715	0.559633	1.06751
chr2	66542	66597	A_75_P01029159	BOI1	INSIDE	-0.268585	1	1	0.830133
chr2	66717	66776	A_75_P01029179	BOI1	INSIDE	0.533402	0.00230304	0.00407189	1.44734
chr2	66916	66975	A_75_P01029200	BOI1	DOWNSTREAM	0.825692	0.00281809	0.00488308	1.77239
chr2	67236	67294	A_75_P01029233	CDC27	INSIDE	0.00124338	0.992284	0.993358	1.00086
chr2	67534	67593	A_75_P01029261	CDC27	INSIDE	-0.328431	1	1	0.796402
chr2	67871	67930	A_75_P01029291	CDC27	INSIDE	-0.248671	1	1	0.841672
chr2	68061	68120	A_75_P01029309	CDC27	INSIDE	-0.145104	1	1	0.904314
chr2	68380	68439	A_75_P01029335	CDC27	INSIDE	-0.0429007	1	1	0.970701
chr2	68620	68679	A_75_P01029360	CDC27	INSIDE	-0.501694	1	1	0.706277
chr2	68878	68937	A_75_P01029386	CDC27	INSIDE	0.189956	0.423465	0.469478	1.14073
chr2	69123	69181	A_75_P01029413	CDC27	INSIDE	0.183232	0.195184	0.232588	1.13542
chr2	69487	69546	A_75_P01029447	CDC27	PROMOTER	0.165095	0.245701	0.286747	1.12124
chr2	69728	69787	A_75_P01029473	RHK1	INSIDE	0.200211	0.153203	0.186621	1.14887
chr2	69950	70003	A_75_P01029494	RHK1	INSIDE	-0.152283	1	1	0.899825
chr2	70229	70285	A_75_P01029524	RHK1	INSIDE	-0.267918	1	1	0.830517
chr2	70562	70618	A_75_P01029554	RHK1	INSIDE	-0.248546	1	1	0.841744
chr2	70891	70950	A_75_P01029584	RHK1	INSIDE	-0.197786	1	1	0.871888
chr2	71135	71193	A_75_P01029605	RHK1-YBL081W	DIVERGENT_PROMOTER	0.334218	0.0651161	0.085387	1.26069
chr2	71553	71612	A_75_P01029644	RHK1-YBL081W	DIVERGENT_PROMOTER	-0.329738	1	1	0.795681
chr2	71835	71894	A_75_P01029675	YBL081W	INSIDE	0.967903	8.95946e-06	3.13404e-05	1.95599
chr2	72007	72066	A_75_P01029690	YBL081W	INSIDE	0.754577	0.000220042	0.000502255	1.68714
chr2	72239	72297	A_75_P01029712	YBL081W	INSIDE	0.885504	0.000500015	0.00104161	1.84741
chr2	72467	72524	A_75_P01029735	YBL081W	INSIDE	0.974142	0.000136846	0.000330868	1.96447
chr2	72654	72706	A_75_P01029753	YBL081W	INSIDE	1.2349	6.2734e-05	0.00016773	2.35365
chr2	72840	72896	A_75_P01029772	YBL081W	INSIDE	1.48259	3.63641e-06	1.46784e-05	2.7945
chr2	73164	73220	A_75_P01029802	PET112	INSIDE	0.949857	0.000244239	0.000550478	1.93168
chr2	73336	73395	A_75_P01029819	PET112	INSIDE	-0.166485	1	1	0.891011
chr2	73599	73658	A_75_P01029847	PET112	INSIDE	-0.992373	1	1	0.50265
chr2	73899	73956	A_75_P01029874	PET112	INSIDE	-0.846705	1	1	0.556053
chr2	74085	74144	A_75_P01029889	PET112	INSIDE	-0.914902	1	1	0.53038
chr2	74357	74416	A_75_P01029915	PET112	INSIDE	-0.948794	1	1	0.518065
chr2	74551	74610	A_75_P01029934	PET112	INSIDE	-1.004	1	1	0.498614
chr2	74931	74990	A_75_P01029977	PET112-NUP170	DIVERGENT_PROMOTER	-1.41851	1	1	0.3741
chr2	75148	75206	A_75_P01030000	PET112-NUP170	DIVERGENT_PROMOTER	0.686698	0.000229467	0.000521009	1.60959
chr2	75615	75674	A_75_P01030049	NUP170	INSIDE	0.599987	0.00178158	0.00323591	1.5157
chr2	75843	75900	A_75_P01030072	NUP170	INSIDE	0.313089	0.0342225	0.0473972	1.24236
chr2	76024	76083	A_75_P01030087	NUP170	INSIDE	0.915278	2.57425e-05	7.7657e-05	1.88593
chr2	76197	76255	A_75_P01030106	NUP170	INSIDE	1.01188	8.91204e-06	3.12086e-05	2.01654
chr2	76363	76421	A_75_P01030122	NUP170	INSIDE	0.821407	0.00021965	0.000501444	1.76713
chr2	76645	76699	A_75_P01030148	NUP170	INSIDE	0.826954	0.00013598	0.000329056	1.77394
chr2	76812	76871	A_75_P01030165	NUP170	INSIDE	-0.0135034	1	1	0.990684
chr2	77203	77262	A_75_P01030206	NUP170	INSIDE	0.163681	0.264317	0.306332	1.12014
chr2	77392	77451	A_75_P01030226	NUP170	INSIDE	0.528197	0.00558595	0.00905686	1.44213
chr2	77644	77703	A_75_P01030253	NUP170	INSIDE	0.818644	5.07811e-05	0.000139775	1.76375
chr2	77819	77876	A_75_P01030268	NUP170	INSIDE	0.723408	0.00201153	0.00360521	1.65108
chr2	78296	78355	A_75_P01030316	NUP170	INSIDE	0.71229	0.000142552	0.000342625	1.6384
chr2	78611	78670	A_75_P01030345	NUP170	INSIDE	-0.17297	1	1	0.887015
chr2	78816	78875	A_75_P01030367	NUP170	INSIDE	0.261291	0.235722	0.276248	1.19855
chr2	78999	79058	A_75_P01030385	NUP170	INSIDE	0.50395	0.00155101	0.00285805	1.41809
chr2	79426	79485	A_75_P01030428	NUP170	INSIDE	0.500737	0.00490508	0.00805689	1.41494
chr2	79821	79880	A_75_P01030466	NUP170	DOWNSTREAM	0.587479	0.00150498	0.00278273	1.50262
chr2	80021	80080	A_75_P01030490	NUP170	DOWNSTREAM	0.653083	0.016706	0.0246145	1.57252
chr2	80382	80441	A_75_P01030522	ATG8	INSIDE	-0.866419	1	1	0.548507
chr2	80586	80644	A_75_P01030541	ATG8	INSIDE	-0.0122154	1	1	0.991569
chr2	80774	80833	A_75_P01030561	ATG8	PROMOTER	1.4505	1.99191e-06	8.89601e-06	2.73303
chr2	81179	81238	A_75_P01030600	ILS1	INSIDE	1.09608	1.21391e-05	4.06802e-05	2.13773
chr2	81507	81564	A_75_P01030637	ILS1	INSIDE	1.58422	7.70887e-08	6.3953e-07	2.99845
chr2	81731	81790	A_75_P01030660	ILS1	INSIDE	1.66149	4.36566e-08	4.07998e-07	3.16343
chr2	82122	82181	A_75_P01030699	ILS1	INSIDE	1.59957	6.04024e-08	5.26738e-07	3.03053
chr2	82650	82709	A_75_P01030750	ILS1	INSIDE	1.57671	6.80594e-08	5.77761e-07	2.98288
chr2	82955	83013	A_75_P01030778	ILS1	INSIDE	1.18241	1.79823e-06	8.17876e-06	2.26956
chr2	83276	83335	A_75_P01030814	ILS1	INSIDE	2.01026	9.07308e-09	1.2125e-07	4.02855
chr2	83518	83577	A_75_P01030841	ILS1	INSIDE	2.01692	4.33892e-09	6.81961e-08	4.04719
chr2	83847	83906	A_75_P01030874	ILS1	INSIDE	2.0276	6.9841e-09	9.87606e-08	4.07727
chr2	84034	84092	A_75_P01030892	ILS1	INSIDE	2.19245	3.65006e-09	6.03574e-08	4.57082
chr2	84394	84453	A_75_P01030927	ILS1	PROMOTER	0.666635	0.000384776	0.000824679	1.58737
chr2	84730	84788	A_75_P01030957	SSA3	INSIDE	-0.143046	1	1	0.905605
chr2	85054	85113	A_75_P01030990	SSA3	INSIDE	-0.86758	1	1	0.548066
chr2	85366	85425	A_75_P01031016	SSA3	INSIDE	-1.00005	1	1	0.499982
chr2	85685	85743	A_75_P01031048	SSA3	INSIDE	-0.610578	1	1	0.654934
chr2	85924	85980	A_75_P01031070	SSA3	INSIDE	-0.699218	1	1	0.615906
chr2	86197	86256	A_75_P01031099	SSA3	INSIDE	-0.548849	1	1	0.683565
chr2	86504	86563	A_75_P01031129	SSA3	PROMOTER	0.160239	0.389248	0.435033	1.11747
chr2	86880	86939	A_75_P01031171	AAR2	INSIDE	-0.218945	1	1	0.859194
chr2	87154	87213	A_75_P01031196	AAR2	INSIDE	-0.153082	1	1	0.899327
chr2	87344	87403	A_75_P01031215	AAR2	INSIDE	-0.511079	1	1	0.701698
chr2	87553	87612	A_75_P01031235	AAR2	INSIDE	-0.218866	1	1	0.85924
chr2	87727	87786	A_75_P01031252	AAR2	INSIDE	0.925536	0.000113046	0.000279727	1.89939
chr2	87962	88019	A_75_P01031272	AAR2	PROMOTER	3.33396	2.09688e-11	2.47741e-09	10.0838
chr2	88418	88477	A_75_P01031318	AAR2	PROMOTER	3.65711	1.93217e-11	2.39152e-09	12.6154
chr2	88963	89018	A_75_P01031374	RPS8A	INSIDE	3.21305	4.65951e-11	3.72653e-09	9.27307
chr2	89370	89429	A_75_P01031415	RPS8A	PROMOTER	3.48896	4.54212e-11	3.68222e-09	11.2274
chr2	89678	89736	A_75_P01031449	YBL071C-B-KTI11	DIVERGENT_PROMOTER	1.46927	5.73985e-07	3.18576e-06	2.76882
chr2	89889	89948	A_75_P01031471	YBL071C-B-KTI11	DIVERGENT_PROMOTER	-0.202081	1	1	0.869296
chr2	90119	90176	A_75_P01031493	KTI11	INSIDE	0.843693	6.06832e-05	0.000162924	1.79464
chr2	90494	90553	A_75_P01031527	AST1	PROMOTER	0.943558	0.000170591	0.000401523	1.92327
chr2	90724	90782	A_75_P01031550	AST1	INSIDE	0.578398	0.0128334	0.0193445	1.49319
chr2	90936	90995	A_75_P01031574	AST1	INSIDE	0.094419	0.608598	0.649134	1.06764
chr2	91181	91235	A_75_P01031596	AST1	INSIDE	0.160013	0.498174	0.54361	1.1173
chr2	91389	91448	A_75_P01031618	AST1	INSIDE	0.154707	0.300214	0.343976	1.1132
chr2	91577	91636	A_75_P01031636	AST1	INSIDE	0.79035	0.000341681	0.000741216	1.72949
chr2	91795	91854	A_75_P01031658	AST1	INSIDE	0.803668	0.00027378	0.000609526	1.74553
chr2	91985	92044	A_75_P01031679	AST1	INSIDE	0.429105	0.0195298	0.0283809	1.3464
chr2	92305	92364	A_75_P01031710	PRS4	PROMOTER	0.0948515	0.465809	0.511987	1.06796
chr2	92513	92571	A_75_P01031730	PRS4	INSIDE	0.314002	0.0554242	0.0736449	1.24315
chr2	92891	92950	A_75_P01031767	PRS4	INSIDE	0.242811	0.0853369	0.109294	1.1833
chr2	93134	93193	A_75_P01031790	PRS4	INSIDE	0.44157	0.00624006	0.0100146	1.35808
chr2	93328	93384	A_75_P01031808	PRS4	INSIDE	0.434693	0.0125261	0.0189239	1.35162
chr2	93746	93803	A_75_P01031848	UBP13	DOWNSTREAM	-0.259109	1	1	0.835604
chr2	94062	94121	A_75_P01031882	UBP13	INSIDE	0.100801	0.435266	0.481419	1.07237
chr2	94295	94354	A_75_P01031908	UBP13	INSIDE	-0.394546	1	1	0.760729
chr2	94636	94695	A_75_P01031943	UBP13	INSIDE	-0.558663	1	1	0.678931
chr2	94854	94913	A_75_P01031965	UBP13	INSIDE	-0.26811	1	1	0.830407
chr2	95252	95311	A_75_P01032001	UBP13	INSIDE	0.130615	0.37223	0.417889	1.09476
chr2	95681	95740	A_75_P01032044	UBP13	INSIDE	-0.0226961	1	1	0.984391
chr2	95891	95950	A_75_P01032066	UBP13	PROMOTER	0.250351	0.162856	0.197316	1.1895
chr2	96055	96114	A_75_P01032084	UBP13	PROMOTER	-0.201083	1	1	0.869897
chr2	96289	96348	A_75_P01032108	UBP13	PROMOTER	0.313437	0.026862	0.0379952	1.24266
chr2	96459	96518	A_75_P01032125	UBP13	PROMOTER	0.180377	0.3752	0.420883	1.13318
chr2	96670	96728	A_75_P01032147	UBP13	PROMOTER	0.206004	0.198034	0.235606	1.15349
chr2	96927	96986	A_75_P01032173	SEF1	INSIDE	NA	NA	NA	NA
chr2	97185	97244	A_75_P01032197	SEF1	INSIDE	0.150514	0.501982	0.547276	1.10996
chr2	97413	97470	A_75_P01032219	SEF1	INSIDE	0.561365	0.00171085	0.00311785	1.47566
chr2	97635	97694	A_75_P01032242	SEF1	INSIDE	-0.0910166	1	1	0.938861
chr2	97847	97906	A_75_P01032263	SEF1	INSIDE	0.0106758	0.939335	0.947928	1.00743
chr2	98101	98159	A_75_P01032290	SEF1	INSIDE	0.0942895	0.47774	0.523704	1.06754
chr2	98465	98524	A_75_P01032331	SEF1	INSIDE	0.144357	0.310423	0.354608	1.10524
chr2	98705	98764	A_75_P01032356	SEF1	INSIDE	-0.200971	1	1	0.869965
chr2	98988	99047	A_75_P01032386	SEF1	INSIDE	-0.212728	1	1	0.862904
chr2	99276	99335	A_75_P01032416	SEF1	INSIDE	0.164377	0.224907	0.264587	1.12068
chr2	99439	99498	A_75_P01032432	SEF1	INSIDE	0.342583	0.0229141	0.0328593	1.26802
chr2	99718	99777	A_75_P01032458	SEF1	INSIDE	0.0995921	0.516767	0.561556	1.07147
chr2	100021	100077	A_75_P01032490	SEF1	INSIDE	0.448539	0.0235075	0.0336302	1.36466
chr2	100358	100416	A_75_P01032524	PRX1	INSIDE	-0.409146	1	1	0.753069
chr2	100630	100689	A_75_P01032551	PRX1	INSIDE	-0.264113	1	1	0.83271
chr2	100910	100969	A_75_P01032576	PRX1	INSIDE	-1.15976	1	1	0.447586
chr2	101168	101227	A_75_P01032604	PRX1-KIP1	DIVERGENT_PROMOTER	-1.11493	1	1	0.461715
chr2	101624	101683	A_75_P01032647	PRX1-KIP1	DIVERGENT_PROMOTER	-2.18026	1	1	0.220637
chr2	101810	101864	A_75_P01032664	PRX1-KIP1	DIVERGENT_PROMOTER	-0.841023	1	1	0.558247
chr2	101993	102052	A_75_P01032685	KIP1	INSIDE	-0.701509	1	1	0.614929
chr2	102178	102237	A_75_P01032701	KIP1	INSIDE	-0.825327	1	1	0.564354
chr2	102522	102581	A_75_P01032737	KIP1	INSIDE	-0.805203	1	1	0.572282
chr2	102691	102747	A_75_P01032755	KIP1	INSIDE	-0.704764	1	1	0.613543
chr2	102926	102985	A_75_P01032778	KIP1	INSIDE	-0.360636	1	1	0.778821
chr2	103259	103318	A_75_P01032807	KIP1	INSIDE	-1.75101	1	1	0.297093
chr2	103490	103549	A_75_P01032832	KIP1	INSIDE	-0.477331	1	1	0.718305
chr2	103723	103782	A_75_P01032853	KIP1	INSIDE	-0.732551	1	1	0.601839
chr2	104003	104062	A_75_P01032882	KIP1	INSIDE	-0.973284	1	1	0.509345
chr2	104289	104348	A_75_P01032910	KIP1	INSIDE	-0.673914	1	1	0.626804
chr2	104481	104540	A_75_P01032929	KIP1	INSIDE	-0.57001	1	1	0.673612
chr2	104701	104757	A_75_P01032951	KIP1	INSIDE	-0.770419	1	1	0.586247
chr2	104869	104928	A_75_P01032967	KIP1	INSIDE	0.00595666	0.962288	0.967569	1.00414
chr2	105101	105160	A_75_P01032988	KIP1	INSIDE	0.614925	0.00199198	0.00357419	1.53148
chr2	105374	105433	A_75_P01033018	SKT5	INSIDE	0.633129	0.00253706	0.00444352	1.55093
chr2	105615	105674	A_75_P01033040	SKT5	INSIDE	1.07838	5.0349e-06	1.92615e-05	2.11166
chr2	105901	105955	A_75_P01033067	SKT5	INSIDE	0.74029	0.000342484	0.000742646	1.67051
chr2	106133	106192	A_75_P01033092	SKT5	INSIDE	0.815655	3.72565e-05	0.00010668	1.7601
chr2	106368	106427	A_75_P01033117	SKT5	INSIDE	0.838443	4.42848e-05	0.000123921	1.78812
chr2	106549	106608	A_75_P01033136	SKT5	INSIDE	1.12448	2.40273e-06	1.03872e-05	2.18023
chr2	106844	106903	A_75_P01033168	SKT5	INSIDE	1.1905	1.59241e-05	5.13492e-05	2.28232
chr2	107083	107141	A_75_P01033192	SKT5	INSIDE	0.773988	0.00024907	0.00055994	1.70999
chr2	107249	107306	A_75_P01033208	SKT5	INSIDE	0.977033	9.4008e-06	3.26589e-05	1.96841
chr2	107452	107510	A_75_P01033232	SKT5-YBL060W	DIVERGENT_PROMOTER	0.154088	0.318753	0.363186	1.11272
chr2	107756	107815	A_75_P01033264	SKT5-YBL060W	DIVERGENT_PROMOTER	-0.754092	1	1	0.592919
chr2	108056	108115	A_75_P01033293	YBL060W	INSIDE	-0.589769	1	1	0.664449
chr2	108262	108321	A_75_P01033310	YBL060W	INSIDE	-0.280296	1	1	0.823422
chr2	108535	108594	A_75_P01033338	YBL060W	INSIDE	-0.72654	1	1	0.604352
chr2	108748	108807	A_75_P01033358	YBL060W	INSIDE	-0.684159	1	1	0.622368
chr2	109092	109151	A_75_P01033391	YBL060W	INSIDE	-0.332967	1	1	0.793902
chr2	109265	109324	A_75_P01033406	YBL060W	INSIDE	-0.365171	1	1	0.776377
chr2	109702	109761	A_75_P01033455	YBL060W	INSIDE	0.126914	0.328249	0.372862	1.09196
chr2	110075	110134	A_75_P01033493	YBL059C-A	INSIDE	0.320685	0.0494625	0.0664023	1.24892
chr2	110487	110546	A_75_P01033537	YBL059C-A-YBL059W	DIVERGENT_PROMOTER	0.110023	0.419612	0.465567	1.07925
chr2	110693	110752	A_75_P01033559	YBL059W	INSIDE	0.0934454	0.652089	0.690228	1.06692
chr2	110856	110915	A_75_P01033576	YBL059W	INSIDE	0.0788502	0.63505	0.67427	1.05618
chr2	111049	111099	A_75_P01033594	YBL059W	INSIDE	0.212367	0.161676	0.196001	1.15859
chr2	111237	111295	A_75_P01033613	SHP1	PROMOTER	1.12981	1.23782e-05	4.13882e-05	2.1883
chr2	111759	111814	A_75_P01033660	SHP1	INSIDE	0.959462	9.75332e-05	0.000246446	1.94459
chr2	112062	112121	A_75_P01033692	SHP1	INSIDE	0.877074	3.32669e-05	9.67351e-05	1.83665
chr2	112559	112618	A_75_P01033734	SHP1	INSIDE	0.932345	0.000148014	0.000353832	1.90838
chr2	112753	112812	A_75_P01033754	PTH2	INSIDE	1.39548	3.92414e-07	2.35834e-06	2.63076
chr2	113114	113172	A_75_P01033788	PTH2	INSIDE	0.51699	0.0112908	0.0172083	1.43097
chr2	113361	113420	A_75_P01033812	PTH2	INSIDE	0.016943	0.924682	0.935274	1.01181
chr2	113532	113591	A_75_P01033830	PTH2-PTC3	DIVERGENT_PROMOTER	0.603651	0.000538789	0.00111328	1.51956
chr2	113731	113790	A_75_P01033848	PTC3	INSIDE	1.52604	7.02076e-07	3.75536e-06	2.87994
chr2	113932	113991	A_75_P01033866	PTC3	INSIDE	1.19187	1.27334e-06	6.13113e-06	2.28449
chr2	114196	114255	A_75_P01033893	PTC3	INSIDE	1.12275	1.3848e-05	4.55228e-05	2.17762
chr2	114466	114525	A_75_P01033920	PTC3	INSIDE	1.45105	2.47946e-07	1.63676e-06	2.73406
chr2	114729	114788	A_75_P01033946	PTC3	INSIDE	0.823723	0.000111971	0.000277561	1.76997
chr2	114957	115016	A_75_P01033969	PTC3	INSIDE	0.998519	5.35357e-05	0.000146226	1.99795
chr2	115149	115208	A_75_P01033986	PTC3	DOWNSTREAM	1.29115	1.33059e-05	4.40332e-05	2.44724
chr2	115509	115566	A_75_P01034023	YBL055C	INSIDE	1.25946	1.13807e-06	5.586e-06	2.39406
chr2	115886	115945	A_75_P01034062	YBL055C	INSIDE	1.05454	1.20777e-05	4.04874e-05	2.07706
chr2	116177	116236	A_75_P01034090	YBL055C	INSIDE	0.415061	0.0411416	0.0560156	1.33335
chr2	116443	116497	A_75_P01034116	YBL055C	INSIDE	0.715887	0.000137589	0.000332427	1.64249
chr2	116755	116813	A_75_P01034147	YBL055C	INSIDE	0.718623	0.000126853	0.000309775	1.64561
chr2	117098	117157	A_75_P01034180	YBL055C-YBL054W	DIVERGENT_PROMOTER	-0.756294	1	1	0.592015
chr2	117333	117392	A_75_P01034205	YBL055C-YBL054W	DIVERGENT_PROMOTER	0.804949	0.000303957	0.000668162	1.74708
chr2	117605	117662	A_75_P01034233	YBL054W	INSIDE	0.996977	4.69571e-05	0.00013046	1.99581
chr2	117908	117967	A_75_P01034264	YBL054W	INSIDE	1.46921	3.34882e-07	2.07495e-06	2.7687
chr2	118113	118172	A_75_P01034285	YBL054W	INSIDE	1.28784	7.64591e-06	2.74332e-05	2.44161
chr2	118407	118464	A_75_P01034317	YBL054W	INSIDE	0.549434	0.0036598	0.00617335	1.46351
chr2	118689	118746	A_75_P01034346	YBL054W	INSIDE	0.528378	0.00477736	0.00786917	1.44231
chr2	118998	119057	A_75_P01034380	YBL054W	INSIDE	1.11903	1.21671e-05	4.07544e-05	2.17201
chr2	119372	119431	A_75_P01034418	SAS3	INSIDE	1.45492	2.47853e-07	1.63666e-06	2.74142
chr2	119608	119667	A_75_P01034442	SAS3	INSIDE	0.171009	0.227964	0.267919	1.12585
chr2	119869	119928	A_75_P01034467	SAS3	INSIDE	-0.523675	1	1	0.695597
chr2	120115	120173	A_75_P01034493	SAS3	INSIDE	0.128558	0.329433	0.374054	1.0932
chr2	120413	120472	A_75_P01034522	SAS3	INSIDE	-0.405232	1	1	0.755115
chr2	120665	120724	A_75_P01034548	SAS3	INSIDE	-0.42335	1	1	0.745691
chr2	121029	121088	A_75_P01034589	SAS3	INSIDE	-0.451218	1	1	0.731425
chr2	121319	121376	A_75_P01034614	SAS3	INSIDE	0.093909	0.453435	0.499721	1.06726
chr2	121537	121596	A_75_P01034636	SAS3	INSIDE	-0.279343	1	1	0.823966
chr2	121703	121762	A_75_P01034649	SAS3	INSIDE	-0.200127	1	1	0.870474
chr2	121976	122033	A_75_P01034678	SAS3	PROMOTER	-0.120995	1	1	0.919553
chr2	122168	122227	A_75_P01034699	SAS3	PROMOTER	1.04412	1.89531e-05	5.96731e-05	2.06211
chr2	122395	122454	A_75_P01034722	SAS3	PROMOTER	0.229353	0.262408	0.30434	1.17231
chr2	122793	122852	A_75_P01034759	PIN4	INSIDE	0.401568	0.0127298	0.0192037	1.32094
chr2	122961	123013	A_75_P01034775	PIN4	INSIDE	0.831741	0.0019547	0.00351496	1.77983
chr2	123280	123339	A_75_P01034805	PIN4	INSIDE	0.462226	0.00490271	0.00805363	1.37767
chr2	123668	123726	A_75_P01034846	PIN4	INSIDE	1.17629	1.29896e-06	6.23226e-06	2.25995
chr2	123878	123936	A_75_P01034867	PIN4	INSIDE	0.940728	1.79498e-05	5.68974e-05	1.9195
chr2	124056	124115	A_75_P01034885	PIN4	INSIDE	0.940889	3.55762e-05	0.000102513	1.91971
chr2	124332	124389	A_75_P01034911	PIN4	INSIDE	0.783747	7.75671e-05	0.000201932	1.7216
chr2	124573	124631	A_75_P01034933	PIN4	INSIDE	1.12367	2.82886e-06	1.18871e-05	2.179
chr2	124769	124826	A_75_P01034955	PIN4-SEC17	DIVERGENT_PROMOTER	0.550184	0.00255803	0.00447662	1.46427
chr2	125021	125080	A_75_P01034979	PIN4-SEC17	DIVERGENT_PROMOTER	-0.19858	1	1	0.871408
chr2	125484	125541	A_75_P01035026	SEC17	INSIDE	0.25311	0.226304	0.266095	1.19177
chr2	125689	125748	A_75_P01035047	SEC17	INSIDE	0.940324	0.00231079	0.00408384	1.91896
chr2	125855	125908	A_75_P01035066	SEC17	INSIDE	0.595268	0.00195116	0.00350927	1.51075
chr2	126037	126096	A_75_P01035085	SEC17	INSIDE	0.452716	0.0149109	0.0222025	1.36861
chr2	126203	126262	A_75_P01035102	MOH1	PROMOTER	0.651054	0.000260972	0.000584108	1.57032
chr2	126419	126476	A_75_P01035121	MOH1	PROMOTER	0.394835	0.00935279	0.0144758	1.31479
chr2	126818	126877	A_75_P01035160	MOH1	INSIDE	-0.30812	1	1	0.807694
chr2	127195	127254	A_75_P01035196	MOH1	DOWNSTREAM	-0.055104	1	1	0.962525
chr2	127451	127510	A_75_P01035222	MOH1	DOWNSTREAM	-0.0574074	1	1	0.960989
chr2	127840	127897	A_75_P01035260	EDE1	INSIDE	0.13933	0.394462	0.440211	1.10139
chr2	128004	128063	A_75_P01035275	EDE1	INSIDE	0.65994	0.000384637	0.000824466	1.58002
chr2	128239	128297	A_75_P01035299	EDE1	INSIDE	0.297248	0.0739985	0.0959485	1.2288
chr2	128764	128821	A_75_P01035351	EDE1	INSIDE	0.660189	0.00045572	0.000959036	1.58029
chr2	129021	129080	A_75_P01035376	EDE1	INSIDE	0.601208	0.00143166	0.00266077	1.51699
chr2	129212	129271	A_75_P01035395	EDE1	INSIDE	0.300721	0.0760524	0.0983999	1.23176
chr2	129442	129501	A_75_P01035420	EDE1	INSIDE	0.403562	0.022303	0.0320525	1.32277
chr2	129739	129798	A_75_P01035447	EDE1	INSIDE	0.61086	0.000735484	0.00146603	1.52717
chr2	130007	130066	A_75_P01035474	EDE1	INSIDE	0.297462	0.037833	0.0519205	1.22898
chr2	130215	130274	A_75_P01035496	EDE1	INSIDE	0.122407	0.434968	0.481116	1.08855
chr2	130461	130519	A_75_P01035520	EDE1	INSIDE	0.554009	0.00321067	0.00548539	1.46816
chr2	130641	130700	A_75_P01035538	EDE1	INSIDE	0.364383	0.0215756	0.0310866	1.28733
chr2	130981	131038	A_75_P01035571	EDE1	INSIDE	-0.0511913	1	1	0.965139
chr2	131178	131237	A_75_P01035592	EDE1	INSIDE	0.375299	0.0255666	0.0363273	1.29711
chr2	131397	131456	A_75_P01035615	EDE1	INSIDE	0.0754397	0.548575	0.592033	1.05368
chr2	131765	131822	A_75_P01035651	EDE1	INSIDE	0.40418	0.0260746	0.0369834	1.32334
chr2	132041	132100	A_75_P01035677	EDE1-YBL046W	DIVERGENT_PROMOTER	-0.0924091	1	1	0.937955
chr2	132524	132583	A_75_P01035730	YBL046W	INSIDE	-0.231047	1	1	0.852016
chr2	132851	132910	A_75_P01035757	YBL046W	INSIDE	-0.348887	1	1	0.785189
chr2	133103	133162	A_75_P01035781	YBL046W	INSIDE	0.170809	0.209233	0.247747	1.12569
chr2	133356	133415	A_75_P01035811	YBL046W	INSIDE	-0.630876	1	1	0.645784
chr2	133660	133716	A_75_P01035842	YBL046W	INSIDE	0.403699	0.189399	0.226271	1.3229
chr2	134102	134161	A_75_P01035885	COR1	INSIDE	1.44877	1.65066e-06	7.61405e-06	2.72974
chr2	134310	134369	A_75_P01035904	COR1	INSIDE	1.63427	4.86891e-08	4.45225e-07	3.1043
chr2	134547	134606	A_75_P01035929	COR1	INSIDE	1.3641	5.25759e-07	2.97406e-06	2.57415
chr2	134780	134839	A_75_P01035954	COR1	INSIDE	1.68709	5.11698e-08	4.6282e-07	3.22006
chr2	134997	135056	A_75_P01035978	COR1	INSIDE	1.3326	1.32638e-05	4.3924e-05	2.51856
chr2	135345	135400	A_75_P01036013	COR1	INSIDE	1.79291	1.37246e-07	1.0198e-06	3.46512
chr2	135522	135581	A_75_P01036030	COR1-YBL044W	DIVERGENT_PROMOTER	1.60895	1.42885e-07	1.05326e-06	3.0503
chr2	135776	135835	A_75_P01036056	COR1-YBL044W	DIVERGENT_PROMOTER	-0.278078	1	1	0.824689
chr2	135982	136041	A_75_P01036078	YBL044W	INSIDE	-2.51269	1	1	0.175228
chr2	136448	136507	A_75_P01036127	ECM13	PROMOTER	-0.14836	1	1	0.902276
chr2	136638	136697	A_75_P01036147	ECM13	INSIDE	0.0446362	0.721386	0.754211	1.03142
chr2	136871	136930	A_75_P01036169	ECM13	INSIDE	0.392291	0.0305225	0.0426951	1.31248
chr2	137118	137175	A_75_P01036195	ECM13	INSIDE	-0.328281	1	1	0.796485
chr2	137323	137375	A_75_P01036213	ECM13	INSIDE	-0.800535	1	1	0.574136
chr2	137498	137557	A_75_P01036231	ECM13	DOWNSTREAM	0.452598	0.0307981	0.0430517	1.3685
chr2	137673	137732	A_75_P01036247	ECM13	DOWNSTREAM	1.77783	5.04573e-06	1.92905e-05	3.42911
chr2	137850	137907	A_75_P01036266	FUI1	DOWNSTREAM	1.13014	2.01726e-06	8.98791e-06	2.1888
chr2	138272	138331	A_75_P01036308	FUI1	DOWNSTREAM	1.87127	8.78321e-08	7.05575e-07	3.65855
chr2	138476	138535	A_75_P01036328	FUI1	INSIDE	2.03485	2.75354e-08	2.84586e-07	4.09781
chr2	138674	138733	A_75_P01036349	FUI1	INSIDE	2.18816	7.11598e-09	1.00216e-07	4.55725
chr2	138986	139045	A_75_P01036377	FUI1	INSIDE	2.07595	3.35438e-09	5.65895e-08	4.21623
chr2	139522	139579	A_75_P01036433	FUI1	INSIDE	1.49925	1.78831e-07	1.258e-06	2.82696
chr2	139787	139844	A_75_P01036458	FUI1	INSIDE	2.05462	4.88087e-09	7.41907e-08	4.15435
chr2	140162	140220	A_75_P01036496	FUI1	INSIDE	2.24447	1.59475e-08	1.86614e-07	4.73865
chr2	140362	140421	A_75_P01036512	FUI1-PRE7	DIVERGENT_PROMOTER	0.718737	0.000141031	0.000339638	1.64574
chr2	140624	140683	A_75_P01036539	FUI1-PRE7	DIVERGENT_PROMOTER	-1.70669	1	1	0.306361
chr2	140840	140899	A_75_P01036562	FUI1-PRE7	DIVERGENT_PROMOTER	-1.22567	1	1	0.4276
chr2	141128	141187	A_75_P01036591	FUI1-PRE7	DIVERGENT_PROMOTER	0.773105	0.000118945	0.000292566	1.70894
chr2	141334	141393	A_75_P01036609	PRE7	INSIDE	1.22933	3.61542e-06	1.46021e-05	2.34459
chr2	141509	141568	A_75_P01036626	PRE7	INSIDE	1.95589	2.64306e-07	1.72396e-06	3.87955
chr2	141734	141793	A_75_P01036648	PRE7	INSIDE	1.52102	2.49738e-06	1.07361e-05	2.86994
chr2	142168	142224	A_75_P01036689	ERD2	INSIDE	1.61669	4.70813e-07	2.72477e-06	3.06671
chr2	142390	142449	A_75_P01036711	ERD2	INSIDE	1.30855	2.07298e-05	6.43318e-05	2.47692
chr2	142562	142620	A_75_P01036728	ERD2	INSIDE	0.459244	0.0243966	0.0347933	1.37482
chr2	142776	142835	A_75_P01036751	ERD2	INSIDE	0.468201	0.0133771	0.0200898	1.38338
chr2	143009	143067	A_75_P01036773	ERD2-YBL039W-A	DIVERGENT_PROMOTER	-0.763637	1	1	0.589009
chr2	143179	143238	A_75_P01036792	ERD2-YBL039W-A	DIVERGENT_PROMOTER	-1.15048	1	1	0.450475
chr2	143355	143414	A_75_P01036809	YBL039W-A	INSIDE	-1.20816	1	1	0.43282
chr2	143517	143576	A_75_P01036826	YBL039W-A	DOWNSTREAM	-0.25305	1	1	0.83912
chr2	143721	143780	A_75_P01036844	URA7	DOWNSTREAM	0.962512	1.65316e-05	5.30696e-05	1.9487
chr2	144042	144101	A_75_P01036877	URA7	INSIDE	1.76673	2.41561e-08	2.56735e-07	3.40283
chr2	144366	144425	A_75_P01036912	URA7	INSIDE	1.2207	1.87851e-06	8.48064e-06	2.3306
chr2	144651	144710	A_75_P01036942	URA7	INSIDE	1.72499	2.18936e-06	9.61061e-06	3.30577
chr2	144838	144897	A_75_P01036960	URA7	INSIDE	1.80241	2.17497e-07	1.47269e-06	3.48803
chr2	145036	145091	A_75_P01036981	URA7	INSIDE	1.90337	2.12766e-08	2.33714e-07	3.74085
chr2	145251	145306	A_75_P01037002	URA7	INSIDE	1.51756	4.84837e-07	2.79001e-06	2.86306
chr2	145427	145486	A_75_P01037017	URA7	INSIDE	2.02455	5.71001e-09	8.4316e-08	4.06866
chr2	145704	145763	A_75_P01037043	URA7-MRPL16	DIVERGENT_PROMOTER	1.84609	1.1697e-06	5.71761e-06	3.59525
chr2	145926	145985	A_75_P01037067	URA7-MRPL16	DIVERGENT_PROMOTER	0.249179	0.288504	0.331655	1.18853
chr2	146205	146264	A_75_P01037096	MRPL16	INSIDE	0.0171254	0.900501	0.914397	1.01194
chr2	146419	146478	A_75_P01037119	MRPL16	INSIDE	0.653415	0.000494697	0.00103146	1.57289
chr2	146725	146784	A_75_P01037150	MRPL16	INSIDE	0.716225	0.000130891	0.000318296	1.64288
chr2	147024	147083	A_75_P01037179	APL3	PROMOTER	0.506468	0.00192751	0.00347289	1.42057
chr2	147475	147534	A_75_P01037223	APL3	INSIDE	-0.507884	1	1	0.703253
chr2	147725	147784	A_75_P01037247	APL3	INSIDE	-0.948502	1	1	0.51817
chr2	148052	148110	A_75_P01037280	APL3	INSIDE	-0.165967	1	1	0.891331
chr2	148235	148294	A_75_P01037296	APL3	INSIDE	-0.7022	1	1	0.614634
chr2	148413	148472	A_75_P01037314	APL3	INSIDE	-0.378859	1	1	0.769046
chr2	148798	148857	A_75_P01037355	APL3	INSIDE	-0.95483	1	1	0.515902
chr2	149054	149113	A_75_P01037381	APL3	INSIDE	-0.824013	1	1	0.564869
chr2	149372	149431	A_75_P01037411	APL3	INSIDE	-0.34415	1	1	0.787772
chr2	149702	149760	A_75_P01037445	APL3	INSIDE	-0.700079	1	1	0.615538
chr2	149927	149986	A_75_P01037467	APL3	INSIDE	-0.482005	1	1	0.715982
chr2	150388	150447	A_75_P01037515	YBL036C	INSIDE	0.613454	0.000737842	0.00147052	1.52992
chr2	150754	150813	A_75_P01037550	YBL036C	INSIDE	0.108254	0.4191	0.465098	1.07792
chr2	151067	151126	A_75_P01037579	YBL036C	INSIDE	0.221027	0.0980192	0.124134	1.16556
chr2	151586	151643	A_75_P01037631	POL12	INSIDE	1.00878	2.66923e-05	8.01039e-05	2.01221
chr2	151921	151979	A_75_P01037667	POL12	INSIDE	0.559565	0.00104462	0.00200654	1.47383
chr2	152230	152289	A_75_P01037697	POL12	INSIDE	0.452227	0.013207	0.0198566	1.36815
chr2	152465	152523	A_75_P01037721	POL12	INSIDE	0.0615038	0.675314	0.712093	1.04355
chr2	152692	152751	A_75_P01037743	POL12	INSIDE	0.851492	0.000108832	0.000270861	1.80437
chr2	152855	152912	A_75_P01037760	POL12	INSIDE	0.477976	0.00932405	0.0144372	1.39279
chr2	153203	153262	A_75_P01037794	POL12	INSIDE	0.0201143	0.8823	0.898526	1.01404
chr2	153579	153637	A_75_P01037828	POL12	PROMOTER	0.398641	0.037989	0.0521087	1.31827
chr2	153778	153837	A_75_P01037849	POL12	PROMOTER	0.0538692	0.729209	0.761375	1.03805
chr2	153948	154007	A_75_P01037865	STU1	INSIDE	0.454896	0.0135315	0.0202973	1.37068
chr2	154116	154175	A_75_P01037881	STU1	INSIDE	-0.282239	1	1	0.822314
chr2	154427	154486	A_75_P01037912	STU1	INSIDE	-1.02946	1	1	0.489895
chr2	154852	154911	A_75_P01037954	STU1	INSIDE	-0.171813	1	1	0.887726
chr2	155236	155295	A_75_P01037992	STU1	INSIDE	-0.821867	1	1	0.56571
chr2	155572	155631	A_75_P01038031	STU1	INSIDE	-0.780381	1	1	0.582213
chr2	155982	156041	A_75_P01038069	STU1	INSIDE	-0.822727	1	1	0.565372
chr2	156167	156226	A_75_P01038087	STU1	INSIDE	-0.394998	1	1	0.76049
chr2	156544	156603	A_75_P01038124	STU1	INSIDE	-0.538191	1	1	0.688634
chr2	156755	156814	A_75_P01038144	STU1	INSIDE	-0.207496	1	1	0.866039
chr2	157036	157095	A_75_P01038172	STU1	INSIDE	-0.895759	1	1	0.537464
chr2	157205	157263	A_75_P01038189	STU1	INSIDE	-0.173323	1	1	0.886798
chr2	157530	157589	A_75_P01038223	STU1	INSIDE	-0.432097	1	1	0.741184
chr2	157810	157869	A_75_P01038248	STU1	INSIDE	-0.417355	1	1	0.748796
chr2	158005	158062	A_75_P01038267	STU1	INSIDE	-0.500963	1	1	0.706635
chr2	158360	158419	A_75_P01038303	STU1	PROMOTER	0.794594	5.16288e-05	0.000141735	1.73459
chr2	158575	158634	A_75_P01038324	STU1	PROMOTER	1.15542	3.08599e-06	1.27931e-05	2.22749
chr2	159070	159120	A_75_P01038368	RIB1	INSIDE	0.995204	1.47911e-05	4.82306e-05	1.99336
chr2	159276	159332	A_75_P01038385	RIB1	INSIDE	1.16367	1.2151e-05	4.07136e-05	2.24026
chr2	159602	159661	A_75_P01038417	RIB1	INSIDE	0.957779	0.000956966	0.00185704	1.94232
chr2	159863	159922	A_75_P01038443	RIB1-HEK2	DIVERGENT_PROMOTER	-0.593661	1	1	0.662659
chr2	160274	160323	A_75_P01038482	HEK2	INSIDE	0.483945	0.0183812	0.0268559	1.39856
chr2	160523	160577	A_75_P01038509	HEK2	INSIDE	0.708127	0.00178801	0.00324701	1.63368
chr2	160903	160959	A_75_P01038545	HEK2	INSIDE	0.767349	0.00107008	0.00205062	1.70214
chr2	161103	161162	A_75_P01038562	HEK2	INSIDE	0.50529	0.00601164	0.00968213	1.41941
chr2	161475	161534	A_75_P01038601	SHE1	PROMOTER	0.513718	0.00276831	0.00480423	1.42773
chr2	161670	161727	A_75_P01038620	SHE1	INSIDE	0.290037	0.0424219	0.0576236	1.22267
chr2	161971	162024	A_75_P01038649	SHE1	INSIDE	-0.360515	1	1	0.778887
chr2	162134	162193	A_75_P01038667	SHE1	INSIDE	-0.32758	1	1	0.796872
chr2	162551	162610	A_75_P01038708	SHE1	INSIDE	1.73557	1.66742e-07	1.18884e-06	3.33011
chr2	162803	162862	A_75_P01038732	SHE1	DOWNSTREAM	1.50363	1.45263e-05	4.74564e-05	2.83555
chr2	162982	163041	A_75_P01038748	PET9	INSIDE	2.32511	1.95357e-09	3.79827e-08	5.01105
chr2	163193	163252	A_75_P01038769	PET9	INSIDE	2.31882	2.14499e-08	2.34938e-07	4.98922
chr2	163374	163432	A_75_P01038790	PET9	INSIDE	2.7496	1.40303e-09	2.9938e-08	6.7253
chr2	163735	163794	A_75_P01038825	PET9	INSIDE	2.8154	6.25879e-10	1.71809e-08	7.03914
chr2	164048	164107	A_75_P01038856	PET9	PROMOTER	2.55152	2.39502e-09	4.40141e-08	5.86253
chr2	164306	164365	A_75_P01038878	PET9	PROMOTER	1.16831	4.50282e-06	1.75537e-05	2.24748
chr2	164601	164659	A_75_P01038907	YBL029C-A	INSIDE	0.841878	4.75279e-05	0.000131843	1.79238
chr2	164774	164833	A_75_P01038923	YBL029C-A-YBL029W	DIVERGENT_PROMOTER	0.593251	0.000654675	0.00132432	1.50864
chr2	165018	165077	A_75_P01038944	YBL029C-A-YBL029W	DIVERGENT_PROMOTER	-0.636642	1	1	0.643208
chr2	165328	165386	A_75_P01038974	YBL029C-A-YBL029W	DIVERGENT_PROMOTER	-1.93884	1	1	0.260827
chr2	165510	165569	A_75_P01038992	YBL029C-A-YBL029W	DIVERGENT_PROMOTER	-2.17038	1	1	0.222152
chr2	165711	165770	A_75_P01039010	YBL029C-A-YBL029W	DIVERGENT_PROMOTER	-1.47513	1	1	0.359702
chr2	166002	166061	A_75_P01039041	YBL029C-A-YBL029W	DIVERGENT_PROMOTER	0.53106	0.0168549	0.024811	1.44499
chr2	166248	166307	A_75_P01039067	YBL029W	INSIDE	1.40408	4.21451e-07	2.49962e-06	2.64648
chr2	166634	166691	A_75_P01039107	YBL029W	INSIDE	0.637276	0.000916323	0.00178592	1.55539
chr2	167156	167215	A_75_P01039159	YBL029W	INSIDE	1.00215	5.50093e-05	0.000149763	2.00298
chr2	167512	167569	A_75_P01039192	YBL028C	INSIDE	1.45108	4.92189e-07	2.82528e-06	2.73412
chr2	167737	167795	A_75_P01039211	YBL028C	INSIDE	1.16265	6.23957e-06	2.31012e-05	2.23869
chr2	167948	168007	A_75_P01039231	YBL028C-RPL19B	DIVERGENT_PROMOTER	-0.474103	1	1	0.719914
chr2	168238	168295	A_75_P01039260	YBL028C-RPL19B	DIVERGENT_PROMOTER	1.53755	1.27242e-07	9.56395e-07	2.90302
chr2	168516	168574	A_75_P01039289	RPL19B	INSIDE	3.16617	9.1368e-11	5.28486e-09	8.97662
chr2	168715	168774	A_75_P01039310	RPL19B	INSIDE	3.4799	2.8004e-10	1.01184e-08	11.1572
chr2	169149	169200	A_75_P01039350	RPL19B	INSIDE	3.31203	9.99938e-11	5.55552e-09	9.93164
chr2	169508	169567	A_75_P01039386	LSM2	PROMOTER	3.25345	1.20064e-10	6.19508e-09	9.53644
chr2	169991	170050	A_75_P01039435	LSM2	PROMOTER	0.397027	0.00986076	0.0152014	1.31679
chr2	170377	170436	A_75_P01039469	LSM2	PROMOTER	-0.523669	1	1	0.6956
chr2	170713	170772	A_75_P01039503	LSM2	INSIDE	0.346574	0.0274926	0.0388093	1.27154
chr2	171142	171201	A_75_P01039544	RRN10	PROMOTER	0.917377	5.77918e-05	0.000156159	1.88868
chr2	171528	171586	A_75_P01039583	RRN10	INSIDE	0.325724	0.041379	0.0563057	1.25329
chr2	171730	171786	A_75_P01039602	RRN10	INSIDE	0.401628	0.00827956	0.0129539	1.321
chr2	171931	171990	A_75_P01039623	NCL1	PROMOTER	0.354936	0.0210173	0.0303559	1.27893
chr2	172372	172431	A_75_P01039665	NCL1	PROMOTER	0.409529	0.033017	0.0458621	1.32825
chr2	172661	172720	A_75_P01039692	NCL1	INSIDE	0.943459	4.06406e-05	0.000115063	1.92313
chr2	172963	173020	A_75_P01039726	NCL1	INSIDE	1.23761	2.50752e-06	1.07686e-05	2.35808
chr2	173225	173284	A_75_P01039751	NCL1	INSIDE	1.19654	3.16301e-06	1.30564e-05	2.2919
chr2	173470	173529	A_75_P01039776	NCL1	INSIDE	0.461384	0.00348206	0.00590562	1.37686
chr2	173688	173744	A_75_P01039796	NCL1	INSIDE	0.360151	0.0163209	0.0240937	1.28356
chr2	173915	173972	A_75_P01039819	NCL1	INSIDE	0.619491	0.00102871	0.00198009	1.53633
chr2	174193	174252	A_75_P01039846	NCL1	INSIDE	0.601701	0.000953459	0.00185084	1.5175
chr2	174529	174587	A_75_P01039880	NCL1	DOWNSTREAM	0.970468	8.92141e-05	0.000228084	1.95948
chr2	174776	174835	A_75_P01039905	MCM2	DOWNSTREAM	0.670659	0.000183856	0.000428646	1.5918
chr2	175080	175139	A_75_P01039935	MCM2	INSIDE	0.186459	0.190476	0.227499	1.13797
chr2	175254	175313	A_75_P01039954	MCM2	INSIDE	-0.0304604	1	1	0.979108
chr2	175423	175482	A_75_P01039972	MCM2	INSIDE	0.179659	0.23084	0.271	1.13262
chr2	175595	175654	A_75_P01039989	MCM2	INSIDE	-0.0878397	1	1	0.940931
chr2	175870	175928	A_75_P01040017	MCM2	INSIDE	-0.239815	1	1	0.846854
chr2	176087	176146	A_75_P01040038	MCM2	INSIDE	-0.598024	1	1	0.660658
chr2	176336	176395	A_75_P01040065	MCM2	INSIDE	0.0712317	0.590099	0.631621	1.05061
chr2	176530	176588	A_75_P01040082	MCM2	INSIDE	-0.316879	1	1	0.802805
chr2	176735	176794	A_75_P01040106	MCM2	INSIDE	-0.132463	1	1	0.912273
chr2	176967	177025	A_75_P01040131	MCM2	INSIDE	-0.229533	1	1	0.852911
chr2	177234	177293	A_75_P01040158	MCM2	INSIDE	0.388875	0.0529764	0.0706963	1.30937
chr2	177435	177494	A_75_P01040178	MCM2	INSIDE	-0.217258	1	1	0.860199
chr2	177831	177890	A_75_P01040220	PIM1	INSIDE	-0.172666	1	1	0.887201
chr2	178254	178313	A_75_P01040265	PIM1	INSIDE	0.0626797	0.690708	0.726337	1.0444
chr2	178558	178616	A_75_P01040295	PIM1	INSIDE	-0.0999973	1	1	0.933035
chr2	178901	178958	A_75_P01040332	PIM1	INSIDE	0.127327	0.368081	0.413768	1.09227
chr2	179391	179450	A_75_P01040383	PIM1	INSIDE	0.0320535	0.83899	0.860212	1.02247
chr2	179784	179843	A_75_P01040422	PIM1	INSIDE	-0.26946	1	1	0.82963
chr2	180045	180104	A_75_P01040450	PIM1	INSIDE	-0.207951	1	1	0.865766
chr2	180512	180571	A_75_P01040495	PIM1	INSIDE	0.364312	0.0150467	0.0223818	1.28727
chr2	180682	180736	A_75_P01040510	PIM1	INSIDE	0.513273	0.0119918	0.018176	1.42728
chr2	181046	181105	A_75_P01040547	PIM1	INSIDE	0.792152	0.00211574	0.00377139	1.73166
chr2	181313	181370	A_75_P01040575	PIM1	PROMOTER	0.287915	0.134569	0.165964	1.22087
chr2	181673	181731	A_75_P01040609	HAP3	INSIDE	-0.174285	1	1	0.886206
chr2	181856	181906	A_75_P01040627	HAP3	INSIDE	0.561367	0.00918015	0.0142297	1.47567
chr2	182066	182120	A_75_P01040647	HAP3-RFT1	DIVERGENT_PROMOTER	-0.129139	1	1	0.914377
chr2	182353	182411	A_75_P01040677	RFT1	INSIDE	-0.418084	1	1	0.748418
chr2	182764	182822	A_75_P01040717	RFT1	INSIDE	0.253727	0.153274	0.186685	1.19228
chr2	183065	183124	A_75_P01040747	RFT1	INSIDE	-0.193092	1	1	0.874729
chr2	183293	183352	A_75_P01040768	RFT1	INSIDE	-0.0274203	1	1	0.981173
chr2	183716	183775	A_75_P01040808	RFT1	INSIDE	-0.351989	1	1	0.783503
chr2	183878	183937	A_75_P01040823	RFT1	INSIDE	0.086907	0.51804	0.562689	1.06209
chr2	184058	184117	A_75_P01040843	RFT1	INSIDE	-0.0606473	1	1	0.958834
chr2	184248	184305	A_75_P01040862	APN2	PROMOTER	-0.961681	1	1	0.513458
chr2	184436	184495	A_75_P01040882	APN2	INSIDE	-1.04971	1	1	0.483064
chr2	184668	184727	A_75_P01040904	APN2	INSIDE	-1.16832	1	1	0.444939
chr2	184992	185051	A_75_P01040938	APN2	INSIDE	-1.03489	1	1	0.488053
chr2	185179	185238	A_75_P01040955	APN2	INSIDE	-0.688477	1	1	0.620508
chr2	185573	185632	A_75_P01040998	APN2	INSIDE	-0.546047	1	1	0.684894
chr2	185846	185905	A_75_P01041027	APN2	INSIDE	-0.0970163	1	1	0.934965
chr2	186130	186189	A_75_P01041055	POP8	INSIDE	0.839248	9.45192e-05	0.000239702	1.78912
chr2	186542	186601	A_75_P01041099	POP8	PROMOTER	0.266614	0.0668132	0.0874084	1.20298
chr2	186893	186952	A_75_P01041133	PEP1	INSIDE	-0.128874	1	1	0.914545
chr2	187079	187138	A_75_P01041154	PEP1	INSIDE	0.514014	0.00203105	0.00363692	1.42802
chr2	187460	187519	A_75_P01041192	PEP1	INSIDE	0.385028	0.0109088	0.0166835	1.30589
chr2	187759	187818	A_75_P01041223	PEP1	INSIDE	0.356252	0.104103	0.131235	1.2801
chr2	188241	188296	A_75_P01041275	PEP1	INSIDE	0.508968	0.00303297	0.00521391	1.42303
chr2	188678	188734	A_75_P01041316	PEP1	INSIDE	0.555663	0.00539797	0.00878289	1.46984
chr2	189103	189159	A_75_P01041358	PEP1	INSIDE	0.737753	9.23808e-05	0.000235038	1.66758
chr2	189360	189418	A_75_P01041383	PEP1	INSIDE	0.376563	0.0238917	0.0341282	1.29824
chr2	189706	189763	A_75_P01041417	PEP1	INSIDE	0.437887	0.00462543	0.0076398	1.35462
chr2	189879	189938	A_75_P01041437	PEP1	INSIDE	0.544001	0.000950609	0.00184557	1.45801
chr2	190292	190349	A_75_P01041476	PEP1	INSIDE	0.514404	0.0119684	0.018144	1.4284
chr2	190553	190612	A_75_P01041504	PEP1	INSIDE	0.476671	0.0043867	0.00727873	1.39153
chr2	190790	190849	A_75_P01041526	PEP1	INSIDE	0.0615938	0.637713	0.67682	1.04362
chr2	191066	191125	A_75_P01041555	PEP1	INSIDE	0.384836	0.0574426	0.0760934	1.30571
chr2	191357	191416	A_75_P01041583	PEP1	INSIDE	0.572723	0.00134177	0.00251158	1.48733
chr2	191655	191714	A_75_P01041612	PEP1-FUS3	DIVERGENT_PROMOTER	0.529991	0.0024392	0.00428874	1.44392
chr2	191845	191902	A_75_P01041634	PEP1-FUS3	DIVERGENT_PROMOTER	0.1579	0.274165	0.316757	1.11566
chr2	192104	192162	A_75_P01041660	PEP1-FUS3	DIVERGENT_PROMOTER	0.542312	0.00304678	0.0052342	1.4563
chr2	192272	192331	A_75_P01041676	PEP1-FUS3	DIVERGENT_PROMOTER	0.663371	0.0085738	0.0133686	1.58378
chr2	192671	192730	A_75_P01041715	FUS3	INSIDE	0.747568	0.000139218	0.000336068	1.67896
chr2	193103	193160	A_75_P01041754	FUS3	INSIDE	0.777768	0.000145018	0.00034775	1.71448
chr2	193426	193485	A_75_P01041786	FUS3	INSIDE	0.609248	0.0059205	0.00954755	1.52546
chr2	193670	193729	A_75_P01041810	ACH1	PROMOTER	-0.32152	1	1	0.800226
chr2	193902	193961	A_75_P01041834	ACH1	PROMOTER	-0.899344	1	1	0.53613
chr2	194137	194192	A_75_P01041856	ACH1	INSIDE	-1.50636	1	1	0.351997
chr2	194396	194452	A_75_P01041880	ACH1	INSIDE	-1.77429	1	1	0.292338
chr2	194574	194633	A_75_P01041897	ACH1	INSIDE	-1.23334	1	1	0.425332
chr2	194838	194892	A_75_P01041919	ACH1	INSIDE	-1.22438	1	1	0.427981
chr2	195116	195171	A_75_P01041943	ACH1	INSIDE	-1.60209	1	1	0.3294
chr2	195352	195405	A_75_P01041965	ACH1	INSIDE	-1.18202	1	1	0.440734
chr2	195581	195637	A_75_P01041987	ACH1	INSIDE	-1.77507	1	1	0.29218
chr2	195743	195802	A_75_P01042004	ACH1	DOWNSTREAM	-1.46225	1	1	0.362926
chr2	196026	196085	A_75_P01042032	ACH1	DOWNSTREAM	-1.62524	1	1	0.324156
chr2	196189	196248	A_75_P01042049	ACH1	DOWNSTREAM	-2.58189	1	1	0.167022
chr2	196448	196502	A_75_P01042075	ACH1	DOWNSTREAM	-3.18565	1	1	0.109907
chr2	196766	196823	A_75_P01042105	ACH1	DOWNSTREAM	-1.76062	1	1	0.295122
chr2	197205	197264	A_75_P01042148	ACH1	DOWNSTREAM	-2.22378	1	1	0.21408
chr2	197514	197573	A_75_P01042177	RRN6	DOWNSTREAM	-0.581609	1	1	0.668218
chr2	198064	198123	A_75_P01042234	RRN6	DOWNSTREAM	-1.9293	1	1	0.262556
chr2	198438	198497	A_75_P01042269	RRN6	DOWNSTREAM	-1.95374	1	1	0.258147
chr2	198856	198915	A_75_P01042310	RRN6	DOWNSTREAM	0.288441	0.0535823	0.0714317	1.22132
chr2	199186	199244	A_75_P01042342	RRN6	INSIDE	0.0635704	0.628313	0.667952	1.04505
chr2	199452	199511	A_75_P01042370	RRN6	INSIDE	-0.439442	1	1	0.73742
chr2	199761	199819	A_75_P01042401	RRN6	INSIDE	0.039483	0.762497	0.791521	1.02775
chr2	200140	200196	A_75_P01042437	RRN6	INSIDE	0.0516332	0.686832	0.722645	1.03644
chr2	200322	200381	A_75_P01042454	RRN6	INSIDE	-0.153508	1	1	0.899062
chr2	200533	200591	A_75_P01042478	RRN6	INSIDE	0.298251	0.0442909	0.0599581	1.22965
chr2	200829	200888	A_75_P01042511	RRN6	INSIDE	0.465139	0.0038493	0.0064618	1.38045
chr2	201031	201090	A_75_P01042531	RRN6	INSIDE	0.697516	0.000301213	0.000663076	1.62171
chr2	201315	201374	A_75_P01042557	RRN6	INSIDE	0.469751	0.00328261	0.00559612	1.38487
chr2	201484	201543	A_75_P01042575	RRN6	INSIDE	0.260484	0.111532	0.13979	1.19788
chr2	201863	201922	A_75_P01042611	RRN6-FMT1	DIVERGENT_PROMOTER	-0.416314	1	1	0.749337
chr2	202108	202167	A_75_P01042638	FMT1	INSIDE	-0.821934	1	1	0.565683
chr2	202477	202522	A_75_P01042671	FMT1	INSIDE	-0.969268	1	1	0.510765
chr2	202640	202695	A_75_P01042686	FMT1	INSIDE	-0.961626	1	1	0.513478
chr2	202986	203045	A_75_P01042720	FMT1	INSIDE	-0.941068	1	1	0.520847
chr2	203203	203261	A_75_P01042742	SCT1	PROMOTER	-0.9459	1	1	0.519106
chr2	203385	203444	A_75_P01042758	SCT1	PROMOTER	-0.76415	1	1	0.5888
chr2	203811	203863	A_75_P01042799	SCT1	INSIDE	0.109604	0.502488	0.547743	1.07893
chr2	204064	204120	A_75_P01042825	SCT1	INSIDE	-0.427499	1	1	0.74355
chr2	204323	204380	A_75_P01042848	SCT1	INSIDE	0.296789	0.0452297	0.0611473	1.22841
chr2	204642	204701	A_75_P01042879	SCT1	INSIDE	-0.135785	1	1	0.910174
chr2	205002	205061	A_75_P01042919	SCT1	INSIDE	-0.058273	1	1	0.960413
chr2	205204	205263	A_75_P01042940	SCT1	INSIDE	0.129679	0.331733	0.376398	1.09405
chr2	205500	205559	A_75_P01042965	SCT1	INSIDE	0.235168	0.155377	0.188964	1.17704
chr2	205765	205823	A_75_P01042992	SCT1	DOWNSTREAM	0.719349	0.000110174	0.000273759	1.64644
chr2	205992	206051	A_75_P01043015	YBL010C	DOWNSTREAM	0.308638	0.0510641	0.0683484	1.23854
chr2	206267	206326	A_75_P01043042	YBL010C	INSIDE	-0.0835758	1	1	0.943716
chr2	206516	206572	A_75_P01043067	YBL010C	INSIDE	-0.0945719	1	1	0.93655
chr2	206721	206780	A_75_P01043089	YBL010C	INSIDE	-0.0625286	1	1	0.957584
chr2	206928	206987	A_75_P01043107	YBL010C-YBL009W	DIVERGENT_PROMOTER	-0.881304	1	1	0.542877
chr2	207152	207211	A_75_P01043130	YBL009W	INSIDE	-0.400058	1	1	0.757828
chr2	207339	207397	A_75_P01043150	YBL009W	INSIDE	0.374812	0.0143361	0.0214202	1.29667
chr2	207631	207689	A_75_P01043177	YBL009W	INSIDE	0.352938	0.019976	0.0289672	1.27716
chr2	207807	207863	A_75_P01043195	YBL009W	INSIDE	-0.165065	1	1	0.891888
chr2	208001	208055	A_75_P01043212	YBL009W	INSIDE	-0.160031	1	1	0.895006
chr2	208208	208267	A_75_P01043234	YBL009W	INSIDE	0.291968	0.0925251	0.117742	1.22431
chr2	208425	208484	A_75_P01043260	YBL009W	INSIDE	-0.0496104	1	1	0.966197
chr2	208633	208692	A_75_P01043281	YBL009W	INSIDE	0.0706437	0.618744	0.658958	1.05019
chr2	208948	209006	A_75_P01043315	YBL009W	INSIDE	-0.0160669	1	1	0.988925
chr2	209121	209180	A_75_P01043334	YBL009W	INSIDE	-0.0830018	1	1	0.944091
chr2	209373	209432	A_75_P01043359	YBL008W-A	INSIDE	0.116416	0.517719	0.562444	1.08404
chr2	209749	209806	A_75_P01043396	HIR1	INSIDE	-0.714943	1	1	0.609229
chr2	209990	210047	A_75_P01043421	HIR1	INSIDE	-0.274025	1	1	0.827009
chr2	210191	210250	A_75_P01043443	HIR1	INSIDE	-0.533521	1	1	0.690867
chr2	210424	210483	A_75_P01043466	HIR1	INSIDE	-0.590277	1	1	0.664215
chr2	210841	210900	A_75_P01043510	HIR1	INSIDE	-1.35713	1	1	0.390359
chr2	211104	211163	A_75_P01043535	HIR1	INSIDE	-1.1454	1	1	0.452064
chr2	211323	211382	A_75_P01043560	HIR1	INSIDE	-1.53998	1	1	0.343889
chr2	211652	211711	A_75_P01043591	HIR1	INSIDE	-0.945132	1	1	0.519382
chr2	211938	211997	A_75_P01043621	HIR1	INSIDE	-0.786711	1	1	0.579664
chr2	212283	212342	A_75_P01043652	HIR1	DOWNSTREAM	-0.405696	1	1	0.754872
chr2	212481	212540	A_75_P01043670	SLA1	DOWNSTREAM	-0.261513	1	1	0.834213
chr2	212807	212861	A_75_P01043702	SLA1	INSIDE	-0.180914	1	1	0.882144
chr2	213071	213125	A_75_P01043728	SLA1	INSIDE	0.0668095	0.606482	0.647176	1.0474
chr2	213331	213390	A_75_P01043753	SLA1	INSIDE	0.329948	0.109086	0.136956	1.25697
chr2	213574	213629	A_75_P01043772	SLA1	INSIDE	0.426849	0.0049801	0.00816753	1.34429
chr2	213902	213961	A_75_P01043801	SLA1	INSIDE	-0.259585	1	1	0.835328
chr2	214226	214282	A_75_P01043833	SLA1	INSIDE	0.123569	0.409856	0.455812	1.08943
chr2	214484	214543	A_75_P01043860	SLA1	INSIDE	0.280603	0.0549956	0.0731376	1.2147
chr2	214786	214845	A_75_P01043891	SLA1	INSIDE	0.418603	0.00739281	0.0116847	1.33663
chr2	215013	215072	A_75_P01043912	SLA1	INSIDE	-0.117696	1	1	0.921658
chr2	215327	215385	A_75_P01043943	SLA1	INSIDE	0.129347	0.375733	0.421413	1.0938
chr2	215548	215605	A_75_P01043966	SLA1	INSIDE	0.717735	0.000684993	0.00137694	1.6446
chr2	215780	215839	A_75_P01043991	SLA1	INSIDE	0.134507	0.434084	0.48024	1.09772
chr2	216034	216093	A_75_P01044019	SLA1	INSIDE	0.580307	0.000719989	0.00143929	1.49517
chr2	216520	216579	A_75_P01044071	SLA1	PROMOTER	1.4075	1.12591e-06	5.5348e-06	2.65277
chr2	216716	216768	A_75_P01044089	LDB7	INSIDE	1.12217	1.53591e-05	4.97665e-05	2.17674
chr2	216896	216950	A_75_P01044105	LDB7	INSIDE	1.81224	7.87631e-06	2.81143e-05	3.51188
chr2	217059	217118	A_75_P01044120	LDB7	INSIDE	0.95597	0.000458858	0.000964809	1.93988
chr2	217235	217294	A_75_P01044137	LDB7-PDR3	DIVERGENT_PROMOTER	-0.464292	1	1	0.724827
chr2	217528	217587	A_75_P01044167	PDR3	INSIDE	-0.943096	1	1	0.520116
chr2	217898	217956	A_75_P01044207	PDR3	INSIDE	-0.824493	1	1	0.564681
chr2	218082	218141	A_75_P01044224	PDR3	INSIDE	-0.800197	1	1	0.574271
chr2	218421	218480	A_75_P01044261	PDR3	INSIDE	-0.711937	1	1	0.6105
chr2	218655	218714	A_75_P01044286	PDR3	INSIDE	-0.512299	1	1	0.701104
chr2	218873	218932	A_75_P01044308	PDR3	INSIDE	-1.47591	1	1	0.359507
chr2	219076	219135	A_75_P01044328	PDR3	INSIDE	-0.660527	1	1	0.632647
chr2	219276	219335	A_75_P01044347	PDR3	INSIDE	-1.38551	1	1	0.382755
chr2	219688	219747	A_75_P01044387	PDR3	INSIDE	-0.875031	1	1	0.545242
chr2	219867	219926	A_75_P01044405	PDR3	INSIDE	-0.884077	1	1	0.541834
chr2	220126	220180	A_75_P01044428	PDR3	INSIDE	-0.617195	1	1	0.651937
chr2	220297	220356	A_75_P01044446	PDR3	INSIDE	-0.830804	1	1	0.562216
chr2	220575	220634	A_75_P01044472	PDR3	DOWNSTREAM	-0.651089	1	1	0.636799
chr2	220791	220849	A_75_P01044492	PDR3	DOWNSTREAM	-0.543035	1	1	0.686326
chr2	220971	221030	A_75_P01044510	PDR3	DOWNSTREAM	-0.260122	1	1	0.835017
chr2	226877	226931	A_75_P01045088	UTP20	PROMOTER	0.638775	0.000313697	0.000686778	1.55701
chr2	227244	227303	A_75_P01045127	UTP20	PROMOTER	-0.909269	1	1	0.532455
chr2	227631	227688	A_75_P01045166	UTP20	INSIDE	0.907993	2.35666e-05	7.19172e-05	1.87643
chr2	227997	228056	A_75_P01045201	UTP20	INSIDE	0.767785	0.000334827	0.00072817	1.70265
chr2	228403	228462	A_75_P01045240	UTP20	INSIDE	0.766605	0.000137692	0.000332655	1.70126
chr2	228652	228711	A_75_P01045264	UTP20	INSIDE	0.867736	0.000115475	0.000284822	1.8248
chr2	228885	228944	A_75_P01045286	UTP20	INSIDE	0.585136	0.00206573	0.00369264	1.50018
chr2	229089	229148	A_75_P01045306	UTP20	INSIDE	0.883992	5.72958e-05	0.00015503	1.84547
chr2	229290	229349	A_75_P01045327	UTP20	INSIDE	0.986059	6.26052e-06	2.31577e-05	1.98077
chr2	229554	229613	A_75_P01045354	UTP20	INSIDE	0.626694	0.00175026	0.00318319	1.54402
chr2	229922	229980	A_75_P01045390	UTP20	INSIDE	0.888211	0.000100656	0.000253041	1.85088
chr2	230265	230324	A_75_P01045429	UTP20	INSIDE	0.772876	0.000475587	0.000996109	1.70867
chr2	230671	230730	A_75_P01045471	UTP20	INSIDE	0.788722	5.20212e-05	0.000142727	1.72754
chr2	230859	230918	A_75_P01045489	UTP20	INSIDE	0.532536	0.00733724	0.0116067	1.44647
chr2	231111	231170	A_75_P01045514	UTP20	INSIDE	0.828302	0.00117616	0.00223088	1.77559
chr2	231370	231429	A_75_P01045539	UTP20	INSIDE	0.889444	2.12803e-05	6.57851e-05	1.85246
chr2	231575	231634	A_75_P01045559	UTP20	INSIDE	1.37726	1.19472e-06	5.81941e-06	2.59774
chr2	231872	231931	A_75_P01045589	UTP20	INSIDE	0.330801	0.0312411	0.0436124	1.25771
chr2	232222	232281	A_75_P01045626	UTP20	INSIDE	0.559669	0.00183477	0.00332394	1.47393
chr2	232540	232599	A_75_P01045654	UTP20	INSIDE	0.706057	0.000176955	0.000414603	1.63134
chr2	232997	233056	A_75_P01045705	UTP20	INSIDE	0.462154	0.0159415	0.0235942	1.3776
chr2	233190	233249	A_75_P01045724	UTP20	INSIDE	0.179679	0.285249	0.328222	1.13263
chr2	233400	233459	A_75_P01045743	UTP20	INSIDE	0.168049	0.195681	0.233094	1.12354
chr2	233621	233680	A_75_P01045768	UTP20	INSIDE	0.780168	0.000111155	0.0002759	1.71733
chr2	233982	234041	A_75_P01045805	UTP20	INSIDE	0.650682	0.000264462	0.000591028	1.56991
chr2	234251	234310	A_75_P01045831	UTP20	INSIDE	0.517254	0.00934692	0.0144683	1.43123
chr2	234578	234637	A_75_P01045863	UTP20	INSIDE	0.959379	2.35465e-05	7.18821e-05	1.94447
chr2	234839	234898	A_75_P01045891	UTP20	INSIDE	0.780701	0.00139362	0.0025975	1.71797
chr2	235274	235333	A_75_P01045938	HTA2	DOWNSTREAM	3.87814	8.26065e-12	1.89111e-09	14.7041
chr2	235542	235601	A_75_P01045964	HTA2	INSIDE	4.32617	1.3718e-12	1.49081e-09	20.0589
chr2	235962	236021	A_75_P01046002	HTA2-HTB2	DIVERGENT_PROMOTER	3.05438	1.95297e-09	3.79827e-08	8.30731
chr2	236238	236297	A_75_P01046031	HTA2-HTB2	DIVERGENT_PROMOTER	2.01523	5.88087e-07	3.24971e-06	4.04246
chr2	236407	236465	A_75_P01046049	HTA2-HTB2	DIVERGENT_PROMOTER	3.10901	3.52789e-09	5.87813e-08	8.62792
chr2	236697	236756	A_75_P01046080	HTB2	INSIDE	4.39134	7.2513e-12	1.81201e-09	20.9858
chr2	236909	236968	A_75_P01046103	HTB2	DOWNSTREAM	4.41844	5.77799e-12	1.71252e-09	21.3836
chr2	237133	237190	A_75_P01046125	ECM15	INSIDE	3.26592	4.43595e-10	1.36049e-08	9.61923
chr2	237483	237542	A_75_P01046161	ECM15	PROMOTER	0.693557	0.000528545	0.00109424	1.61727
chr2	237687	237746	A_75_P01046182	ECM15	PROMOTER	-1.50205	1	1	0.353051
chr2	237853	237912	A_75_P01046199	ECM15	PROMOTER	-2.45079	1	1	0.18291
chr2	238067	238126	A_75_P01046222	ECM15	PROMOTER	-3.28443	1	1	0.102633
chr2	238364	238423	A_75_P01046253	ECM15	PROMOTER	-1.30553	1	1	0.404572
chr2	238656	238715	A_75_P01046283	ECM15	PROMOTER	-0.230294	1	1	0.852461
chr2	238977	239036	A_75_P01046312	NTH2	INSIDE	0.0711875	0.7853	0.812111	1.05058
chr2	239195	239254	A_75_P01046334	NTH2	INSIDE	-0.361868	1	1	0.778156
chr2	239435	239494	A_75_P01046358	NTH2	INSIDE	-0.763033	1	1	0.589256
chr2	239745	239802	A_75_P01046387	NTH2	INSIDE	-1.16122	1	1	0.447135
chr2	240010	240069	A_75_P01046414	NTH2	INSIDE	-1.29014	1	1	0.408912
chr2	240186	240245	A_75_P01046435	NTH2	INSIDE	-1.00581	1	1	0.497991
chr2	240366	240425	A_75_P01046455	NTH2	INSIDE	-0.500478	1	1	0.706873
chr2	240694	240753	A_75_P01046485	NTH2	INSIDE	-0.700626	1	1	0.615305
chr2	241005	241064	A_75_P01046516	NTH2	INSIDE	-0.76835	1	1	0.587089
chr2	241231	241290	A_75_P01046538	NTH2	PROMOTER	0.0554	0.728568	0.76082	1.03915
chr2	241776	241835	A_75_P01046593	RER2	INSIDE	0.933815	2.19315e-05	6.75321e-05	1.91032
chr2	242024	242079	A_75_P01046617	RER2	INSIDE	0.943586	0.000135075	0.000327227	1.9233
chr2	242297	242356	A_75_P01046646	RER2	INSIDE	1.32896	5.49461e-07	3.08422e-06	2.51221
chr2	242468	242527	A_75_P01046661	RER2	INSIDE	1.04778	3.06018e-05	9.00113e-05	2.06734
chr2	242653	242712	A_75_P01046676	RER2-COQ1	DIVERGENT_PROMOTER	-0.363386	1	1	0.777338
chr2	243019	243075	A_75_P01046715	COQ1	INSIDE	-0.519157	1	1	0.697779
chr2	243273	243331	A_75_P01046738	COQ1	INSIDE	-0.64071	1	1	0.641397
chr2	243505	243564	A_75_P01046760	COQ1	INSIDE	-0.704286	1	1	0.613746
chr2	243687	243746	A_75_P01046780	COQ1	INSIDE	-0.978289	1	1	0.507581
chr2	244022	244081	A_75_P01046815	COQ1	INSIDE	-0.208327	1	1	0.86554
chr2	244371	244430	A_75_P01046850	YBR004C	INSIDE	0.0975354	0.503587	0.548753	1.06994
chr2	244567	244626	A_75_P01046871	YBR004C	INSIDE	0.677986	0.000925557	0.00180232	1.5999
chr2	244756	244815	A_75_P01046890	YBR004C	INSIDE	0.33306	0.0209884	0.0303184	1.25968
chr2	244941	244998	A_75_P01046911	YBR004C	INSIDE	0.176678	0.331266	0.37594	1.13028
chr2	245148	245207	A_75_P01046930	YBR004C	INSIDE	-0.294018	1	1	0.815627
chr2	245366	245425	A_75_P01046953	YBR004C	INSIDE	-0.0161477	1	1	0.98887
chr2	245603	245662	A_75_P01046977	YBR004C-YBR005W	DIVERGENT_PROMOTER	-0.0983938	1	1	0.934072
chr2	245909	245967	A_75_P01047006	YBR005W	INSIDE	-0.0409641	1	1	0.972005
chr2	246279	246336	A_75_P01047046	YBR005W	INSIDE	0.0857248	0.561001	0.60388	1.06122
chr2	246501	246560	A_75_P01047067	UGA2	PROMOTER	0.391554	0.00993619	0.0153086	1.31181
chr2	246805	246864	A_75_P01047100	UGA2	PROMOTER	-0.0587694	1	1	0.960083
chr2	247149	247206	A_75_P01047127	UGA2	INSIDE	-1.65357	1	1	0.317853
chr2	247363	247419	A_75_P01047151	UGA2	INSIDE	-1.84699	1	1	0.277971
chr2	247651	247710	A_75_P01047179	UGA2	INSIDE	-2.45208	1	1	0.182747
chr2	247857	247916	A_75_P01047200	UGA2	INSIDE	-1.66203	1	1	0.315995
chr2	248080	248136	A_75_P01047223	UGA2	INSIDE	-1.05704	1	1	0.480617
chr2	248271	248330	A_75_P01047243	UGA2	INSIDE	-0.620797	1	1	0.650312
chr2	248588	248647	A_75_P01047273	YBR007C	DOWNSTREAM	-0.166506	1	1	0.890998
chr2	248801	248860	A_75_P01047294	YBR007C	INSIDE	0.359867	0.0160031	0.0236753	1.28331
chr2	249139	249198	A_75_P01047327	YBR007C	INSIDE	0.246062	0.0844049	0.108204	1.18597
chr2	249422	249480	A_75_P01047357	YBR007C	INSIDE	0.572143	0.000873245	0.00171121	1.48673
chr2	249698	249757	A_75_P01047388	YBR007C	INSIDE	0.330313	0.0455564	0.0615469	1.25729
chr2	250008	250067	A_75_P01047414	YBR007C	INSIDE	0.290395	0.0504176	0.0675549	1.22298
chr2	250443	250502	A_75_P01047461	YBR007C	INSIDE	0.650614	0.00104103	0.00200066	1.56984
chr2	250694	250753	A_75_P01047488	YBR007C	INSIDE	-0.0259279	1	1	0.982189
chr2	250978	251037	A_75_P01047515	YBR007C	PROMOTER	-0.193515	1	1	0.874473
chr2	251162	251221	A_75_P01047534	YBR007C	PROMOTER	-1.28943	1	1	0.409112
chr2	251400	251458	A_75_P01047557	YBR007C	PROMOTER	-1.70246	1	1	0.307262
chr2	251584	251643	A_75_P01047573	YBR007C	PROMOTER	-1.00673	1	1	0.497672
chr2	251824	251882	A_75_P01047599	YBR007C	PROMOTER	0.200786	0.145316	0.177935	1.14932
chr2	252059	252118	A_75_P01047625	YBR007C	PROMOTER	0.368035	0.0145319	0.0216815	1.29059
chr2	252221	252279	A_75_P01047641	YBR007C	PROMOTER	-0.0244109	1	1	0.983222
chr2	252490	252549	A_75_P01047666	YBR007C	PROMOTER	0.119038	0.40249	0.448285	1.08601
chr2	252799	252857	A_75_P01047698	FLR1	INSIDE	-0.201976	1	1	0.869359
chr2	253356	253415	A_75_P01047756	FLR1	INSIDE	-0.176534	1	1	0.884826
chr2	253821	253880	A_75_P01047802	FLR1	INSIDE	0.195937	0.178757	0.214667	1.14547
chr2	254131	254189	A_75_P01047836	FLR1	INSIDE	0.328534	0.0194849	0.0283236	1.25574
chr2	254360	254419	A_75_P01047861	FLR1	PROMOTER	0.212141	0.120118	0.149579	1.15841
chr2	254781	254838	A_75_P01047902	FLR1	PROMOTER	0.961532	7.69742e-06	2.75847e-05	1.94738
chr2	255111	255170	A_75_P01047935	FLR1	PROMOTER	3.44006	9.6513e-10	2.30345e-08	10.8533
chr2	255628	255687	A_75_P01047986	HHF1-HHT1	DIVERGENT_PROMOTER	3.48175	6.24653e-11	4.301e-09	11.1715
chr2	255980	256039	A_75_P01048020	HHF1-HHT1	DIVERGENT_PROMOTER	0.870195	2.08625e-05	6.46764e-05	1.82791
chr2	256183	256242	A_75_P01048039	HHF1-HHT1	DIVERGENT_PROMOTER	2.64214	1.68667e-09	3.40245e-08	6.24259
chr2	256658	256717	A_75_P01048085	HHT1	INSIDE	3.39539	1.33201e-10	6.59471e-09	10.5224
chr2	256833	256892	A_75_P01048099	HHT1	DOWNSTREAM	3.07273	4.00991e-09	6.43132e-08	8.41365
chr2	257029	257088	A_75_P01048120	IPP1	DOWNSTREAM	2.73072	4.12451e-10	1.2975e-08	6.63786
chr2	257254	257310	A_75_P01048144	IPP1	INSIDE	2.06876	6.11753e-09	8.88634e-08	4.19525
chr2	257478	257532	A_75_P01048165	IPP1	INSIDE	1.46034	2.94068e-07	1.87592e-06	2.75173
chr2	257659	257713	A_75_P01048185	IPP1	INSIDE	1.40214	3.85274e-07	2.32349e-06	2.64293
chr2	257844	257902	A_75_P01048202	IPP1	INSIDE	1.26859	2.42115e-06	1.04592e-05	2.40925
chr2	258073	258132	A_75_P01048224	IPP1	PROMOTER	-0.678259	1	1	0.624919
chr2	258454	258513	A_75_P01048261	IPP1	PROMOTER	-2.56071	1	1	0.169493
chr2	258779	258838	A_75_P01048293	IPP1	PROMOTER	-0.216954	1	1	0.86038
chr2	259035	259094	A_75_P01048320	IPP1	PROMOTER	-0.251857	1	1	0.839815
chr2	259504	259563	A_75_P01048366	IPP1	PROMOTER	-0.322957	1	1	0.799429
chr2	265418	265477	A_75_P01048956	YBR013C	DOWNSTREAM	0.397044	0.00799741	0.0125541	1.31681
chr2	265722	265781	A_75_P01048985	YBR013C	INSIDE	-0.344201	1	1	0.787744
chr2	265916	265975	A_75_P01049004	YBR013C	PROMOTER	-0.634413	1	1	0.644203
chr2	266209	266268	A_75_P01049032	YBR013C	PROMOTER	-1.7831	1	1	0.290559
chr2	266480	266539	A_75_P01049061	YBR013C	PROMOTER	-0.822619	1	1	0.565414
chr2	266914	266973	A_75_P01049104	YBR014C	INSIDE	-0.932144	1	1	0.524079
chr2	267221	267280	A_75_P01049131	YBR014C	INSIDE	-0.139002	1	1	0.908147
chr2	267412	267470	A_75_P01049149	YBR014C	PROMOTER	0.397961	0.0173527	0.0254761	1.31764
chr2	267706	267765	A_75_P01049180	MNN2	INSIDE	0.821986	0.000123239	0.000301895	1.76784
chr2	267952	268011	A_75_P01049204	MNN2	INSIDE	0.356478	0.016037	0.0237179	1.2803
chr2	268215	268274	A_75_P01049233	MNN2	INSIDE	0.166633	0.233367	0.273735	1.12244
chr2	268503	268559	A_75_P01049260	MNN2	INSIDE	0.393282	0.0389008	0.0532401	1.31338
chr2	268746	268805	A_75_P01049286	MNN2	INSIDE	0.559358	0.00226301	0.00400757	1.47361
chr2	269042	269100	A_75_P01049314	MNN2	INSIDE	1.13666	0.000150369	0.000358657	2.19872
chr2	269474	269533	A_75_P01049356	MNN2-YBR016W	DIVERGENT_PROMOTER	0.764698	0.000336389	0.000730955	1.69901
chr2	269871	269929	A_75_P01049392	MNN2-YBR016W	DIVERGENT_PROMOTER	-1.29074	1	1	0.40874
chr2	270146	270204	A_75_P01049419	MNN2-YBR016W	DIVERGENT_PROMOTER	-0.75697	1	1	0.591738
chr2	270356	270405	A_75_P01049435	YBR016W	INSIDE	-0.23025	1	1	0.852487
chr2	270591	270650	A_75_P01049460	YBR016W	DOWNSTREAM	-0.183431	1	1	0.880606
chr2	270785	270844	A_75_P01049480	KAP104	DOWNSTREAM	1.11435	5.80131e-05	0.000156655	2.16497
chr2	270949	271007	A_75_P01049498	KAP104	INSIDE	-0.0932638	1	1	0.9374
chr2	271413	271472	A_75_P01049545	KAP104	INSIDE	0.250124	0.0908551	0.115784	1.18931
chr2	271727	271783	A_75_P01049575	KAP104	INSIDE	0.128312	0.338078	0.382678	1.09301
chr2	271900	271955	A_75_P01049592	KAP104	INSIDE	0.461935	0.00623678	0.0100099	1.37739
chr2	272073	272132	A_75_P01049607	KAP104	INSIDE	0.250279	0.0998627	0.126261	1.18944
chr2	272264	272323	A_75_P01049624	KAP104	INSIDE	0.399897	0.0132083	0.0198571	1.31941
chr2	272593	272648	A_75_P01049658	KAP104	INSIDE	0.579128	0.00105227	0.00201993	1.49395
chr2	272789	272848	A_75_P01049676	KAP104	INSIDE	-0.0143667	1	1	0.990091
chr2	272979	273038	A_75_P01049695	KAP104	INSIDE	0.259346	0.0688836	0.0898711	1.19694
chr2	273368	273427	A_75_P01049734	KAP104	INSIDE	0.428312	0.0246248	0.0350826	1.34566
chr2	273651	273710	A_75_P01049759	KAP104	PROMOTER	0.309625	0.0384974	0.0527523	1.23939
chr2	273828	273884	A_75_P01049779	KAP104	PROMOTER	-1.37322	1	1	0.38603
chr2	274112	274171	A_75_P01049808	KAP104	PROMOTER	-2.82359	1	1	0.141259
chr2	274291	274350	A_75_P01049826	KAP104	PROMOTER	0.87873	0.0144103	0.0215195	1.83876
chr2	274486	274540	A_75_P01049846	GAL7	INSIDE	-3.75462	1	1	0.074088
chr2	274786	274844	A_75_P01049874	GAL7	INSIDE	-2.64453	1	1	0.159926
chr2	275141	275200	A_75_P01049907	GAL7	INSIDE	-2.73946	1	1	0.14974
chr2	275540	275599	A_75_P01049948	GAL7	PROMOTER	-3.06432	1	1	0.119549
chr2	275828	275887	A_75_P01049975	GAL7	PROMOTER	-3.98847	1	1	0.0630015
chr2	276008	276064	A_75_P01049995	GAL7	PROMOTER	-2.68905	1	1	0.155066
chr2	276183	276240	A_75_P01050013	GAL10	INSIDE	-2.957	1	1	0.128781
chr2	276446	276505	A_75_P01050037	GAL10	INSIDE	-2.50604	1	1	0.176038
chr2	276651	276710	A_75_P01050058	GAL10	INSIDE	-1.47285	1	1	0.36027
chr2	276950	277009	A_75_P01050090	GAL10	INSIDE	-0.34059	1	1	0.789718
chr2	277386	277444	A_75_P01050132	GAL10	INSIDE	-0.538488	1	1	0.688492
chr2	277640	277697	A_75_P01050158	GAL10	INSIDE	-0.715	1	1	0.609205
chr2	277976	278035	A_75_P01050193	GAL10	INSIDE	-1.09056	1	1	0.469578
chr2	278181	278237	A_75_P01050212	GAL10	INSIDE	-0.851981	1	1	0.554024
chr2	278441	278500	A_75_P01050236	GAL10-GAL1	DIVERGENT_PROMOTER	-0.718336	1	1	0.607798
chr2	278652	278711	A_75_P01050255	GAL10-GAL1	DIVERGENT_PROMOTER	-1.38252	1	1	0.383549
chr2	278986	279045	A_75_P01050290	GAL1	INSIDE	-1.22709	1	1	0.427179
chr2	279361	279413	A_75_P01050328	GAL1	INSIDE	-0.747334	1	1	0.595703
chr2	279534	279591	A_75_P01050344	GAL1	INSIDE	-0.809577	1	1	0.570549
chr2	280101	280160	A_75_P01050400	GAL1	INSIDE	-0.478676	1	1	0.717636
chr2	280294	280353	A_75_P01050419	GAL1	INSIDE	-0.109971	1	1	0.926607
chr2	280466	280524	A_75_P01050434	GAL1	INSIDE	0.178934	0.204591	0.24265	1.13205
chr2	280795	280854	A_75_P01050464	FUR4	PROMOTER	-0.0736733	1	1	0.950216
chr2	281102	281161	A_75_P01050498	FUR4	PROMOTER	-1.07186	1	1	0.475705
chr2	281306	281365	A_75_P01050518	FUR4	PROMOTER	0.0355345	0.787486	0.814048	1.02494
chr2	281511	281570	A_75_P01050537	FUR4	INSIDE	0.0333927	0.828578	0.850963	1.02342
chr2	281729	281788	A_75_P01050558	FUR4	INSIDE	0.550477	0.001573	0.0028937	1.46457
chr2	281916	281975	A_75_P01050579	FUR4	INSIDE	0.24255	0.0902733	0.115106	1.18308
chr2	282161	282219	A_75_P01050603	FUR4	INSIDE	0.0212548	0.868794	0.886334	1.01484
chr2	282367	282426	A_75_P01050626	FUR4	INSIDE	0.583321	0.0048098	0.00791728	1.49829
chr2	282634	282693	A_75_P01050654	FUR4	INSIDE	0.782901	0.000146686	0.000351196	1.72059
chr2	282887	282946	A_75_P01050680	FUR4	INSIDE	0.556931	0.00181453	0.00329028	1.47114
chr2	283084	283141	A_75_P01050697	FUR4	INSIDE	0.221937	0.140147	0.172139	1.1663
chr2	283281	283340	A_75_P01050716	YBR022W	PROMOTER	1.0173	8.41408e-06	2.97176e-05	2.02412
chr2	283704	283763	A_75_P01050759	YBR022W	INSIDE	-0.0259292	1	1	0.982188
chr2	283912	283970	A_75_P01050780	YBR022W	INSIDE	0.0149247	0.912694	0.924859	1.0104
chr2	284165	284224	A_75_P01050803	YBR022W	INSIDE	1.25485	2.24873e-06	9.83493e-06	2.38642
chr2	284368	284427	A_75_P01050822	CHS3	INSIDE	0.957412	1.04908e-05	3.58349e-05	1.94182
chr2	284577	284636	A_75_P01050843	CHS3	INSIDE	1.29841	8.43976e-07	4.36817e-06	2.45958
chr2	284827	284886	A_75_P01050870	CHS3	INSIDE	0.706324	0.000369366	0.000794477	1.63164
chr2	285117	285175	A_75_P01050897	CHS3	INSIDE	0.523503	0.00136423	0.00254903	1.43744
chr2	285351	285408	A_75_P01050920	CHS3	INSIDE	0.628557	0.000665435	0.00134353	1.54602
chr2	285631	285690	A_75_P01050949	CHS3	INSIDE	0.547005	0.00202091	0.00362032	1.46105
chr2	285804	285863	A_75_P01050965	CHS3	INSIDE	1.06272	8.11852e-06	2.88304e-05	2.08886
chr2	286132	286191	A_75_P01050995	CHS3	INSIDE	0.770162	0.00342681	0.00582023	1.70546
chr2	286398	286456	A_75_P01051024	CHS3	INSIDE	0.463502	0.00420812	0.00700927	1.37888
chr2	286734	286793	A_75_P01051059	CHS3	INSIDE	0.57013	0.000725311	0.00144853	1.48466
chr2	286952	287011	A_75_P01051081	CHS3	INSIDE	0.92547	1.3709e-05	4.51731e-05	1.8993
chr2	287350	287409	A_75_P01051120	CHS3	INSIDE	1.36499	7.75472e-06	2.77494e-05	2.57574
chr2	287695	287752	A_75_P01051156	CHS3	INSIDE	1.23138	9.77716e-07	4.92203e-06	2.34792
chr2	287928	287987	A_75_P01051181	CHS3-SCO2	DIVERGENT_PROMOTER	0.635272	0.000513656	0.00106687	1.55323
chr2	288218	288275	A_75_P01051208	CHS3-SCO2	DIVERGENT_PROMOTER	-0.346423	1	1	0.786532
chr2	288429	288488	A_75_P01051230	CHS3-SCO2	DIVERGENT_PROMOTER	-0.236433	1	1	0.848842
chr2	288604	288663	A_75_P01051243	CHS3-SCO2	DIVERGENT_PROMOTER	-0.802376	1	1	0.573404
chr2	288992	289051	A_75_P01051285	CHS3-SCO2	DIVERGENT_PROMOTER	-1.86213	1	1	0.275069
chr2	289336	289395	A_75_P01051320	CHS3-SCO2	DIVERGENT_PROMOTER	-1.95871	1	1	0.257258
chr2	289550	289606	A_75_P01051339	SCO2	INSIDE	-1.26749	1	1	0.415381
chr2	290053	290112	A_75_P01051391	SCO2	INSIDE	-0.101544	1	1	0.932035
chr2	290314	290373	A_75_P01051415	SCO2	DOWNSTREAM	1.08508	2.14099e-05	6.61708e-05	2.12149
chr2	290669	290726	A_75_P01051452	YBR025C	INSIDE	1.76436	2.42115e-07	1.60668e-06	3.39724
chr2	290982	291041	A_75_P01051482	YBR025C	INSIDE	1.49257	4.29869e-07	2.53616e-06	2.8139
chr2	291255	291313	A_75_P01051509	YBR025C	INSIDE	1.28414	1.26696e-06	6.10829e-06	2.43536
chr2	291449	291505	A_75_P01051529	YBR025C	INSIDE	2.32999	1.47516e-09	3.09374e-08	5.02803
chr2	291757	291812	A_75_P01051556	YBR025C	INSIDE	2.66478	8.77747e-10	2.16881e-08	6.34128
chr2	292231	292290	A_75_P01051600	YBR025C	PROMOTER	-0.478047	1	1	0.717949
chr2	292448	292507	A_75_P01051621	YBR025C	PROMOTER	0.141994	0.270917	0.313266	1.10343
chr2	292690	292749	A_75_P01051644	YBR025C	PROMOTER	-0.0331094	1	1	0.977312
chr2	292904	292963	A_75_P01051665	ETR1	INSIDE	-0.857139	1	1	0.552046
chr2	293080	293139	A_75_P01051682	ETR1	INSIDE	-1.26591	1	1	0.415838
chr2	293342	293401	A_75_P01051709	ETR1	INSIDE	-0.998748	1	1	0.500434
chr2	293773	293832	A_75_P01051753	ETR1	INSIDE	-0.868882	1	1	0.547571
chr2	294013	294072	A_75_P01051777	ETR1	PROMOTER	-0.633491	1	1	0.644615
chr2	294387	294446	A_75_P01051813	YBR028C	INSIDE	-0.148262	1	1	0.902337
chr2	294570	294629	A_75_P01051831	YBR028C	INSIDE	-0.293146	1	1	0.816121
chr2	295042	295101	A_75_P01051881	YBR028C	INSIDE	-0.111461	1	1	0.92565
chr2	295490	295548	A_75_P01051923	YBR028C	INSIDE	-0.139268	1	1	0.907979
chr2	295682	295741	A_75_P01051942	YBR028C	INSIDE	-0.0878025	1	1	0.940955
chr2	295921	295980	A_75_P01051966	YBR028C	INSIDE	0.00780895	0.952274	0.959055	1.00543
chr2	296135	296194	A_75_P01051988	YBR028C	PROMOTER	0.477333	0.0843996	0.1082	1.39217
chr2	296317	296376	A_75_P01052005	CDS1	INSIDE	1.42181	4.41267e-07	2.58762e-06	2.67922
chr2	296524	296583	A_75_P01052027	CDS1	INSIDE	1.31098	5.58429e-06	2.10324e-05	2.4811
chr2	296798	296857	A_75_P01052054	CDS1	INSIDE	0.739809	0.00257896	0.00450912	1.66995
chr2	297081	297140	A_75_P01052082	CDS1	INSIDE	1.00522	0.000214536	0.000491306	2.00726
chr2	297286	297345	A_75_P01052102	CDS1	INSIDE	1.34012	1.4348e-06	6.77335e-06	2.53172
chr2	297475	297534	A_75_P01052121	CDS1	INSIDE	1.25636	2.01252e-06	8.97358e-06	2.38893
chr2	297682	297740	A_75_P01052140	CDS1-YBR030W	DIVERGENT_PROMOTER	1.29415	5.84631e-07	3.23363e-06	2.45232
chr2	297987	298046	A_75_P01052170	CDS1-YBR030W	DIVERGENT_PROMOTER	-0.47168	1	1	0.721125
chr2	298259	298315	A_75_P01052202	YBR030W	INSIDE	0.120267	0.364345	0.409945	1.08694
chr2	298419	298478	A_75_P01052219	YBR030W	INSIDE	0.181263	0.226437	0.266245	1.13388
chr2	298627	298683	A_75_P01052239	YBR030W	INSIDE	0.349506	0.0260623	0.0369709	1.27412
chr2	298825	298884	A_75_P01052259	YBR030W	INSIDE	0.542973	0.00195337	0.00351279	1.45697
chr2	299230	299289	A_75_P01052300	YBR030W	INSIDE	0.321734	0.0289114	0.0406246	1.24983
chr2	299460	299513	A_75_P01052322	YBR030W	INSIDE	-0.0409043	1	1	0.972045
chr2	299842	299901	A_75_P01052361	YBR030W	INSIDE	0.85599	3.60399e-05	0.000103689	1.81
chr2	300076	300135	A_75_P01052382	RPL4A	PROMOTER	3.05376	1.01223e-10	5.5757e-09	8.30371
chr2	301177	301236	A_75_P01052485	RPL4A	INSIDE	3.49005	8.12302e-11	4.96065e-09	11.2359
chr2	301365	301423	A_75_P01052504	EDS1	PROMOTER	3.35857	1.50362e-10	7.01164e-09	10.2572
chr2	301710	301769	A_75_P01052538	EDS1	PROMOTER	0.872449	0.000174339	0.000409119	1.83077
chr2	302194	302253	A_75_P01052585	EDS1	INSIDE	-1.47243	1	1	0.360375
chr2	302448	302506	A_75_P01052614	EDS1	INSIDE	-1.67999	1	1	0.312084
chr2	302806	302863	A_75_P01052649	EDS1	INSIDE	-1.93982	1	1	0.26065
chr2	303236	303295	A_75_P01052692	EDS1	INSIDE	-1.97818	1	1	0.25381
chr2	303536	303595	A_75_P01052719	EDS1	INSIDE	-1.44623	1	1	0.36698
chr2	303783	303841	A_75_P01052746	EDS1	INSIDE	-1.59115	1	1	0.331907
chr2	303949	304008	A_75_P01052761	EDS1	INSIDE	-1.43358	1	1	0.370211
chr2	304146	304202	A_75_P01052780	EDS1	INSIDE	-0.93303	1	1	0.523757
chr2	304488	304542	A_75_P01052811	EDS1	INSIDE	0.541518	0.0169929	0.0249956	1.4555
chr2	304728	304787	A_75_P01052837	EDS1	DOWNSTREAM	1.16703	4.63496e-06	1.79896e-05	2.24549
chr2	304891	304950	A_75_P01052853	HMT1	INSIDE	1.42013	2.50323e-07	1.64879e-06	2.6761
chr2	305156	305215	A_75_P01052880	HMT1	INSIDE	2.10985	4.66552e-09	7.18932e-08	4.31648
chr2	305503	305562	A_75_P01052914	HMT1	INSIDE	1.85057	1.01135e-08	1.31623e-07	3.60642
chr2	305860	305919	A_75_P01052948	HMT1	INSIDE	1.54781	5.75744e-07	3.19297e-06	2.92374
chr2	306047	306106	A_75_P01052968	HMT1	PROMOTER	0.708261	0.000366524	0.00078926	1.63383
chr2	306245	306304	A_75_P01052988	PDX3	INSIDE	1.36245	4.64687e-07	2.6987e-06	2.57121
chr2	306505	306563	A_75_P01053018	PDX3	INSIDE	1.49497	2.88403e-07	1.8498e-06	2.81859
chr2	306922	306981	A_75_P01053058	PDX3	PROMOTER	1.66999	4.1793e-08	3.94572e-07	3.18213
chr2	307153	307212	A_75_P01053079	PDX3	PROMOTER	2.55927	9.95654e-10	2.36073e-08	5.89411
chr2	307449	307508	A_75_P01053107	PDX3	PROMOTER	0.8452	0.000102709	0.000257472	1.79651
chr2	307730	307788	A_75_P01053138	PDX3	PROMOTER	1.08215	2.64035e-06	1.123e-05	2.11718
chr2	307907	307966	A_75_P01053158	PDX3	PROMOTER	1.30579	2.63545e-06	1.12165e-05	2.4722
chr2	308117	308176	A_75_P01053181	PDX3	PROMOTER	0.69252	0.000132529	0.000321657	1.6161
chr2	308335	308394	A_75_P01053204	PDX3	PROMOTER	0.544059	0.00471061	0.00776752	1.45807
chr2	308565	308624	A_75_P01053226	PDX3	PROMOTER	1.42415	6.59823e-07	3.57069e-06	2.68357
chr2	308745	308804	A_75_P01053245	PDX3	PROMOTER	1.73832	7.5974e-07	4.01118e-06	3.33646
chr2	308907	308966	A_75_P01053261	CSG2	DOWNSTREAM	1.03189	2.82545e-05	8.41061e-05	2.0447
chr2	309086	309145	A_75_P01053277	CSG2	INSIDE	0.650774	0.00030061	0.00066196	1.57001
chr2	309345	309404	A_75_P01053301	CSG2	INSIDE	0.914451	0.000104814	0.000261959	1.88485
chr2	309526	309577	A_75_P01053319	CSG2	INSIDE	1.04336	7.80033e-05	0.000202889	2.06102
chr2	309842	309899	A_75_P01053351	CSG2	INSIDE	0.419574	0.00674032	0.010738	1.33753
chr2	310076	310135	A_75_P01053373	CSG2	INSIDE	0.717548	9.55945e-05	0.000242118	1.64439
chr2	310248	310307	A_75_P01053390	CSG2	PROMOTER	0.731557	9.68544e-05	0.000244862	1.66043
chr2	310494	310553	A_75_P01053416	SCO1	INSIDE	0.285816	0.05085	0.068086	1.2191
chr2	310728	310782	A_75_P01053437	SCO1	INSIDE	-0.277937	1	1	0.82477
chr2	310906	310963	A_75_P01053457	SCO1	INSIDE	-0.344428	1	1	0.78762
chr2	311100	311151	A_75_P01053476	SCO1	INSIDE	-0.850731	1	1	0.554504
chr2	311406	311465	A_75_P01053505	SCO1-CHS2	DIVERGENT_PROMOTER	-0.563999	1	1	0.676425
chr2	311738	311797	A_75_P01053536	SCO1-CHS2	DIVERGENT_PROMOTER	-0.707425	1	1	0.612412
chr2	311980	312028	A_75_P01053560	CHS2	INSIDE	0.662922	0.00101254	0.00195232	1.58329
chr2	312379	312438	A_75_P01053595	CHS2	INSIDE	0.391738	0.00875752	0.0136285	1.31197
chr2	312549	312604	A_75_P01053611	CHS2	INSIDE	0.210583	0.167097	0.201954	1.15716
chr2	312858	312913	A_75_P01053644	CHS2	INSIDE	0.380086	0.010954	0.016744	1.30142
chr2	313193	313252	A_75_P01053679	CHS2	INSIDE	0.517113	0.00340645	0.0057892	1.43109
chr2	313499	313558	A_75_P01053710	CHS2	INSIDE	0.228141	0.0881932	0.112629	1.17132
chr2	313717	313776	A_75_P01053733	CHS2	INSIDE	0.368825	0.0391191	0.0535113	1.2913
chr2	314069	314123	A_75_P01053764	CHS2	INSIDE	0.2199	0.109373	0.137299	1.16465
chr2	314347	314406	A_75_P01053791	CHS2	INSIDE	0.543094	0.00261652	0.00456806	1.45709
chr2	314535	314594	A_75_P01053812	CHS2	INSIDE	0.707676	0.00262749	0.00458568	1.63317
chr2	314736	314795	A_75_P01053831	ATP3	PROMOTER	0.25423	0.0794554	0.102373	1.1927
chr2	314910	314969	A_75_P01053848	ATP3	PROMOTER	0.529364	0.00151566	0.00279962	1.44329
chr2	315133	315189	A_75_P01053870	ATP3	PROMOTER	-0.473944	1	1	0.719993
chr2	315434	315493	A_75_P01053903	ATP3	PROMOTER	0.322712	0.148831	0.181854	1.25068
chr2	315804	315863	A_75_P01053937	ATP3	INSIDE	1.04976	1.64252e-05	5.27768e-05	2.07019
chr2	316112	316171	A_75_P01053971	ATP3	INSIDE	1.12808	1.57774e-06	7.33376e-06	2.18568
chr2	316471	316530	A_75_P01054004	FIG1	PROMOTER	0.944305	7.70183e-05	0.000200641	1.92426
chr2	316731	316790	A_75_P01054032	FIG1	PROMOTER	0.152967	0.624064	0.663978	1.11185
chr2	316913	316972	A_75_P01054047	FIG1	INSIDE	-1.86305	1	1	0.274895
chr2	317197	317256	A_75_P01054077	FIG1	INSIDE	-2.99625	1	1	0.125325
chr2	317419	317478	A_75_P01054098	FIG1	INSIDE	-3.1586	1	1	0.111987
chr2	317581	317640	A_75_P01054116	FIG1	INSIDE	-2.92157	1	1	0.131984
chr2	317764	317823	A_75_P01054132	FIG1	INSIDE	-3.30952	1	1	0.100864
chr2	317989	318048	A_75_P01054156	FAT1	PROMOTER	-2.22468	1	1	0.213946
chr2	318181	318240	A_75_P01054174	FAT1	PROMOTER	-0.416569	1	1	0.749204
chr2	318579	318638	A_75_P01054213	FAT1	INSIDE	0.0226879	0.882622	0.89881	1.01585
chr2	318764	318823	A_75_P01054232	FAT1	INSIDE	-0.441024	1	1	0.736611
chr2	318950	319008	A_75_P01054250	FAT1	INSIDE	-0.553594	1	1	0.681321
chr2	319244	319301	A_75_P01054279	FAT1	INSIDE	0.138445	0.2963	0.339866	1.10072
chr2	319519	319578	A_75_P01054306	FAT1	INSIDE	-0.811525	1	1	0.569779
chr2	319755	319814	A_75_P01054329	FAT1	INSIDE	-0.780647	1	1	0.582106
chr2	319959	320018	A_75_P01054351	FAT1	INSIDE	-0.264961	1	1	0.832221
chr2	320126	320184	A_75_P01054368	FAT1	DOWNSTREAM	0.0409951	0.83061	0.852776	1.02882
chr2	320548	320607	A_75_P01054411	YBR042C	INSIDE	-0.127999	1	1	0.9151
chr2	320843	320900	A_75_P01054439	YBR042C	INSIDE	0.125912	0.418266	0.464209	1.0912
chr2	321122	321181	A_75_P01054466	YBR042C	INSIDE	-0.537476	1	1	0.688975
chr2	321301	321359	A_75_P01054483	YBR042C	INSIDE	-0.0708116	1	1	0.952102
chr2	321602	321661	A_75_P01054514	YBR042C	PROMOTER	0.624583	0.00118008	0.0022376	1.54177
chr2	322076	322133	A_75_P01054560	AQR2	INSIDE	0.922847	0.00010701	0.000266789	1.89585
chr2	322251	322310	A_75_P01054576	AQR2	INSIDE	0.15722	0.363982	0.40957	1.11514
chr2	322473	322532	A_75_P01054600	AQR2	INSIDE	0.759987	0.000283093	0.000627975	1.69347
chr2	322659	322716	A_75_P01054619	AQR2	INSIDE	0.328152	0.0262096	0.0371509	1.2554
chr2	322952	323011	A_75_P01054647	AQR2	INSIDE	0.743506	8.49133e-05	0.000218309	1.67424
chr2	323431	323490	A_75_P01054695	AQR2	INSIDE	0.351834	0.0815334	0.104787	1.27618
chr2	323719	323778	A_75_P01054724	AQR2	INSIDE	1.05803	1.68738e-05	5.39972e-05	2.08209
chr2	323927	323986	A_75_P01054745	AQR2	PROMOTER	0.231878	0.123504	0.153428	1.17436
chr2	324181	324240	A_75_P01054771	AQR2	PROMOTER	-0.184723	1	1	0.879818
chr2	324354	324413	A_75_P01054788	TCM62	INSIDE	-0.22025	1	1	0.858417
chr2	324587	324646	A_75_P01054812	TCM62	INSIDE	0.96271	0.00012152	0.000298229	1.94897
chr2	324926	324982	A_75_P01054845	TCM62	INSIDE	0.883169	0.000889009	0.00173839	1.84442
chr2	325162	325221	A_75_P01054868	TCM62	INSIDE	0.327892	0.0234267	0.033525	1.25518
chr2	325410	325469	A_75_P01054891	TCM62	INSIDE	-0.0323932	1	1	0.977797
chr2	325631	325690	A_75_P01054911	TCM62	INSIDE	-0.720804	1	1	0.606759
chr2	325981	326040	A_75_P01054946	TCM62	INSIDE	-0.195057	1	1	0.873539
chr2	326230	326286	A_75_P01054969	TCM62	PROMOTER	-1.2083	1	1	0.432777
chr2	326425	326480	A_75_P01054990	TCM62	PROMOTER	-0.235912	1	1	0.849148
chr2	326661	326720	A_75_P01055015	TCM62	PROMOTER	-0.46557	1	1	0.724185
chr2	326937	326996	A_75_P01055041	TCM62	PROMOTER	-0.127288	1	1	0.915551
chr2	327436	327495	A_75_P01055091	TCM62	PROMOTER	0.349669	0.0544578	0.0724988	1.27427
chr2	327869	327928	A_75_P01055133	TCM62	PROMOTER	-1.68333	1	1	0.311362
chr2	328135	328194	A_75_P01055160	GIP1	DOWNSTREAM	-2.34421	1	1	0.196934
chr2	328303	328362	A_75_P01055177	GIP1	INSIDE	-1.637	1	1	0.321524
chr2	328584	328643	A_75_P01055203	GIP1	INSIDE	-2.17717	1	1	0.221109
chr2	328774	328833	A_75_P01055223	GIP1	INSIDE	-2.45427	1	1	0.18247
chr2	328941	329000	A_75_P01055242	GIP1	INSIDE	-2.41057	1	1	0.188082
chr2	329247	329306	A_75_P01055271	GIP1	INSIDE	-2.5954	1	1	0.165465
chr2	329487	329546	A_75_P01055296	GIP1	INSIDE	-3.13782	1	1	0.113612
chr2	329649	329708	A_75_P01055310	GIP1	INSIDE	-3.05968	1	1	0.119935
chr2	329813	329870	A_75_P01055326	GIP1	INSIDE	-2.42596	1	1	0.186085
chr2	330068	330127	A_75_P01055350	GIP1	PROMOTER	-1.88444	1	1	0.27085
chr2	330282	330339	A_75_P01055368	GIP1	PROMOTER	-1.95059	1	1	0.25871
chr2	330490	330549	A_75_P01055387	ZTA1	INSIDE	-1.6975	1	1	0.30832
chr2	330733	330792	A_75_P01055412	ZTA1	INSIDE	-1.28347	1	1	0.410807
chr2	330939	330995	A_75_P01055432	ZTA1	INSIDE	-1.49084	1	1	0.355805
chr2	331330	331389	A_75_P01055471	ZTA1	INSIDE	-1.24963	1	1	0.420555
chr2	331773	331832	A_75_P01055518	FMP23	INSIDE	-1.6615	1	1	0.316111
chr2	332096	332155	A_75_P01055551	FMP23	INSIDE	-1.20164	1	1	0.434781
chr2	332506	332565	A_75_P01055595	RPS11B	PROMOTER	0.600173	0.00068993	0.00138546	1.5159
chr2	332850	332909	A_75_P01055629	RPS11B	INSIDE	3.143	1.71917e-10	7.63248e-09	8.8336
chr2	333240	333299	A_75_P01055670	RPS11B	INSIDE	3.11549	1.25298e-09	2.77914e-08	8.66676
chr2	333814	333873	A_75_P01055725	RPS11B	DOWNSTREAM	3.48337	4.71672e-11	3.7378e-09	11.1841
chr2	334201	334260	A_75_P01055762	REB1	DOWNSTREAM	1.52343	3.03095e-06	1.25976e-05	2.87474
chr2	334428	334487	A_75_P01055782	REB1	INSIDE	0.760757	7.95901e-05	0.000206368	1.69438
chr2	334815	334870	A_75_P01055821	REB1	INSIDE	0.868139	3.78974e-05	0.000108232	1.82531
chr2	335068	335127	A_75_P01055846	REB1	INSIDE	0.244735	0.0882367	0.112682	1.18488
chr2	335267	335326	A_75_P01055867	REB1	INSIDE	0.702938	0.00020212	0.000466185	1.62782
chr2	335487	335546	A_75_P01055889	REB1	INSIDE	0.603211	0.0016196	0.00296998	1.51909
chr2	335891	335950	A_75_P01055930	REB1	INSIDE	1.31627	2.55857e-06	1.09494e-05	2.49021
chr2	336156	336215	A_75_P01055957	REB1	INSIDE	0.819592	0.000292715	0.000646784	1.76491
chr2	336418	336474	A_75_P01055986	REB1	INSIDE	0.637602	0.000467153	0.000980813	1.55574
chr2	336712	336771	A_75_P01056016	REB1	INSIDE	0.516876	0.00305653	0.00524792	1.43085
chr2	337161	337220	A_75_P01056061	REG2	INSIDE	-0.207318	1	1	0.866146
chr2	337326	337381	A_75_P01056079	REG2	INSIDE	0.166774	0.243351	0.284243	1.12255
chr2	337718	337777	A_75_P01056117	REG2	INSIDE	-0.102466	1	1	0.93144
chr2	337972	338030	A_75_P01056142	REG2	INSIDE	-0.90051	1	1	0.535697
chr2	338428	338485	A_75_P01056185	REG2	PROMOTER	-0.701	1	1	0.615146
chr2	338617	338676	A_75_P01056205	REG2	PROMOTER	-0.295663	1	1	0.814698
chr2	338860	338919	A_75_P01056232	YBR052C	INSIDE	-0.698287	1	1	0.616304
chr2	339046	339105	A_75_P01056250	YBR052C	INSIDE	-0.171696	1	1	0.887798
chr2	339264	339323	A_75_P01056272	YBR052C	INSIDE	-0.841175	1	1	0.558189
chr2	339495	339553	A_75_P01056298	YBR052C	PROMOTER	-0.827686	1	1	0.563432
chr2	339694	339753	A_75_P01056317	YBR053C	INSIDE	-1.11438	1	1	0.461891
chr2	339901	339955	A_75_P01056339	YBR053C	INSIDE	-1.49181	1	1	0.355566
chr2	340254	340313	A_75_P01056377	YBR053C	INSIDE	-1.36135	1	1	0.389219
chr2	340515	340574	A_75_P01056404	YBR053C	INSIDE	-1.35134	1	1	0.391928
chr2	340690	340749	A_75_P01056423	YBR053C	PROMOTER	-0.282092	1	1	0.822397
chr2	340956	341015	A_75_P01056452	YBR053C	PROMOTER	0.322403	0.0477881	0.0643133	1.25041
chr2	341230	341289	A_75_P01056479	YBR053C-YRO2	DIVERGENT_PROMOTER	0.0580134	0.677148	0.713774	1.04103
chr2	341432	341491	A_75_P01056502	YBR053C-YRO2	DIVERGENT_PROMOTER	-0.131695	1	1	0.912759
chr2	341613	341664	A_75_P01056521	YBR053C-YRO2	DIVERGENT_PROMOTER	-0.698209	1	1	0.616337
chr2	341810	341868	A_75_P01056539	YBR053C-YRO2	DIVERGENT_PROMOTER	-0.6265	1	1	0.647746
chr2	342020	342079	A_75_P01056557	YBR053C-YRO2	DIVERGENT_PROMOTER	0.454519	0.00457814	0.0075683	1.37033
chr2	342217	342276	A_75_P01056575	YBR053C-YRO2	DIVERGENT_PROMOTER	-0.121976	1	1	0.918928
chr2	342400	342459	A_75_P01056593	YBR053C-YRO2	DIVERGENT_PROMOTER	-0.719977	1	1	0.607107
chr2	342630	342688	A_75_P01056617	YBR053C-YRO2	DIVERGENT_PROMOTER	-0.205088	1	1	0.867486
chr2	342914	342973	A_75_P01056647	YRO2	PROMOTER	0.303257	0.098496	0.124692	1.23393
chr2	343141	343198	A_75_P01056671	YRO2	INSIDE	1.28892	6.0484e-07	3.3299e-06	2.44346
chr2	343476	343535	A_75_P01056704	YRO2	INSIDE	0.881036	0.000108593	0.000270365	1.8417
chr2	343653	343712	A_75_P01056721	YRO2	INSIDE	1.58323	3.08079e-07	1.94658e-06	2.99641
chr2	343926	343985	A_75_P01056744	YRO2	INSIDE	0.896382	3.26246e-05	9.51734e-05	1.86139
chr2	344164	344223	A_75_P01056762	YRO2	DOWNSTREAM	0.1746	0.233342	0.273714	1.12865
chr2	344343	344402	A_75_P01056780	PRP6	DOWNSTREAM	0.75197	0.00498244	0.00817105	1.68409
chr2	344653	344712	A_75_P01056811	PRP6	INSIDE	1.02487	1.34441e-05	4.44341e-05	2.03478
chr2	344881	344940	A_75_P01056837	PRP6	INSIDE	-0.107754	1	1	0.928032
chr2	345275	345334	A_75_P01056876	PRP6	INSIDE	-0.316428	1	1	0.803056
chr2	345704	345763	A_75_P01056921	PRP6	INSIDE	-0.255255	1	1	0.837839
chr2	345975	346034	A_75_P01056947	PRP6	INSIDE	-0.459679	1	1	0.727148
chr2	346257	346315	A_75_P01056974	PRP6	INSIDE	-0.603639	1	1	0.658092
chr2	346551	346610	A_75_P01057005	PRP6	INSIDE	-0.519072	1	1	0.697821
chr2	346949	347008	A_75_P01057045	PRP6	INSIDE	-0.00668938	1	1	0.995374
chr2	347242	347301	A_75_P01057074	PRP6-YBR056W	DIVERGENT_PROMOTER	-0.082852	1	1	0.944189
chr2	347425	347484	A_75_P01057091	PRP6-YBR056W	DIVERGENT_PROMOTER	-0.897668	1	1	0.536753
chr2	347678	347737	A_75_P01057117	PRP6-YBR056W	DIVERGENT_PROMOTER	-2.07339	1	1	0.2376
chr2	347936	347995	A_75_P01057142	YBR056W	INSIDE	-1.86023	1	1	0.275432
chr2	348161	348219	A_75_P01057163	YBR056W	INSIDE	-1.74594	1	1	0.298139
chr2	348327	348385	A_75_P01057180	YBR056W	INSIDE	-2.34197	1	1	0.19724
chr2	348514	348573	A_75_P01057198	YBR056W	INSIDE	-2.07767	1	1	0.236896
chr2	348696	348755	A_75_P01057215	YBR056W	INSIDE	-1.48712	1	1	0.356725
chr2	348901	348960	A_75_P01057234	YBR056W	INSIDE	-1.94188	1	1	0.260277
chr2	349247	349304	A_75_P01057269	YBR056W	INSIDE	-1.62516	1	1	0.324174
chr2	349805	349864	A_75_P01057327	YBR056W-A	PROMOTER	-1.64097	1	1	0.320641
chr2	350081	350140	A_75_P01057354	YBR056W-A	PROMOTER	-1.0038	1	1	0.498685
chr2	350332	350391	A_75_P01057379	YBR056W-A	PROMOTER	-0.116691	1	1	0.9223
chr2	350580	350639	A_75_P01057404	YBR056W-A	PROMOTER	-0.701896	1	1	0.614764
chr2	350867	350926	A_75_P01057432	YBR056W-A	PROMOTER	-0.107091	1	1	0.928458
chr2	351191	351250	A_75_P01057465	YBR056W-A	INSIDE	0.211827	0.152962	0.186354	1.15815
chr2	351469	351528	A_75_P01057494	YBR056W-A	DOWNSTREAM	0.192525	0.145485	0.178116	1.14276
chr2	351707	351764	A_75_P01057520	YBR056W-A	DOWNSTREAM	-0.476261	1	1	0.718838
chr2	352115	352174	A_75_P01057563	MUM2	DOWNSTREAM	0.310367	0.0853739	0.109331	1.24002
chr2	352356	352412	A_75_P01057585	MUM2	INSIDE	0.5984	0.000987658	0.00190983	1.51404
chr2	352777	352836	A_75_P01057627	MUM2	INSIDE	1.21688	4.76878e-06	1.84128e-05	2.32443
chr2	352967	353026	A_75_P01057648	MUM2	INSIDE	0.197758	0.165865	0.200576	1.14691
chr2	353320	353379	A_75_P01057682	MUM2	PROMOTER	0.119779	0.526227	0.570554	1.08657
chr2	353754	353813	A_75_P01057722	UBP14	INSIDE	-0.426138	1	1	0.744252
chr2	354001	354059	A_75_P01057751	UBP14	INSIDE	-0.321868	1	1	0.800033
chr2	354302	354361	A_75_P01057781	UBP14	INSIDE	-0.177282	1	1	0.884367
chr2	354683	354742	A_75_P01057816	UBP14	INSIDE	-0.598152	1	1	0.6606
chr2	354971	355030	A_75_P01057844	UBP14	INSIDE	-0.408567	1	1	0.753371
chr2	355343	355401	A_75_P01057882	UBP14	INSIDE	0.0717446	0.585169	0.626845	1.05099
chr2	355507	355566	A_75_P01057898	UBP14	INSIDE	-0.499808	1	1	0.707201
chr2	355884	355943	A_75_P01057936	UBP14	INSIDE	0.105034	0.486156	0.532003	1.07552
chr2	356178	356237	A_75_P01057967	UBP14	PROMOTER	0.668784	0.0019431	0.00349704	1.58973
chr2	356411	356470	A_75_P01057988	TSC3	INSIDE	0.73003	9.84899e-05	0.000248498	1.65867
[truncated: 39,776 more rows]
