# Supplementary material for: PHD and TFIIS-Like Domains of the Bye1 Transcription Factor Determine Its Multivalent Genomic Distribution
Source: PLoS One. 2014 Jul 16;9(7):e102464. doi: 10.1371/journal.pone.0102464 (PMC4100922; doi:10.1371/journal.pone.0102464)
Supplement: Table S3 — TFIIS occupancy of the yeast genome. (XLS) [file pone.0102464.s009.xls]

## Sheet: TFIIS ChIP-chip
Name	start	stop	ID	GeneName	Description	logFC	P.Value	adj.P.Val	ratio
chr1	48	93	A_75_P01000003	YAL068C	DOWNSTREAM	2.18367	1.98675e-11	1.09843e-08	4.54309
chr1	193	240	A_75_P01000016	YAL068C	DOWNSTREAM	1.25604	1.11423e-06	6.1934e-05	2.3884
chr1	766	825	A_75_P01000071	YAL068C	DOWNSTREAM	0.272048	0.169504	0.355003	1.20752
chr1	1516	1571	A_75_P01000148	YAL068C	DOWNSTREAM	0.462726	0.0190472	0.086403	1.37814
chr1	2287	2346	A_75_P01000219	YAL068C-YAL067W-A	DIVERGENT_PROMOTER	0.203655	0.293005	0.4979	1.15161
chr1	2834	2893	A_75_P01000274	YAL067W-A	DOWNSTREAM	0.122069	0.545034	0.719889	1.08829
chr1	2997	3056	A_75_P01000289	YAL067W-A	DOWNSTREAM	0.0178096	0.926064	0.964463	1.01242
chr1	3194	3253	A_75_P01000310	YAL067W-A	DOWNSTREAM	-0.273289	1	1	0.827431
chr1	3505	3564	A_75_P01000338	YAL067W-A	DOWNSTREAM	0.0796321	0.686511	0.820844	1.05675
chr1	3736	3795	A_75_P01000360	YAL067W-A	DOWNSTREAM	-0.231943	1	1	0.851487
chr1	3891	3950	A_75_P01000376	YAL067W-A	DOWNSTREAM	-0.215307	1	1	0.861363
chr1	4075	4134	A_75_P01000394	YAL067W-A	DOWNSTREAM	-0.211533	1	1	0.863619
chr1	4229	4287	A_75_P01000410	YAL067W-A	DOWNSTREAM	0.387129	0.0525293	0.168044	1.30779
chr1	4372	4431	A_75_P01000426	YAL067W-A	DOWNSTREAM	0.432356	0.0336826	0.12568	1.34944
chr1	4580	4639	A_75_P01000446	YAL067W-A	DOWNSTREAM	-0.13959	1	1	0.907777
chr1	4857	4916	A_75_P01000473	chr1:000004857-000004916	Unknown	-0.110569	1	1	0.926223
chr1	5169	5227	A_75_P01000507	chr1:000005169-000005227	Unknown	-0.45008	1	1	0.732002
chr1	5349	5408	A_75_P01000523	SEO1	DOWNSTREAM	0.0531178	0.790127	0.887558	1.0375
chr1	5626	5685	A_75_P01000549	SEO1	DOWNSTREAM	-0.234725	1	1	0.849847
chr1	5763	5821	A_75_P01000563	SEO1	DOWNSTREAM	-0.58524	1	1	0.666538
chr1	5987	6046	A_75_P01000586	SEO1	DOWNSTREAM	-0.00272783	1	1	0.998111
chr1	6146	6205	A_75_P01000600	SEO1	DOWNSTREAM	-0.415331	1	1	0.749847
chr1	6320	6379	A_75_P01000617	SEO1	DOWNSTREAM	-0.0640756	1	1	0.956558
chr1	6750	6809	A_75_P01000661	SEO1	DOWNSTREAM	-1.13871	1	1	0.454165
chr1	6973	7032	A_75_P01000684	SEO1	DOWNSTREAM	-1.52595	1	1	0.347252
chr1	7162	7221	A_75_P01000702	SEO1	DOWNSTREAM	-0.239709	1	1	0.846916
chr1	7322	7381	A_75_P01000718	SEO1	INSIDE	0.0444364	0.834169	0.913397	1.03128
chr1	7748	7807	A_75_P01000762	SEO1	INSIDE	0.736102	0.000663438	0.00871401	1.66567
chr1	8117	8174	A_75_P01000799	SEO1	INSIDE	-0.105518	1	1	0.929471
chr1	8298	8356	A_75_P01000819	SEO1	INSIDE	-0.124257	1	1	0.917477
chr1	8471	8530	A_75_P01000835	SEO1	INSIDE	-0.383159	1	1	0.766757
chr1	8646	8705	A_75_P01000854	SEO1	INSIDE	-0.798716	1	1	0.574861
chr1	8845	8903	A_75_P01000874	SEO1	INSIDE	-0.416394	1	1	0.749295
chr1	9065	9124	A_75_P01000898	SEO1	PROMOTER	-0.816637	1	1	0.567764
chr1	9250	9309	A_75_P01000916	SEO1	PROMOTER	-0.763726	1	1	0.588973
chr1	9438	9497	A_75_P01000936	SEO1	PROMOTER	-0.166522	1	1	0.890988
chr1	9582	9641	A_75_P01000951	SEO1	PROMOTER	0.00966232	0.964493	0.982621	1.00672
chr1	9737	9796	A_75_P01000967	SEO1	PROMOTER	-0.105509	1	1	0.929477
chr1	9989	10048	A_75_P01000992	SEO1	PROMOTER	0.140883	0.464397	0.656363	1.10258
chr1	10241	10300	A_75_P01001017	SEO1-YAL064W-B	DIVERGENT_PROMOTER	-0.909438	1	1	0.532393
chr1	10499	10554	A_75_P01001046	SEO1-YAL064W-B	DIVERGENT_PROMOTER	-0.0755936	1	1	0.948952
chr1	10771	10827	A_75_P01001075	SEO1-YAL064W-B	DIVERGENT_PROMOTER	0.29729	0.158142	0.340794	1.22883
chr1	11079	11138	A_75_P01001106	YAL064W-B	PROMOTER	-0.225241	1	1	0.855452
chr1	11227	11286	A_75_P01001122	YAL064W-B	PROMOTER	-1.14893	1	1	0.450959
chr1	11364	11423	A_75_P01001136	YAL064W-B	PROMOTER	-0.382245	1	1	0.767243
chr1	11599	11655	A_75_P01001161	YAL064W-B	PROMOTER	-0.315598	1	1	0.803518
chr1	12233	12287	A_75_P01001222	YAL064W-B	INSIDE	-0.0927577	1	1	0.937729
chr1	13246	13298	A_75_P01001315	YAL064C-A	DOWNSTREAM	0.520788	0.00904291	0.0528044	1.43474
chr1	13480	13539	A_75_P01001343	YAL064C-A	INSIDE	0.212521	0.265304	0.468534	1.15871
chr1	14005	14061	A_75_P01001394	YAL064C-A	PROMOTER	0.156266	0.422158	0.621083	1.1144
chr1	14275	14327	A_75_P01001421	YAL064C-A	PROMOTER	0.0487116	0.806488	0.897297	1.03434
chr1	14632	14691	A_75_P01001457	YAL064C-A	PROMOTER	-0.170591	1	1	0.888479
chr1	15417	15462	A_75_P01001533	YAL064C-A	PROMOTER	-0.00321551	1	1	0.997774
chr1	16138	16197	A_75_P01001609	chr1:000016138-000016197	Unknown	0.194586	0.336096	0.540596	1.1444
chr1	16454	16513	A_75_P01001643	chr1:000016454-000016513	Unknown	0.222298	0.262825	0.465656	1.16659
chr1	16825	16884	A_75_P01001681	chr1:000016825-000016884	Unknown	-0.386277	1	1	0.765101
chr1	17254	17313	A_75_P01001723	chr1:000017254-000017313	Unknown	-0.264329	1	1	0.832586
chr1	17518	17577	A_75_P01001747	chr1:000017518-000017577	Unknown	-0.245502	1	1	0.843522
chr1	17759	17818	A_75_P01001772	chr1:000017759-000017818	Unknown	0.31848	0.095485	0.246998	1.24702
chr1	18506	18565	A_75_P01001849	chr1:000018506-000018565	Unknown	-0.365653	1	1	0.776117
chr1	19765	19824	A_75_P01001967	YAL064W	PROMOTER	0.0302648	0.870419	0.933112	1.0212
chr1	21406	21465	A_75_P01002122	YAL064W	PROMOTER	0.0217464	0.912486	0.956832	1.01519
chr1	22502	22561	A_75_P01002229	YAL063C-A	INSIDE	-0.388937	1	1	0.763692
chr1	22516	22575	A_75_P01002230	YAL063C-A	INSIDE	-0.563696	1	1	0.676567
chr1	23206	23265	A_75_P01002295	YAL063C-A	PROMOTER	-0.0921034	1	1	0.938154
chr1	25415	25465	A_75_P01002510	FLO9	INSIDE	0.386469	0.0479573	0.158151	1.30719
chr1	27166	27222	A_75_P01002684	FLO9	INSIDE	-0.20171	1	1	0.869519
chr1	27452	27500	A_75_P01002710	FLO9	INSIDE	0.10163	0.584981	0.750149	1.07299
chr1	27615	27674	A_75_P01002727	FLO9	INSIDE	0.338608	0.0789449	0.218293	1.26454
chr1	27935	27994	A_75_P01002757	FLO9	INSIDE	-0.208505	1	1	0.865434
chr1	28190	28249	A_75_P01002784	FLO9	PROMOTER	-0.4411	1	1	0.736573
chr1	28525	28584	A_75_P01002818	FLO9	PROMOTER	-0.54279	1	1	0.686442
chr1	28686	28745	A_75_P01002834	FLO9	PROMOTER	-0.88425	1	1	0.541769
chr1	28855	28912	A_75_P01002852	FLO9	PROMOTER	-1.0041	1	1	0.49858
chr1	29094	29153	A_75_P01002877	FLO9	PROMOTER	-0.0447284	1	1	0.969472
chr1	29351	29410	A_75_P01002903	FLO9	PROMOTER	-0.762975	1	1	0.58928
chr1	29675	29733	A_75_P01002934	FLO9-GDH3	DIVERGENT_PROMOTER	-0.883444	1	1	0.542072
chr1	29826	29885	A_75_P01002947	FLO9-GDH3	DIVERGENT_PROMOTER	-0.800344	1	1	0.574212
chr1	30166	30225	A_75_P01002980	GDH3	PROMOTER	-0.600217	1	1	0.659655
chr1	30377	30433	A_75_P01003001	GDH3	PROMOTER	0.19492	0.381018	0.584272	1.14466
chr1	30638	30697	A_75_P01003027	GDH3	PROMOTER	-0.224301	1	1	0.85601
chr1	30873	30932	A_75_P01003050	GDH3	PROMOTER	-0.675021	1	1	0.626323
chr1	31019	31078	A_75_P01003066	GDH3	PROMOTER	-0.985495	1	1	0.505053
chr1	31180	31239	A_75_P01003080	GDH3	PROMOTER	-0.436765	1	1	0.73879
chr1	31327	31386	A_75_P01003094	GDH3	PROMOTER	-0.420724	1	1	0.74705
chr1	31533	31592	A_75_P01003115	GDH3	PROMOTER	-0.0862311	1	1	0.94198
chr1	31804	31860	A_75_P01003138	GDH3	INSIDE	-0.0623894	1	1	0.957677
chr1	32163	32218	A_75_P01003172	GDH3	INSIDE	0.258193	0.189625	0.380248	1.19598
chr1	32394	32453	A_75_P01003195	GDH3	INSIDE	-0.247866	1	1	0.842141
chr1	32706	32757	A_75_P01003221	GDH3	INSIDE	-0.458703	1	1	0.72764
chr1	32929	32988	A_75_P01003241	YAL061W	PROMOTER	0.0987604	0.635774	0.785478	1.07085
chr1	33096	33154	A_75_P01003257	YAL061W	PROMOTER	-0.197512	1	1	0.872053
chr1	33252	33311	A_75_P01003272	YAL061W	PROMOTER	-0.0123782	1	1	0.991457
chr1	33457	33515	A_75_P01003291	YAL061W	INSIDE	-0.232272	1	1	0.851293
chr1	33809	33863	A_75_P01003321	YAL061W	INSIDE	0.216609	0.323654	0.527915	1.162
chr1	33986	34036	A_75_P01003338	YAL061W	INSIDE	-0.0367804	1	1	0.974828
chr1	34340	34394	A_75_P01003372	YAL061W	INSIDE	-0.183125	1	1	0.880793
chr1	34527	34586	A_75_P01003392	YAL061W	INSIDE	-0.658301	1	1	0.633624
chr1	34736	34795	A_75_P01003412	BDH1	PROMOTER	-0.0561279	1	1	0.961842
chr1	34992	35051	A_75_P01003435	BDH1	PROMOTER	-0.211449	1	1	0.86367
chr1	35156	35215	A_75_P01003449	BDH1	INSIDE	-0.0114209	1	1	0.992115
chr1	35305	35360	A_75_P01003463	BDH1	INSIDE	0.184069	0.361165	0.565402	1.13608
chr1	35595	35648	A_75_P01003488	BDH1	INSIDE	-0.1409	1	1	0.906953
chr1	35779	35838	A_75_P01003506	BDH1	INSIDE	-0.17161	1	1	0.887852
chr1	35924	35983	A_75_P01003520	BDH1	INSIDE	0.545955	0.00695917	0.044327	1.45999
chr1	36219	36276	A_75_P01003548	BDH1	INSIDE	0.571289	0.00758737	0.0470536	1.48585
chr1	36657	36716	A_75_P01003591	ECM1	INSIDE	-0.356143	1	1	0.781251
chr1	37056	37112	A_75_P01003635	ECM1	INSIDE	-0.15767	1	1	0.896472
chr1	37207	37266	A_75_P01003648	CNE1	PROMOTER	-0.569906	1	1	0.673661
chr1	37408	37467	A_75_P01003669	CNE1	PROMOTER	-0.368301	1	1	0.774695
chr1	37568	37627	A_75_P01003686	CNE1	INSIDE	-0.213132	1	1	0.862662
chr1	37857	37915	A_75_P01003714	CNE1	INSIDE	-0.33261	1	1	0.794099
chr1	38030	38089	A_75_P01003730	CNE1	INSIDE	-0.211524	1	1	0.863625
chr1	38277	38322	A_75_P01003756	CNE1	INSIDE	0.348903	0.0670308	0.196375	1.27359
chr1	38497	38554	A_75_P01003776	CNE1	INSIDE	0.190672	0.387603	0.590657	1.1413
chr1	38703	38760	A_75_P01003793	CNE1	INSIDE	0.14153	0.467424	0.658654	1.10307
chr1	38846	38903	A_75_P01003807	CNE1	INSIDE	0.050424	0.794923	0.890632	1.03557
chr1	39096	39155	A_75_P01003833	GPB2	PROMOTER	-0.398139	1	1	0.758836
chr1	39409	39468	A_75_P01003865	GPB2	INSIDE	0.359202	0.070552	0.203203	1.28272
chr1	39580	39639	A_75_P01003882	GPB2	INSIDE	-0.124855	1	1	0.917096
chr1	39844	39903	A_75_P01003908	GPB2	INSIDE	-0.342325	1	1	0.788769
chr1	40035	40093	A_75_P01003928	GPB2	INSIDE	0.141644	0.460061	0.653139	1.10316
chr1	40193	40252	A_75_P01003943	GPB2	INSIDE	0.543119	0.00729074	0.0457918	1.45712
chr1	40358	40417	A_75_P01003958	GPB2	INSIDE	0.419416	0.0373385	0.134461	1.33739
chr1	40717	40776	A_75_P01003992	GPB2	INSIDE	0.675225	0.00173997	0.0173437	1.59685
chr1	41031	41090	A_75_P01004024	GPB2	INSIDE	-0.132444	1	1	0.912285
chr1	41229	41288	A_75_P01004042	GPB2	INSIDE	0.288447	0.150446	0.330283	1.22133
chr1	41603	41660	A_75_P01004080	GPB2	INSIDE	-0.086395	1	1	0.941873
chr1	41850	41909	A_75_P01004103	PEX22	PROMOTER	-0.679562	1	1	0.624355
chr1	42180	42239	A_75_P01004134	PEX22	INSIDE	-0.560552	1	1	0.678042
chr1	42332	42391	A_75_P01004149	PEX22	INSIDE	-0.788773	1	1	0.578836
chr1	42507	42566	A_75_P01004165	PEX22	INSIDE	-0.236718	1	1	0.848674
chr1	42678	42737	A_75_P01004182	PEX22	INSIDE	0.342213	0.127327	0.296941	1.2677
chr1	42864	42923	A_75_P01004199	ACS1	INSIDE	-0.336075	1	1	0.792193
chr1	43055	43114	A_75_P01004218	ACS1	INSIDE	-0.209038	1	1	0.865114
chr1	43205	43254	A_75_P01004232	ACS1	INSIDE	-0.0279325	1	1	0.980825
chr1	43356	43415	A_75_P01004248	ACS1	INSIDE	-0.572229	1	1	0.672577
chr1	43707	43766	A_75_P01004279	ACS1	INSIDE	-0.0236456	1	1	0.983744
chr1	43934	43985	A_75_P01004303	ACS1	INSIDE	0.0500003	0.797202	0.891867	1.03527
chr1	44103	44159	A_75_P01004318	ACS1	INSIDE	-0.50461	1	1	0.704851
chr1	44488	44544	A_75_P01004353	ACS1	INSIDE	0.561606	0.00683592	0.0437909	1.47591
chr1	44697	44756	A_75_P01004374	ACS1	INSIDE	0.328133	0.102216	0.257879	1.25539
chr1	44941	45000	A_75_P01004396	ACS1	INSIDE	0.157184	0.434558	0.631808	1.11511
chr1	45092	45151	A_75_P01004409	ACS1-YAL053W	DIVERGENT_PROMOTER	-0.672376	1	1	0.627472
chr1	45244	45303	A_75_P01004422	ACS1-YAL053W	DIVERGENT_PROMOTER	-0.481474	1	1	0.716245
chr1	45500	45559	A_75_P01004446	ACS1-YAL053W	DIVERGENT_PROMOTER	-0.867082	1	1	0.548254
chr1	45768	45825	A_75_P01004472	ACS1-YAL053W	DIVERGENT_PROMOTER	-0.921272	1	1	0.528043
chr1	46151	46208	A_75_P01004507	YAL053W	INSIDE	0.453745	0.0262871	0.107012	1.36959
chr1	46392	46442	A_75_P01004529	YAL053W	INSIDE	0.125376	0.530363	0.708584	1.09079
chr1	46537	46596	A_75_P01004539	YAL053W	INSIDE	-0.0304329	1	1	0.979126
chr1	46773	46832	A_75_P01004559	YAL053W	INSIDE	0.539216	0.011395	0.0612607	1.45318
chr1	47067	47126	A_75_P01004588	YAL053W	INSIDE	0.181714	0.3659	0.569834	1.13423
chr1	47274	47333	A_75_P01004609	YAL053W	INSIDE	0.418584	0.0356761	0.13058	1.33661
chr1	47567	47626	A_75_P01004639	YAL053W	INSIDE	0.11827	0.593218	0.755871	1.08543
chr1	47751	47809	A_75_P01004657	YAL053W	INSIDE	0.468491	0.0245679	0.102514	1.38366
chr1	47912	47970	A_75_P01004675	YAL053W	INSIDE	0.295143	0.167704	0.352787	1.22701
chr1	48146	48205	A_75_P01004694	YAL053W	INSIDE	0.420814	0.0326668	0.123259	1.33868
chr1	48337	48396	A_75_P01004713	OAF1	PROMOTER	-0.475256	1	1	0.719339
chr1	48508	48567	A_75_P01004731	OAF1	PROMOTER	-0.269011	1	1	0.829888
chr1	48710	48769	A_75_P01004751	OAF1	INSIDE	-0.499051	1	1	0.707572
chr1	48930	48989	A_75_P01004773	OAF1	INSIDE	-0.0710159	1	1	0.951967
chr1	49205	49262	A_75_P01004802	OAF1	INSIDE	-0.580297	1	1	0.668826
chr1	49446	49505	A_75_P01004826	OAF1	INSIDE	-0.142557	1	1	0.905912
chr1	49594	49653	A_75_P01004840	OAF1	INSIDE	-0.267671	1	1	0.830659
chr1	50130	50189	A_75_P01004890	OAF1	INSIDE	-0.126103	1	1	0.916303
chr1	50476	50534	A_75_P01004925	OAF1	INSIDE	0.0480445	0.808414	0.898343	1.03386
chr1	50673	50732	A_75_P01004946	OAF1	INSIDE	0.51373	0.013777	0.0696592	1.42774
chr1	51019	51078	A_75_P01004979	OAF1	INSIDE	0.498755	0.0144625	0.0719496	1.41299
chr1	51176	51234	A_75_P01004994	OAF1	INSIDE	-0.02909	1	1	0.980038
chr1	51371	51430	A_75_P01005012	OAF1	INSIDE	-0.119993	1	1	0.920192
chr1	51554	51612	A_75_P01005028	OAF1	INSIDE	0.52203	0.0182054	0.0838969	1.43597
chr1	51691	51750	A_75_P01005043	OAF1	INSIDE	0.227208	0.301917	0.506464	1.17057
chr1	51988	52047	A_75_P01005070	YAL049C	INSIDE	0.137362	0.470138	0.660861	1.09989
chr1	52215	52274	A_75_P01005090	YAL049C	INSIDE	-0.394155	1	1	0.760935
chr1	52376	52435	A_75_P01005106	YAL049C	INSIDE	-0.472544	1	1	0.720693
chr1	52618	52677	A_75_P01005133	YAL049C	PROMOTER	-0.533101	1	1	0.691068
chr1	53092	53151	A_75_P01005176	GON1	INSIDE	0.195624	0.312144	0.516277	1.14522
chr1	53254	53311	A_75_P01005194	GON1	INSIDE	-0.204968	1	1	0.867558
chr1	53553	53612	A_75_P01005224	GON1	INSIDE	-0.00819162	1	1	0.994338
chr1	53700	53759	A_75_P01005239	GON1	INSIDE	0.271649	0.183005	0.371829	1.20719
chr1	53873	53928	A_75_P01005256	GON1	INSIDE	0.361505	0.0735445	0.208738	1.28477
chr1	54057	54116	A_75_P01005273	GON1	INSIDE	-0.125424	1	1	0.916734
chr1	54223	54280	A_75_P01005289	GON1	INSIDE	-0.0362747	1	1	0.97517
chr1	54427	54486	A_75_P01005307	GON1	INSIDE	-0.474015	1	1	0.719958
chr1	54573	54632	A_75_P01005320	GON1	INSIDE	-0.331072	1	1	0.794946
chr1	55016	55075	A_75_P01005363	SPC72	INSIDE	-0.579341	1	1	0.669269
chr1	55267	55326	A_75_P01005387	SPC72	INSIDE	-0.31741	1	1	0.802509
chr1	55755	55814	A_75_P01005435	SPC72	INSIDE	-0.204778	1	1	0.867672
chr1	55953	56012	A_75_P01005457	SPC72	INSIDE	-0.793885	1	1	0.576789
chr1	56231	56290	A_75_P01005482	SPC72	INSIDE	-0.197701	1	1	0.871939
chr1	56374	56433	A_75_P01005497	SPC72	INSIDE	-0.607951	1	1	0.656128
chr1	56581	56640	A_75_P01005518	SPC72	INSIDE	-0.684528	1	1	0.622209
chr1	56986	57044	A_75_P01005558	SPC72	PROMOTER	-0.821803	1	1	0.565734
chr1	57140	57195	A_75_P01005572	YAL046C	INSIDE	-0.789115	1	1	0.578699
chr1	57442	57501	A_75_P01005601	YAL046C-YAL044W-A	DIVERGENT_PROMOTER	-0.0911648	1	1	0.938765
chr1	57667	57720	A_75_P01005623	YAL044W-A	INSIDE	0.223547	0.279724	0.484241	1.1676
chr1	57816	57874	A_75_P01005639	YAL044W-A	INSIDE	-0.017805	1	1	0.987734
chr1	58076	58130	A_75_P01005665	GCV3	INSIDE	0.0197005	0.939098	0.970725	1.01375
chr1	58458	58514	A_75_P01005701	GCV3	PROMOTER	0.244441	0.253	0.45506	1.18463
chr1	58656	58715	A_75_P01005724	GCV3	PROMOTER	0.595292	0.00369834	0.0289894	1.51078
chr1	58904	58959	A_75_P01005746	PTA1	INSIDE	-0.00633671	1	1	0.995617
chr1	59254	59312	A_75_P01005779	PTA1	INSIDE	-0.438724	1	1	0.737787
chr1	59569	59624	A_75_P01005807	PTA1	INSIDE	-0.425101	1	1	0.744786
chr1	59949	60006	A_75_P01005845	PTA1	INSIDE	-0.514767	1	1	0.699906
chr1	60185	60244	A_75_P01005867	PTA1	INSIDE	0.749344	0.000480307	0.006863	1.68103
chr1	60339	60398	A_75_P01005880	PTA1	INSIDE	0.583429	0.00415443	0.0312532	1.49841
chr1	60527	60582	A_75_P01005897	PTA1	INSIDE	0.2711	0.163806	0.347643	1.20673
chr1	60674	60730	A_75_P01005908	PTA1	INSIDE	0.573556	0.0127497	0.0660341	1.48819
chr1	61077	61136	A_75_P01005944	PTA1-ERV46	DIVERGENT_PROMOTER	-0.110342	1	1	0.926369
chr1	61276	61335	A_75_P01005967	PTA1-ERV46	DIVERGENT_PROMOTER	0.470866	0.0174801	0.0814964	1.38594
chr1	61510	61559	A_75_P01005989	ERV46	INSIDE	0.0134579	0.949353	0.975705	1.00937
chr1	61755	61805	A_75_P01006014	ERV46	INSIDE	0.367142	0.0550785	0.173356	1.2898
chr1	61996	62055	A_75_P01006036	ERV46	INSIDE	0.0547584	0.788423	0.886489	1.03869
chr1	62223	62280	A_75_P01006058	ERV46	INSIDE	0.432757	0.0329885	0.124095	1.34981
chr1	62380	62437	A_75_P01006074	ERV46	INSIDE	0.131287	0.531701	0.709859	1.09527
chr1	62566	62625	A_75_P01006090	CDC24	PROMOTER	0.224323	0.406919	0.608441	1.16823
chr1	62719	62778	A_75_P01006106	CDC24	PROMOTER	0.333904	0.115177	0.278495	1.26042
chr1	62995	63050	A_75_P01006136	CDC24	INSIDE	-0.0773912	1	1	0.94777
chr1	63171	63226	A_75_P01006154	CDC24	INSIDE	-0.186773	1	1	0.878569
chr1	63564	63621	A_75_P01006194	CDC24	INSIDE	-0.0494637	1	1	0.966295
chr1	63886	63944	A_75_P01006224	CDC24	INSIDE	0.237951	0.254663	0.457078	1.17932
chr1	64022	64081	A_75_P01006237	CDC24	INSIDE	0.147132	0.446913	0.641946	1.10737
chr1	64205	64264	A_75_P01006253	CDC24	INSIDE	0.29337	0.124091	0.29208	1.2255
chr1	64405	64464	A_75_P01006272	CDC24	INSIDE	-0.147651	1	1	0.902719
chr1	64651	64710	A_75_P01006296	CDC24	INSIDE	0.109269	0.563494	0.73417	1.07868
chr1	64813	64872	A_75_P01006312	CDC24	INSIDE	0.104137	0.580828	0.747018	1.07485
chr1	64975	65031	A_75_P01006326	CDC24	INSIDE	0.48051	0.0150834	0.0740525	1.39524
chr1	65252	65311	A_75_P01006352	CDC24	INSIDE	0.0962621	0.628698	0.780363	1.069
chr1	65447	65506	A_75_P01006370	CDC24	DOWNSTREAM	0.497568	0.0319506	0.121558	1.41183
chr1	65797	65856	A_75_P01006401	CLN3	INSIDE	0.300275	0.125402	0.29398	1.23138
chr1	65990	66049	A_75_P01006422	CLN3	INSIDE	0.639614	0.00481275	0.0346709	1.55791
chr1	66305	66364	A_75_P01006455	CLN3	INSIDE	0.710215	0.00137429	0.014734	1.63605
chr1	66506	66565	A_75_P01006476	CLN3	INSIDE	0.920761	4.16193e-05	0.00110063	1.89311
chr1	66742	66801	A_75_P01006503	CLN3	INSIDE	0.687793	0.00137084	0.0147237	1.61082
chr1	66901	66957	A_75_P01006520	CLN3	INSIDE	0.444209	0.0334205	0.125017	1.36057
chr1	67134	67192	A_75_P01006542	CLN3	INSIDE	0.751879	0.000702564	0.00908404	1.68398
chr1	67325	67384	A_75_P01006562	CLN3	INSIDE	1.10669	8.34268e-06	0.0003075	2.15351
chr1	67605	67664	A_75_P01006590	CLN3	PROMOTER	0.541118	0.0158984	0.0766563	1.4551
chr1	67816	67873	A_75_P01006611	CLN3	PROMOTER	-0.146785	1	1	0.903261
chr1	68025	68084	A_75_P01006632	CLN3	PROMOTER	-0.532337	1	1	0.691434
chr1	68291	68349	A_75_P01006657	CLN3	PROMOTER	-0.879752	1	1	0.543461
chr1	68461	68517	A_75_P01006674	CLN3	PROMOTER	-0.528733	1	1	0.693163
chr1	68670	68728	A_75_P01006695	CLN3	PROMOTER	0.15889	0.429894	0.628133	1.11643
chr1	68863	68915	A_75_P01006713	CYC3	INSIDE	0.309208	0.139035	0.313994	1.23903
chr1	69042	69087	A_75_P01006726	CYC3	INSIDE	0.135395	0.509465	0.692957	1.09839
chr1	69198	69252	A_75_P01006740	CYC3	INSIDE	-0.0514633	1	1	0.964957
chr1	69346	69398	A_75_P01006754	CYC3	INSIDE	-0.0330695	1	1	0.977339
chr1	69515	69574	A_75_P01006768	CYC3	PROMOTER	0.00513276	0.979123	0.99001	1.00356
chr1	69682	69741	A_75_P01006784	CYC3	PROMOTER	-1.14749	1	1	0.451409
chr1	69987	70045	A_75_P01006814	CYC3-CDC19	DIVERGENT_PROMOTER	-0.744643	1	1	0.596816
chr1	70223	70281	A_75_P01006833	CYC3-CDC19	DIVERGENT_PROMOTER	-0.016212	1	1	0.988826
chr1	70409	70468	A_75_P01006853	CYC3-CDC19	DIVERGENT_PROMOTER	-0.282158	1	1	0.82236
chr1	70564	70623	A_75_P01006869	CYC3-CDC19	DIVERGENT_PROMOTER	-0.377461	1	1	0.769791
chr1	70747	70804	A_75_P01006887	CYC3-CDC19	DIVERGENT_PROMOTER	-0.18787	1	1	0.877901
chr1	71002	71061	A_75_P01006912	CYC3-CDC19	DIVERGENT_PROMOTER	-0.651189	1	1	0.636755
chr1	71286	71345	A_75_P01006941	CYC3-CDC19	DIVERGENT_PROMOTER	-0.165145	1	1	0.891839
chr1	71466	71522	A_75_P01006959	CYC3-CDC19	DIVERGENT_PROMOTER	-0.394242	1	1	0.760889
chr1	71618	71677	A_75_P01006976	CDC19	PROMOTER	-0.119171	1	1	0.920716
chr1	71774	71833	A_75_P01006992	CDC19	INSIDE	1.27577	3.50037e-07	2.49822e-05	2.42128
chr1	71925	71979	A_75_P01007007	CDC19	INSIDE	2.30912	6.54634e-12	4.35663e-09	4.9558
chr1	72146	72199	A_75_P01007026	CDC19	INSIDE	2.15662	1.6662e-10	6.0079e-08	4.4587
chr1	72479	72537	A_75_P01007061	CDC19	INSIDE	1.98999	2.45453e-10	8.27475e-08	3.97235
chr1	72660	72712	A_75_P01007079	CDC19	INSIDE	1.79558	1.51604e-09	3.27417e-07	3.47155
chr1	72860	72913	A_75_P01007098	CDC19	INSIDE	1.96355	6.94946e-10	1.7788e-07	3.90021
chr1	73253	73312	A_75_P01007136	CDC19	INSIDE	1.68552	3.66356e-09	6.78183e-07	3.21656
chr1	73432	73491	A_75_P01007155	YAL037C-A	INSIDE	0.520957	0.0105689	0.0585582	1.43491
chr1	73659	73717	A_75_P01007177	YAL037C-A-YAL037W	DIVERGENT_PROMOTER	0.371659	0.0591642	0.181619	1.29384
chr1	73812	73869	A_75_P01007193	YAL037C-A-YAL037W	DIVERGENT_PROMOTER	0.0564716	0.774622	0.878265	1.03992
chr1	73997	74056	A_75_P01007211	YAL037W	INSIDE	0.0956782	0.617141	0.772539	1.06857
chr1	74179	74238	A_75_P01007232	YAL037W	INSIDE	0.212508	0.266318	0.469601	1.1587
chr1	74322	74381	A_75_P01007246	YAL037W	INSIDE	0.286322	0.172866	0.359124	1.21953
chr1	74602	74661	A_75_P01007273	YAL037W	INSIDE	-0.156859	1	1	0.896976
chr1	74745	74803	A_75_P01007286	YAL037W	INSIDE	-0.030665	1	1	0.978969
chr1	74931	74990	A_75_P01007303	FUN11	DOWNSTREAM	-0.364375	1	1	0.776805
chr1	75150	75209	A_75_P01007326	FUN11	INSIDE	-0.323931	1	1	0.79889
chr1	75399	75458	A_75_P01007352	FUN11	INSIDE	0.442452	0.0242578	0.101552	1.35891
chr1	75677	75736	A_75_P01007380	FUN11	INSIDE	0.603736	0.00315645	0.0262138	1.51965
chr1	76011	76056	A_75_P01007411	FUN11	INSIDE	0.210986	0.266924	0.47019	1.15748
chr1	76223	76281	A_75_P01007433	FUN11-FUN12	DIVERGENT_PROMOTER	0.0398763	0.837486	0.914981	1.02803
chr1	76420	76478	A_75_P01007453	FUN12	INSIDE	-0.556698	1	1	0.679857
chr1	76654	76713	A_75_P01007475	FUN12	INSIDE	-0.120055	1	1	0.920152
chr1	76865	76924	A_75_P01007499	FUN12	INSIDE	-0.224545	1	1	0.855865
chr1	77036	77095	A_75_P01007517	FUN12	INSIDE	0.590545	0.0065512	0.0424935	1.50582
chr1	77358	77415	A_75_P01007550	FUN12	INSIDE	0.0132412	0.945936	0.973813	1.00922
chr1	77614	77670	A_75_P01007570	FUN12	INSIDE	0.633528	0.00741859	0.0463841	1.55135
chr1	77886	77945	A_75_P01007598	FUN12	INSIDE	0.348239	0.075825	0.21277	1.27301
chr1	78058	78117	A_75_P01007615	FUN12	INSIDE	0.531256	0.00810164	0.0490642	1.44519
chr1	78423	78482	A_75_P01007650	FUN12	INSIDE	0.597577	0.00361054	0.02849	1.51317
chr1	78725	78781	A_75_P01007681	FUN12	INSIDE	0.420048	0.0477044	0.157606	1.33797
chr1	78983	79042	A_75_P01007705	FUN12	INSIDE	0.264403	0.172623	0.358904	1.20114
chr1	79151	79210	A_75_P01007722	FUN12	INSIDE	0.118945	0.54304	0.718665	1.08594
chr1	79338	79395	A_75_P01007739	FUN12	INSIDE	0.700717	0.00105784	0.0122322	1.62531
chr1	79671	79728	A_75_P01007771	MTW1	PROMOTER	0.497459	0.0137969	0.0697428	1.41172
chr1	80017	80074	A_75_P01007808	MTW1	INSIDE	-0.172498	1	1	0.887305
chr1	80173	80232	A_75_P01007826	MTW1	INSIDE	-0.177956	1	1	0.883955
chr1	80383	80442	A_75_P01007847	MTW1	INSIDE	0.373618	0.0938169	0.244084	1.2956
chr1	80690	80749	A_75_P01007878	FUN19	INSIDE	0.0301742	0.880759	0.939399	1.02114
chr1	80866	80925	A_75_P01007896	FUN19	INSIDE	0.0251302	0.902348	0.951412	1.01757
chr1	81062	81121	A_75_P01007916	FUN19	INSIDE	0.0128396	0.952852	0.977078	1.00894
chr1	81274	81332	A_75_P01007935	FUN19	INSIDE	0.597989	0.00515749	0.0363153	1.51361
chr1	81714	81772	A_75_P01007975	FUN19	INSIDE	-0.121757	1	1	0.919068
chr1	81922	81980	A_75_P01007995	FUN19	INSIDE	0.146938	0.454447	0.648477	1.10722
chr1	82213	82272	A_75_P01008022	FUN19-POP5	DIVERGENT_PROMOTER	0.455702	0.0349153	0.128636	1.37145
chr1	82551	82609	A_75_P01008053	FUN19-POP5	DIVERGENT_PROMOTER	-0.592855	1	1	0.663029
chr1	82726	82785	A_75_P01008067	POP5	INSIDE	-0.268433	1	1	0.830221
chr1	82907	82966	A_75_P01008086	POP5	INSIDE	-0.316515	1	1	0.803007
chr1	83113	83172	A_75_P01008107	POP5	INSIDE	0.0830168	0.742324	0.857941	1.05923
chr1	83276	83335	A_75_P01008121	PRP45	DOWNSTREAM	-0.447026	1	1	0.733554
chr1	83439	83496	A_75_P01008137	PRP45	INSIDE	0.238354	0.204968	0.399503	1.17965
chr1	83738	83797	A_75_P01008163	PRP45	INSIDE	-0.316175	1	1	0.803197
chr1	84118	84173	A_75_P01008202	PRP45	INSIDE	-0.345432	1	1	0.787072
chr1	84428	84487	A_75_P01008234	PRP45	INSIDE	0.37237	0.0676366	0.197578	1.29448
chr1	84738	84795	A_75_P01008264	FUN21	INSIDE	-0.644372	1	1	0.639771
chr1	84878	84937	A_75_P01008276	FUN21	INSIDE	0.0399747	0.82996	0.910874	1.0281
chr1	85116	85175	A_75_P01008298	FUN21	INSIDE	0.136961	0.492519	0.6794	1.09959
chr1	85383	85442	A_75_P01008324	FUN21	INSIDE	0.0282676	0.877842	0.937701	1.01979
chr1	85711	85770	A_75_P01008357	FUN21	INSIDE	0.273194	0.185907	0.375655	1.20848
chr1	86049	86108	A_75_P01008390	FUN21	INSIDE	-0.0556188	1	1	0.962182
chr1	86188	86246	A_75_P01008405	FUN21	INSIDE	0.327055	0.121	0.287595	1.25445
chr1	86367	86426	A_75_P01008421	FUN21	INSIDE	-0.114131	1	1	0.923938
chr1	86650	86709	A_75_P01008451	FUN21	INSIDE	-0.17592	1	1	0.885203
chr1	87046	87105	A_75_P01008487	FUN21-SNC1	DIVERGENT_PROMOTER	-0.118611	1	1	0.921074
chr1	87195	87254	A_75_P01008501	FUN21-SNC1	DIVERGENT_PROMOTER	-0.334436	1	1	0.793094
chr1	87400	87459	A_75_P01008522	SNC1	INSIDE	0.00507878	0.978365	0.989728	1.00353
chr1	87671	87730	A_75_P01008548	SNC1	INSIDE	-0.0882486	1	1	0.940664
chr1	87976	88035	A_75_P01008580	MYO4	INSIDE	0.0583678	0.764396	0.871859	1.04129
chr1	88125	88184	A_75_P01008594	MYO4	INSIDE	-0.456012	1	1	0.728999
chr1	88334	88393	A_75_P01008616	MYO4	INSIDE	0.394632	0.0614884	0.186067	1.31461
chr1	88589	88648	A_75_P01008642	MYO4	INSIDE	0.224344	0.231012	0.430103	1.16825
chr1	88803	88862	A_75_P01008662	MYO4	INSIDE	0.545433	0.00721808	0.0454456	1.45946
chr1	89105	89164	A_75_P01008692	MYO4	INSIDE	0.621204	0.00360087	0.0284439	1.53816
chr1	89275	89334	A_75_P01008710	MYO4	INSIDE	0.642396	0.002381	0.0217181	1.56092
chr1	89418	89477	A_75_P01008723	MYO4	INSIDE	-0.230989	1	1	0.852051
chr1	89566	89625	A_75_P01008737	MYO4	INSIDE	0.294697	0.131526	0.302741	1.22663
chr1	89823	89882	A_75_P01008762	MYO4	INSIDE	0.524394	0.00950617	0.0546489	1.43833
chr1	90086	90145	A_75_P01008790	MYO4	INSIDE	-0.276019	1	1	0.825867
chr1	90379	90437	A_75_P01008821	MYO4	INSIDE	0.521056	0.0107959	0.0593481	1.43501
chr1	90636	90695	A_75_P01008846	MYO4	INSIDE	-0.243602	1	1	0.844634
chr1	90967	91025	A_75_P01008880	MYO4	INSIDE	-0.243981	1	1	0.844412
chr1	91203	91262	A_75_P01008902	MYO4	INSIDE	0.0729353	0.740607	0.857096	1.05185
chr1	91535	91593	A_75_P01008934	MYO4	INSIDE	0.172163	0.360861	0.565193	1.12675
chr1	91710	91767	A_75_P01008951	MYO4	INSIDE	0.302472	0.124328	0.29236	1.23326
chr1	91958	92017	A_75_P01008977	MYO4	INSIDE	0.342231	0.0943601	0.244959	1.26772
chr1	92242	92301	A_75_P01009004	MYO4	INSIDE	-0.31147	1	1	0.80582
chr1	92435	92494	A_75_P01009022	MYO4-FRT2	DIVERGENT_PROMOTER	-0.401294	1	1	0.757179
chr1	92630	92688	A_75_P01009040	MYO4-FRT2	DIVERGENT_PROMOTER	-0.945676	1	1	0.519186
chr1	92856	92914	A_75_P01009063	MYO4-FRT2	DIVERGENT_PROMOTER	-0.256448	1	1	0.837147
chr1	93080	93138	A_75_P01009084	FRT2	INSIDE	0.319357	0.105899	0.263499	1.24777
chr1	93423	93472	A_75_P01009120	FRT2	INSIDE	0.0136598	0.944932	0.973358	1.00951
chr1	93666	93723	A_75_P01009144	FRT2	INSIDE	-0.312388	1	1	0.805308
chr1	94078	94137	A_75_P01009182	FRT2	INSIDE	0.221758	0.281851	0.486545	1.16615
chr1	94357	94416	A_75_P01009207	FRT2	INSIDE	-0.205448	1	1	0.867269
chr1	94634	94693	A_75_P01009237	YAL027W	PROMOTER	-0.923673	1	1	0.527165
chr1	94986	95045	A_75_P01009273	YAL027W	INSIDE	-0.660085	1	1	0.632841
chr1	95127	95186	A_75_P01009287	YAL027W	INSIDE	-0.246124	1	1	0.843159
chr1	95395	95453	A_75_P01009316	YAL027W	INSIDE	-0.100436	1	1	0.932751
chr1	95774	95833	A_75_P01009357	DRS2	INSIDE	-0.513798	1	1	0.700376
chr1	96055	96114	A_75_P01009385	DRS2	INSIDE	0.0358581	0.853257	0.923645	1.02517
chr1	96393	96452	A_75_P01009416	DRS2	INSIDE	0.219885	0.258931	0.46162	1.16464
chr1	96548	96605	A_75_P01009434	DRS2	INSIDE	0.32347	0.10939	0.269357	1.25134
chr1	96844	96903	A_75_P01009463	DRS2	INSIDE	-0.30983	1	1	0.806737
chr1	97199	97255	A_75_P01009497	DRS2	INSIDE	-0.255289	1	1	0.837819
chr1	97477	97536	A_75_P01009527	DRS2	INSIDE	0.0913182	0.638091	0.787192	1.06534
chr1	97746	97805	A_75_P01009557	DRS2	INSIDE	0.574928	0.0105033	0.0583038	1.4896
chr1	98078	98137	A_75_P01009590	DRS2	INSIDE	-0.0388855	1	1	0.973407
chr1	98328	98387	A_75_P01009617	DRS2	INSIDE	0.151962	0.43924	0.635684	1.11108
chr1	98627	98686	A_75_P01009643	DRS2	INSIDE	-0.275243	1	1	0.826311
chr1	98797	98856	A_75_P01009658	DRS2	INSIDE	0.371347	0.062844	0.188641	1.29356
chr1	99061	99120	A_75_P01009685	DRS2	INSIDE	-0.133296	1	1	0.911746
chr1	99313	99372	A_75_P01009709	DRS2	INSIDE	0.258561	0.186549	0.376457	1.19628
chr1	99490	99549	A_75_P01009725	DRS2	INSIDE	-0.103867	1	1	0.930535
chr1	99703	99762	A_75_P01009748	DRS2	PROMOTER	0.185633	0.325606	0.530027	1.13732
chr1	99880	99939	A_75_P01009766	DRS2	PROMOTER	-0.39377	1	1	0.761138
chr1	100150	100209	A_75_P01009792	DRS2	PROMOTER	0.00486353	0.979819	0.990352	1.00338
chr1	100418	100471	A_75_P01009819	MAK16	INSIDE	0.126707	0.50501	0.689802	1.0918
chr1	100758	100815	A_75_P01009850	MAK16	INSIDE	0.534886	0.00741987	0.0463851	1.44883
chr1	101036	101095	A_75_P01009878	MAK16	INSIDE	-0.766012	1	1	0.588041
chr1	101293	101352	A_75_P01009904	MAK16	PROMOTER	-1.56757	1	1	0.337377
chr1	101656	101715	A_75_P01009938	LTE1	INSIDE	-0.457127	1	1	0.728436
chr1	101818	101877	A_75_P01009954	LTE1	INSIDE	-0.451373	1	1	0.731346
chr1	101962	102021	A_75_P01009967	LTE1	INSIDE	-0.0291659	1	1	0.979987
chr1	102334	102391	A_75_P01010006	LTE1	INSIDE	-0.198836	1	1	0.871253
chr1	102575	102633	A_75_P01010026	LTE1	INSIDE	0.36816	0.0607911	0.184942	1.29071
chr1	102842	102901	A_75_P01010052	LTE1	INSIDE	-0.0964329	1	1	0.935343
chr1	103308	103363	A_75_P01010101	LTE1	INSIDE	-0.444412	1	1	0.734884
chr1	103638	103697	A_75_P01010135	LTE1	INSIDE	0.120751	0.543926	0.719095	1.0873
chr1	103894	103953	A_75_P01010162	LTE1	INSIDE	0.0131708	0.943195	0.972813	1.00917
chr1	104104	104163	A_75_P01010184	LTE1	INSIDE	-0.216132	1	1	0.86087
chr1	104502	104559	A_75_P01010224	LTE1	INSIDE	0.344875	0.0838443	0.227305	1.27004
chr1	104793	104852	A_75_P01010256	LTE1	INSIDE	0.110975	0.577278	0.74453	1.07996
chr1	105018	105077	A_75_P01010278	LTE1	INSIDE	-0.125486	1	1	0.916695
chr1	105200	105259	A_75_P01010295	LTE1	INSIDE	-0.214158	1	1	0.862049
chr1	105451	105510	A_75_P01010320	LTE1	INSIDE	-0.307223	1	1	0.808196
chr1	105621	105680	A_75_P01010336	LTE1	INSIDE	-0.565238	1	1	0.675844
chr1	105785	105843	A_75_P01010354	LTE1	INSIDE	0.0509429	0.795576	0.89105	1.03594
chr1	106081	106139	A_75_P01010380	LTE1	PROMOTER	-0.283942	1	1	0.821344
chr1	106309	106366	A_75_P01010404	PMT2	INSIDE	0.627329	0.00241644	0.0219208	1.5447
chr1	106502	106560	A_75_P01010421	PMT2	INSIDE	0.0821257	0.682964	0.818159	1.05858
chr1	106890	106949	A_75_P01010462	PMT2	INSIDE	0.261621	0.189316	0.379805	1.19883
chr1	107150	107203	A_75_P01010487	PMT2	INSIDE	0.412192	0.0487918	0.159987	1.33071
chr1	107287	107343	A_75_P01010500	PMT2	INSIDE	0.242589	0.207063	0.401858	1.18311
chr1	107439	107494	A_75_P01010515	PMT2	INSIDE	0.343601	0.126602	0.295707	1.26892
chr1	107577	107636	A_75_P01010528	PMT2	INSIDE	0.256902	0.257633	0.460315	1.19491
chr1	107739	107798	A_75_P01010544	PMT2	INSIDE	-0.0847231	1	1	0.942965
chr1	107949	108005	A_75_P01010564	PMT2	INSIDE	0.141655	0.471214	0.661857	1.10317
chr1	108086	108144	A_75_P01010577	PMT2	INSIDE	0.00708579	0.970889	0.985506	1.00492
chr1	108293	108346	A_75_P01010596	PMT2	INSIDE	-0.166819	1	1	0.890805
chr1	108459	108511	A_75_P01010612	PMT2	INSIDE	0.0285032	0.881487	0.93973	1.01995
chr1	108616	108675	A_75_P01010628	PMT2	PROMOTER	0.0985378	0.606796	0.765345	1.07069
chr1	108786	108845	A_75_P01010646	PMT2	PROMOTER	-0.205115	1	1	0.867469
chr1	109060	109111	A_75_P01010672	FUN26	INSIDE	0.0963483	0.620186	0.774717	1.06906
chr1	109359	109417	A_75_P01010695	FUN26	INSIDE	0.215358	0.285831	0.490798	1.16099
chr1	109581	109633	A_75_P01010714	FUN26	INSIDE	-0.229506	1	1	0.852927
chr1	109921	109980	A_75_P01010749	FUN26	INSIDE	-0.229139	1	1	0.853144
chr1	110204	110263	A_75_P01010777	FUN26	INSIDE	-0.0420705	1	1	0.97126
chr1	110408	110465	A_75_P01010796	FUN26	PROMOTER	-0.33639	1	1	0.79202
chr1	110650	110709	A_75_P01010819	FUN26	PROMOTER	-0.438925	1	1	0.737684
chr1	110836	110895	A_75_P01010837	CCR4	INSIDE	0.222996	0.285461	0.490406	1.16715
chr1	110990	111049	A_75_P01010851	CCR4	INSIDE	-0.318442	1	1	0.801935
chr1	111293	111352	A_75_P01010884	CCR4	INSIDE	0.687469	0.00170915	0.0171105	1.61046
chr1	111446	111504	A_75_P01010899	CCR4	INSIDE	0.241856	0.232022	0.431145	1.18251
chr1	111662	111720	A_75_P01010918	CCR4	INSIDE	0.506266	0.0134467	0.0685243	1.42037
chr1	111811	111866	A_75_P01010934	CCR4	INSIDE	-0.240637	1	1	0.846371
chr1	112001	112060	A_75_P01010953	CCR4	INSIDE	-0.201158	1	1	0.869852
chr1	112247	112306	A_75_P01010977	CCR4	INSIDE	-0.241321	1	1	0.84597
chr1	112482	112538	A_75_P01011002	CCR4	INSIDE	-0.129465	1	1	0.91417
chr1	112637	112686	A_75_P01011016	CCR4	INSIDE	-0.0318233	1	1	0.978183
chr1	112789	112846	A_75_P01011032	CCR4	INSIDE	0.251546	0.185097	0.37473	1.19048
chr1	113089	113144	A_75_P01011065	CCR4	INSIDE	0.09388	0.6115	0.76861	1.06724
chr1	113326	113377	A_75_P01011086	CCR4	INSIDE	0.155956	0.40467	0.606449	1.11416
chr1	113520	113579	A_75_P01011104	CCR4	PROMOTER	-0.0968456	1	1	0.935075
chr1	113740	113797	A_75_P01011126	ATS1	INSIDE	0.313354	0.106229	0.264047	1.24259
chr1	113932	113985	A_75_P01011144	ATS1	INSIDE	0.498071	0.0232047	0.0985687	1.41232
chr1	114228	114277	A_75_P01011170	ATS1	INSIDE	0.149308	0.435221	0.632248	1.10904
chr1	114425	114473	A_75_P01011186	ATS1	INSIDE	-0.178096	1	1	0.883869
chr1	114597	114656	A_75_P01011203	ATS1-FUN30	DIVERGENT_PROMOTER	-0.0282735	1	1	0.980593
chr1	114854	114913	A_75_P01011227	ATS1-FUN30	DIVERGENT_PROMOTER	-0.273032	1	1	0.827578
chr1	115039	115086	A_75_P01011243	FUN30	INSIDE	0.167549	0.388832	0.591877	1.12315
chr1	115197	115256	A_75_P01011255	FUN30	INSIDE	0.0473667	0.801399	0.894407	1.03338
chr1	115419	115478	A_75_P01011279	FUN30	INSIDE	-0.28206	1	1	0.822416
chr1	115574	115629	A_75_P01011291	FUN30	INSIDE	0.689163	0.00186334	0.0181929	1.61235
chr1	115733	115792	A_75_P01011306	FUN30	INSIDE	0.137874	0.481457	0.670612	1.10028
chr1	115996	116055	A_75_P01011334	FUN30	INSIDE	0.328498	0.116586	0.280514	1.25571
chr1	116311	116370	A_75_P01011365	FUN30	INSIDE	-0.0907932	1	1	0.939006
chr1	116505	116557	A_75_P01011384	FUN30	INSIDE	-0.0115265	1	1	0.992042
chr1	116650	116709	A_75_P01011399	FUN30	INSIDE	0.503028	0.0173772	0.0811476	1.41719
chr1	116938	116997	A_75_P01011426	FUN30	INSIDE	-0.197645	1	1	0.871973
chr1	117274	117333	A_75_P01011460	FUN30	INSIDE	0.146603	0.482889	0.671771	1.10696
chr1	117636	117695	A_75_P01011501	FUN30	INSIDE	-0.0960361	1	1	0.9356
chr1	117814	117873	A_75_P01011521	FUN30	INSIDE	-0.258232	1	1	0.836112
chr1	117995	118054	A_75_P01011539	FUN30	INSIDE	0.00278928	0.989145	0.995204	1.00194
chr1	118162	118221	A_75_P01011555	FUN30	INSIDE	-0.143076	1	1	0.905586
chr1	118398	118457	A_75_P01011576	FUN30	DOWNSTREAM	-0.796564	1	1	0.575719
chr1	118600	118658	A_75_P01011595	YAL018C	INSIDE	-0.53143	1	1	0.691869
chr1	118759	118818	A_75_P01011609	YAL018C	INSIDE	-0.676072	1	1	0.625867
chr1	119041	119100	A_75_P01011641	YAL018C	INSIDE	-0.0860651	1	1	0.942089
chr1	119266	119324	A_75_P01011666	YAL018C	INSIDE	0.139135	0.509602	0.693098	1.10124
chr1	119560	119619	A_75_P01011696	YAL018C-PSK1	DIVERGENT_PROMOTER	-0.503526	1	1	0.705381
chr1	119860	119919	A_75_P01011727	YAL018C-PSK1	DIVERGENT_PROMOTER	-0.389402	1	1	0.763446
chr1	120059	120118	A_75_P01011748	YAL018C-PSK1	DIVERGENT_PROMOTER	-0.490469	1	1	0.711794
chr1	120272	120331	A_75_P01011769	PSK1	INSIDE	-0.0887776	1	1	0.940319
chr1	120499	120555	A_75_P01011792	PSK1	INSIDE	-0.584962	1	1	0.666667
chr1	120671	120730	A_75_P01011809	PSK1	INSIDE	-0.533848	1	1	0.69071
chr1	120939	120994	A_75_P01011835	PSK1	INSIDE	-0.0923927	1	1	0.937966
chr1	121076	121132	A_75_P01011847	PSK1	INSIDE	0.0184017	0.922866	0.962645	1.01284
chr1	121242	121301	A_75_P01011863	PSK1	INSIDE	-0.0635422	1	1	0.956912
chr1	121460	121518	A_75_P01011885	PSK1	INSIDE	0.433041	0.0265604	0.107903	1.35008
chr1	121785	121841	A_75_P01011920	PSK1	INSIDE	-0.0532858	1	1	0.963739
chr1	121957	122013	A_75_P01011938	PSK1	INSIDE	-0.109081	1	1	0.927179
chr1	122237	122295	A_75_P01011965	PSK1	INSIDE	0.144553	0.464643	0.656587	1.10539
chr1	122430	122487	A_75_P01011984	PSK1	INSIDE	-0.25139	1	1	0.840086
chr1	122586	122645	A_75_P01011999	PSK1	INSIDE	0.410735	0.0333953	0.124957	1.32936
chr1	122957	123015	A_75_P01012039	PSK1	INSIDE	0.204855	0.3398	0.544421	1.15257
chr1	123157	123215	A_75_P01012058	PSK1	INSIDE	0.101376	0.615067	0.770944	1.0728
chr1	123537	123596	A_75_P01012099	PSK1	INSIDE	0.109833	0.612448	0.769173	1.0791
chr1	123747	123806	A_75_P01012121	PSK1	INSIDE	-0.184915	1	1	0.879701
chr1	124041	124088	A_75_P01012146	PSK1	INSIDE	0.163498	0.427355	0.62593	1.12
chr1	124182	124241	A_75_P01012160	PSK1	INSIDE	0.54128	0.0073923	0.0462406	1.45526
chr1	124353	124412	A_75_P01012177	YAL016C-B	INSIDE	-0.391254	1	1	0.762466
chr1	124642	124701	A_75_P01012208	YAL016C-B-TPD3	DIVERGENT_PROMOTER	0.0757356	0.707065	0.834819	1.0539
chr1	124839	124897	A_75_P01012229	YAL016C-B-TPD3	DIVERGENT_PROMOTER	0.157756	0.427815	0.626315	1.11555
chr1	125020	125079	A_75_P01012244	TPD3	INSIDE	-0.34713	1	1	0.786146
chr1	125448	125507	A_75_P01012290	TPD3	INSIDE	-0.25866	1	1	0.835864
chr1	125694	125753	A_75_P01012314	TPD3	INSIDE	0.462312	0.0263668	0.107294	1.37775
chr1	125917	125976	A_75_P01012335	TPD3	INSIDE	0.34033	0.0815064	0.223194	1.26605
chr1	126223	126282	A_75_P01012367	TPD3	INSIDE	0.0537542	0.77724	0.880008	1.03796
chr1	126524	126583	A_75_P01012393	TPD3	INSIDE	0.483742	0.0174842	0.0815064	1.39837
chr1	127032	127091	A_75_P01012446	NTG1	INSIDE	-0.116081	1	1	0.922691
chr1	127322	127378	A_75_P01012475	NTG1	INSIDE	0.321342	0.107508	0.266144	1.24949
chr1	127508	127567	A_75_P01012490	NTG1	INSIDE	-0.139239	1	1	0.907998
chr1	127783	127838	A_75_P01012518	NTG1	INSIDE	0.177759	0.652418	0.798099	1.13113
chr1	128042	128101	A_75_P01012541	NTG1	INSIDE	0.323109	0.103687	0.259895	1.25102
chr1	128196	128255	A_75_P01012556	NTG1	PROMOTER	-0.385931	1	1	0.765285
chr1	128361	128418	A_75_P01012572	SYN8	INSIDE	-0.122035	1	1	0.918891
chr1	128500	128557	A_75_P01012584	SYN8	INSIDE	0.237836	0.253186	0.455253	1.17922
chr1	128709	128763	A_75_P01012606	SYN8	INSIDE	0.562415	0.00611281	0.0406208	1.47674
chr1	129043	129102	A_75_P01012638	SYN8-DEP1	DIVERGENT_PROMOTER	-0.162348	1	1	0.893569
chr1	129362	129421	A_75_P01012667	DEP1	INSIDE	-0.46179	1	1	0.726085
chr1	129523	129571	A_75_P01012681	DEP1	INSIDE	-0.295727	1	1	0.814662
chr1	129699	129755	A_75_P01012697	DEP1	INSIDE	0.333924	0.0912493	0.240063	1.26044
chr1	130007	130061	A_75_P01012725	DEP1	INSIDE	-0.0596282	1	1	0.959511
chr1	130157	130213	A_75_P01012739	DEP1	INSIDE	0.444812	0.0340701	0.126526	1.36114
chr1	130328	130378	A_75_P01012753	DEP1	INSIDE	0.359007	0.123667	0.291562	1.28254
chr1	130543	130602	A_75_P01012776	CYS3	PROMOTER	0.25224	0.238666	0.43887	1.19106
chr1	130727	130786	A_75_P01012796	CYS3	PROMOTER	-0.311879	1	1	0.805592
chr1	130910	130967	A_75_P01012813	CYS3	INSIDE	-0.245369	1	1	0.8436
chr1	131163	131222	A_75_P01012837	CYS3	INSIDE	0.290719	0.144636	0.322393	1.22325
chr1	131344	131393	A_75_P01012852	CYS3	INSIDE	0.692645	0.00146172	0.0153876	1.61624
chr1	131648	131699	A_75_P01012883	CYS3	INSIDE	0.217042	0.279071	0.483454	1.16235
chr1	131922	131976	A_75_P01012909	CYS3	INSIDE	0.373896	0.0788647	0.218159	1.29585
chr1	132118	132177	A_75_P01012926	SWC1	PROMOTER	0.597919	0.00363383	0.0286329	1.51353
chr1	132329	132386	A_75_P01012945	SWC1	INSIDE	-0.283072	1	1	0.821839
chr1	132548	132605	A_75_P01012965	SWC1	INSIDE	0.204951	0.316641	0.521045	1.15265
chr1	132979	133038	A_75_P01013008	SWC1	INSIDE	-0.194586	1	1	0.873824
chr1	133130	133189	A_75_P01013024	SWC1	INSIDE	0.323674	0.0973481	0.250148	1.25151
chr1	133420	133478	A_75_P01013052	SWC1	INSIDE	-0.136791	1	1	0.90954
chr1	133565	133624	A_75_P01013066	SWC1	INSIDE	-0.169343	1	1	0.889248
chr1	133954	134011	A_75_P01013102	SWC1	INSIDE	-0.308266	1	1	0.807612
chr1	134282	134340	A_75_P01013134	MDM10	INSIDE	0.60089	0.00370927	0.0290309	1.51665
chr1	134556	134615	A_75_P01013159	MDM10	INSIDE	0.0712386	0.729719	0.850126	1.05062
chr1	134759	134818	A_75_P01013179	MDM10	INSIDE	-0.0102325	1	1	0.992932
chr1	135124	135183	A_75_P01013217	MDM10	INSIDE	-0.228205	1	1	0.853697
chr1	135426	135482	A_75_P01013246	MDM10	INSIDE	-0.00793825	1	1	0.994513
chr1	135770	135829	A_75_P01013281	MDM10-SPO7	DIVERGENT_PROMOTER	-0.899935	1	1	0.535911
chr1	135967	136026	A_75_P01013300	SPO7	INSIDE	-0.22788	1	1	0.853889
chr1	136112	136169	A_75_P01013311	SPO7	INSIDE	-0.149458	1	1	0.901589
chr1	136279	136338	A_75_P01013327	SPO7	INSIDE	-0.20262	1	1	0.868971
chr1	136423	136479	A_75_P01013341	SPO7	INSIDE	-0.341117	1	1	0.78943
chr1	136645	136704	A_75_P01013363	FUN14	PROMOTER	-0.233001	1	1	0.850863
chr1	136810	136869	A_75_P01013379	FUN14	PROMOTER	-0.600146	1	1	0.659687
chr1	136993	137048	A_75_P01013395	FUN14	INSIDE	-0.344915	1	1	0.787354
chr1	137199	137258	A_75_P01013415	FUN14	INSIDE	-0.335375	1	1	0.792578
chr1	137396	137455	A_75_P01013435	FUN14	INSIDE	-0.420286	1	1	0.747276
chr1	137718	137777	A_75_P01013466	ERP2	INSIDE	-0.11702	1	1	0.92209
chr1	137857	137916	A_75_P01013483	ERP2	INSIDE	0.298299	0.11991	0.285824	1.22969
chr1	138112	138171	A_75_P01013509	ERP2	INSIDE	-0.0816336	1	1	0.944987
chr1	138317	138376	A_75_P01013529	ERP2	INSIDE	-0.0913684	1	1	0.938632
chr1	138668	138727	A_75_P01013565	ERP2	PROMOTER	-0.00912139	1	1	0.993697
chr1	138806	138865	A_75_P01013576	ERP2	PROMOTER	-0.237413	1	1	0.848265
chr1	139027	139085	A_75_P01013595	ERP2	PROMOTER	0.37641	0.0660106	0.194486	1.29811
chr1	139288	139347	A_75_P01013621	ERP2	PROMOTER	1.7496	1.69205e-09	3.61663e-07	3.36266
chr1	139438	139497	A_75_P01013634	ERP2	PROMOTER	0.0306264	0.88916	0.943833	1.02146
chr1	139643	139692	A_75_P01013652	SSA1	INSIDE	0.488613	0.0213352	0.0930757	1.4031
chr1	140134	140192	A_75_P01013705	SSA1	INSIDE	-0.184256	1	1	0.880103
chr1	141171	141216	A_75_P01013805	SSA1	INSIDE	0.350423	0.0708533	0.203732	1.27493
chr1	141416	141475	A_75_P01013830	SSA1-EFB1	DIVERGENT_PROMOTER	-0.14437	1	1	0.904775
chr1	141556	141611	A_75_P01013842	SSA1-EFB1	DIVERGENT_PROMOTER	-0.382383	1	1	0.767169
chr1	141737	141794	A_75_P01013858	SSA1-EFB1	DIVERGENT_PROMOTER	0.180249	0.359813	0.564319	1.13308
chr1	142098	142157	A_75_P01013894	SSA1-EFB1	DIVERGENT_PROMOTER	0.4098	0.0358341	0.131031	1.3285
chr1	142436	142495	A_75_P01013926	EFB1	INSIDE	0.662067	0.00140805	0.0149862	1.58235
chr1	142594	142653	A_75_P01013940	EFB1	INSIDE	1.1576	2.49413e-06	0.000117056	2.23087
chr1	143011	143070	A_75_P01013981	EFB1	INSIDE	1.40679	9.3273e-08	9.03659e-06	2.65147
chr1	143256	143315	A_75_P01014006	VPS8	PROMOTER	0.906603	5.81138e-05	0.0014242	1.87463
chr1	143448	143507	A_75_P01014026	VPS8	PROMOTER	1.08405	7.02357e-06	0.00026732	2.11998
chr1	143668	143727	A_75_P01014046	VPS8	PROMOTER	-0.208452	1	1	0.865465
chr1	143904	143959	A_75_P01014070	VPS8	PROMOTER	-0.202745	1	1	0.868896
chr1	144106	144162	A_75_P01014091	VPS8	INSIDE	-0.0736824	1	1	0.95021
chr1	144337	144394	A_75_P01014113	VPS8	INSIDE	0.0376428	0.841241	0.916904	1.02644
chr1	144582	144641	A_75_P01014137	VPS8	INSIDE	-0.264938	1	1	0.832234
chr1	144835	144893	A_75_P01014168	VPS8	INSIDE	-0.133096	1	1	0.911873
chr1	145069	145128	A_75_P01014193	VPS8	INSIDE	-0.257282	1	1	0.836663
chr1	145221	145280	A_75_P01014209	VPS8	INSIDE	-0.0203513	1	1	0.985993
chr1	145428	145487	A_75_P01014231	VPS8	INSIDE	-0.172208	1	1	0.887483
chr1	145636	145695	A_75_P01014252	VPS8	INSIDE	-0.037409	1	1	0.974403
chr1	145992	146051	A_75_P01014290	VPS8	INSIDE	0.238315	0.227125	0.425614	1.17961
chr1	146344	146403	A_75_P01014323	VPS8	INSIDE	-0.263698	1	1	0.83295
chr1	146651	146708	A_75_P01014353	VPS8	INSIDE	0.06006	0.751007	0.863168	1.04251
chr1	146912	146971	A_75_P01014379	VPS8	INSIDE	0.169704	0.375403	0.579173	1.12483
chr1	147099	147158	A_75_P01014397	VPS8	INSIDE	-0.364588	1	1	0.77669
chr1	147363	147422	A_75_P01014424	VPS8	INSIDE	-0.572068	1	1	0.672652
chr1	147714	147773	A_75_P01014459	TFC3	INSIDE	-0.0425209	1	1	0.970957
chr1	147880	147938	A_75_P01014478	TFC3	INSIDE	-0.0625154	1	1	0.957593
chr1	148022	148077	A_75_P01014491	TFC3	INSIDE	-0.0504456	1	1	0.965638
chr1	148227	148286	A_75_P01014512	TFC3	INSIDE	0.122654	0.531624	0.709779	1.08874
chr1	148638	148697	A_75_P01014552	TFC3	INSIDE	-0.127218	1	1	0.915595
chr1	148973	149031	A_75_P01014586	TFC3	INSIDE	0.267312	0.163698	0.347562	1.20356
chr1	149140	149199	A_75_P01014602	TFC3	INSIDE	-0.31634	1	1	0.803105
chr1	149317	149374	A_75_P01014623	TFC3	INSIDE	-0.086847	1	1	0.941578
chr1	149571	149630	A_75_P01014646	TFC3	INSIDE	0.0246124	0.900406	0.950604	1.01721
chr1	149713	149770	A_75_P01014660	TFC3	INSIDE	-0.575951	1	1	0.670844
chr1	149904	149963	A_75_P01014679	TFC3	INSIDE	-0.120648	1	1	0.919774
chr1	150158	150217	A_75_P01014706	TFC3	INSIDE	-0.459849	1	1	0.727062
chr1	150340	150399	A_75_P01014722	TFC3	INSIDE	-0.0412947	1	1	0.971782
chr1	150616	150673	A_75_P01014748	TFC3	INSIDE	-0.0377639	1	1	0.974164
chr1	150754	150813	A_75_P01014762	TFC3	INSIDE	-0.138127	1	1	0.908698
chr1	150964	151023	A_75_P01014782	TFC3	INSIDE	0.135902	0.481183	0.670387	1.09878
chr1	151120	151178	A_75_P01014795	TFC3	INSIDE	-0.537481	1	1	0.688973
chr1	151365	151424	A_75_P01014819	TFC3-NUP60	DIVERGENT_PROMOTER	0.264734	0.199708	0.392897	1.20141
chr1	151546	151605	A_75_P01014837	TFC3-NUP60	DIVERGENT_PROMOTER	0.626035	0.122723	0.290261	1.54332
chr1	151765	151824	A_75_P01014859	TFC3-NUP60	DIVERGENT_PROMOTER	0.603858	0.00478317	0.0345448	1.51978
chr1	152201	152260	A_75_P01014901	TFC3-NUP60	DIVERGENT_PROMOTER	-0.54342	1	1	0.686143
chr1	152366	152425	A_75_P01014916	NUP60	INSIDE	-0.728923	1	1	0.603354
chr1	152547	152606	A_75_P01014933	NUP60	INSIDE	-0.521789	1	1	0.696508
chr1	153000	153059	A_75_P01014976	NUP60	INSIDE	-0.153435	1	1	0.899107
chr1	153409	153468	A_75_P01015021	NUP60	INSIDE	1.80622	0.000146892	0.00285427	3.49725
chr1	153642	153701	A_75_P01015044	NUP60	INSIDE	0.279799	0.153724	0.334695	1.21403
chr1	153883	153942	A_75_P01015068	NUP60	DOWNSTREAM	-0.00143694	1	1	0.999004
chr1	154240	154295	A_75_P01015100	ERP1	INSIDE	0.309319	0.116646	0.280592	1.23912
chr1	154531	154590	A_75_P01015128	ERP1	INSIDE	-0.264649	1	1	0.832401
chr1	154679	154738	A_75_P01015143	ERP1	INSIDE	-0.0908802	1	1	0.93895
chr1	154956	155014	A_75_P01015170	ERP1-SWD1	DIVERGENT_PROMOTER	-0.359743	1	1	0.779303
chr1	155152	155210	A_75_P01015190	SWD1	INSIDE	-0.11402	1	1	0.92401
chr1	155293	155351	A_75_P01015203	SWD1	INSIDE	-0.165874	1	1	0.891388
chr1	155481	155540	A_75_P01015222	SWD1	INSIDE	0.174656	0.366417	0.570288	1.1287
chr1	155813	155872	A_75_P01015256	SWD1	INSIDE	0.17238	0.361224	0.565402	1.12692
chr1	155959	156018	A_75_P01015270	SWD1	INSIDE	0.109856	0.56664	0.737023	1.07912
chr1	156232	156291	A_75_P01015299	SWD1	INSIDE	0.0351922	0.853497	0.92374	1.02469
chr1	156414	156473	A_75_P01015319	SWD1	DOWNSTREAM	-0.264779	1	1	0.832326
chr1	156611	156668	A_75_P01015340	RFA1	DOWNSTREAM	-0.270452	1	1	0.82906
chr1	156971	157030	A_75_P01015375	RFA1	INSIDE	0.185035	0.321596	0.525711	1.13684
chr1	157220	157279	A_75_P01015404	RFA1	INSIDE	-0.0272885	1	1	0.981263
chr1	157409	157464	A_75_P01015424	RFA1	INSIDE	0.399487	0.0425074	0.146105	1.31904
chr1	157766	157825	A_75_P01015460	RFA1	INSIDE	0.460351	0.0207056	0.09127	1.37588
chr1	157944	158003	A_75_P01015478	RFA1	INSIDE	-0.00116254	1	1	0.999195
chr1	158186	158245	A_75_P01015501	RFA1	INSIDE	-0.364642	1	1	0.776662
chr1	158325	158383	A_75_P01015514	RFA1	INSIDE	-0.590032	1	1	0.664328
chr1	158598	158654	A_75_P01015541	RFA1-SEN34	DIVERGENT_PROMOTER	-0.465304	1	1	0.724319
chr1	158966	159025	A_75_P01015582	SEN34	INSIDE	0.0315523	0.876359	0.936792	1.02211
chr1	159128	159187	A_75_P01015598	SEN34	INSIDE	-0.135939	1	1	0.910077
chr1	159499	159557	A_75_P01015636	SEN34	INSIDE	0.2441	0.208533	0.403784	1.18435
chr1	159769	159828	A_75_P01015663	SEN34	DOWNSTREAM	0.0248297	0.904445	0.952475	1.01736
chr1	160004	160063	A_75_P01015685	SEN34	DOWNSTREAM	-0.277197	1	1	0.825193
chr1	160192	160251	A_75_P01015705	SEN34	DOWNSTREAM	0.536394	0.0101997	0.0572006	1.45034
chr1	166141	166200	A_75_P01016323	BUD14	DOWNSTREAM	0.886553	6.11866e-05	0.0014907	1.84875
chr1	166406	166465	A_75_P01016350	BUD14	DOWNSTREAM	1.52235	4.47475e-08	5.05586e-06	2.87258
chr1	166600	166659	A_75_P01016370	BUD14	DOWNSTREAM	0.448973	0.0266083	0.108012	1.36507
chr1	166755	166814	A_75_P01016385	BUD14	INSIDE	-0.24214	1	1	0.84549
chr1	166934	166992	A_75_P01016402	BUD14	INSIDE	0.142955	0.508135	0.691984	1.10416
chr1	167138	167197	A_75_P01016423	BUD14	INSIDE	-0.123572	1	1	0.917912
chr1	167374	167433	A_75_P01016447	BUD14	INSIDE	0.309845	0.118111	0.283015	1.23957
chr1	167710	167768	A_75_P01016479	BUD14	INSIDE	0.405405	0.0590347	0.18143	1.32446
chr1	168001	168059	A_75_P01016509	BUD14	INSIDE	0.211959	0.261439	0.464076	1.15826
chr1	168159	168218	A_75_P01016526	BUD14	INSIDE	0.375796	0.061048	0.185231	1.29756
chr1	168332	168391	A_75_P01016543	BUD14	INSIDE	0.424656	0.0341867	0.126817	1.34225
chr1	168621	168680	A_75_P01016572	BUD14	INSIDE	0.19347	0.343591	0.548271	1.14351
chr1	169027	169086	A_75_P01016613	BUD14-ADE1	DIVERGENT_PROMOTER	-0.472302	1	1	0.720814
chr1	169276	169335	A_75_P01016637	BUD14-ADE1	DIVERGENT_PROMOTER	-0.124446	1	1	0.917356
chr1	169465	169523	A_75_P01016657	ADE1	INSIDE	0.211726	0.26922	0.47261	1.15807
chr1	169771	169830	A_75_P01016688	ADE1	INSIDE	0.418236	0.0459986	0.153846	1.33629
chr1	170117	170176	A_75_P01016722	ADE1	INSIDE	0.492742	0.022129	0.0953718	1.40712
chr1	170260	170319	A_75_P01016738	ADE1	INSIDE	0.655	0.00236223	0.0216134	1.57462
chr1	170526	170583	A_75_P01016763	KIN3	INSIDE	0.235336	0.241614	0.44229	1.17718
chr1	170716	170775	A_75_P01016782	KIN3	INSIDE	0.296383	0.152544	0.333126	1.22806
chr1	171049	171106	A_75_P01016815	KIN3	INSIDE	0.130373	0.504116	0.68889	1.09458
chr1	171320	171379	A_75_P01016843	KIN3	INSIDE	-0.354844	1	1	0.781954
chr1	171474	171533	A_75_P01016858	KIN3	INSIDE	0.171359	0.38047	0.583756	1.12612
chr1	171679	171738	A_75_P01016879	KIN3	PROMOTER	-0.447961	1	1	0.733078
chr1	171844	171903	A_75_P01016896	KIN3	PROMOTER	-0.486064	1	1	0.71397
chr1	172079	172138	A_75_P01016917	KIN3	PROMOTER	-0.724075	1	1	0.605385
chr1	172342	172399	A_75_P01016945	CDC15	INSIDE	-0.121426	1	1	0.919279
chr1	172710	172769	A_75_P01016985	CDC15	INSIDE	-0.154279	1	1	0.898582
chr1	172912	172971	A_75_P01017006	CDC15	INSIDE	0.249119	0.18852	0.378802	1.18848
chr1	173253	173312	A_75_P01017043	CDC15	INSIDE	-0.0979793	1	1	0.934341
chr1	173464	173523	A_75_P01017063	CDC15	INSIDE	-0.35769	1	1	0.780413
chr1	173619	173677	A_75_P01017077	CDC15	INSIDE	-0.191108	1	1	0.875933
chr1	173917	173973	A_75_P01017105	CDC15	INSIDE	0.380695	0.0607429	0.184882	1.30197
chr1	174183	174242	A_75_P01017134	CDC15	INSIDE	0.114901	0.554176	0.726578	1.0829
chr1	174351	174410	A_75_P01017149	CDC15	INSIDE	0.332036	0.086175	0.231299	1.25879
chr1	174748	174806	A_75_P01017187	CDC15	INSIDE	0.294451	0.123589	0.291476	1.22642
chr1	174913	174972	A_75_P01017204	CDC15	INSIDE	-0.262511	1	1	0.833636
chr1	175099	175155	A_75_P01017220	CDC15	INSIDE	0.0121427	0.949508	0.97573	1.00845
chr1	175339	175394	A_75_P01017243	CDC15	PROMOTER	-0.162711	1	1	0.893345
chr1	175517	175576	A_75_P01017259	CDC15	PROMOTER	-0.28481	1	1	0.82085
chr1	175949	176007	A_75_P01017305	CDC15	PROMOTER	-0.191155	1	1	0.875905
chr1	176407	176466	A_75_P01017352	CDC15	PROMOTER	-0.563864	1	1	0.676488
chr1	176603	176658	A_75_P01017374	CDC15	PROMOTER	-0.142411	1	1	0.906004
chr1	177113	177170	A_75_P01017426	PAU7	PROMOTER	-0.345544	1	1	0.787011
chr1	177285	177342	A_75_P01017444	PAU7	PROMOTER	0.0752949	0.696206	0.827258	1.05358
chr1	177542	177598	A_75_P01017473	PAU7	PROMOTER	-0.127875	1	1	0.915179
chr1	177719	177777	A_75_P01017491	PAU7	PROMOTER	0.513952	0.01005	0.0566828	1.42796
chr1	177911	177970	A_75_P01017509	PAU7	PROMOTER	-0.191586	1	1	0.875642
chr1	178250	178308	A_75_P01017543	PAU7	PROMOTER	-0.365605	1	1	0.776144
chr1	178467	178526	A_75_P01017567	PAU7	PROMOTER	0.0989493	0.608867	0.766661	1.07099
chr1	178619	178678	A_75_P01017581	PAU7	PROMOTER	-0.0406881	1	1	0.972191
chr1	178768	178827	A_75_P01017598	PAU7	PROMOTER	0.277071	0.145312	0.323379	1.21173
chr1	179160	179214	A_75_P01017638	YAR023C	DOWNSTREAM	-0.36277	1	1	0.77767
chr1	179455	179514	A_75_P01017667	YAR023C	INSIDE	-0.011122	1	1	0.99232
chr1	179603	179662	A_75_P01017681	YAR023C	INSIDE	-0.0673243	1	1	0.954406
chr1	179758	179817	A_75_P01017697	YAR023C	INSIDE	-0.829828	1	1	0.562596
chr1	180043	180102	A_75_P01017724	YAR023C	PROMOTER	-0.476893	1	1	0.718523
chr1	180213	180272	A_75_P01017743	YAR023C	PROMOTER	-1.05738	1	1	0.480505
chr1	180536	180594	A_75_P01017778	YAR023C	PROMOTER	-0.162481	1	1	0.893487
chr1	180674	180733	A_75_P01017791	YAR023C	PROMOTER	-0.529408	1	1	0.692839
chr1	180922	180980	A_75_P01017817	YAR023C	PROMOTER	0.177882	0.360072	0.564418	1.13122
chr1	181067	181126	A_75_P01017829	YAR023C	PROMOTER	0.698563	0.000840504	0.0102931	1.62289
chr1	181321	181378	A_75_P01017854	YAR023C	PROMOTER	1.16551	2.80655e-06	0.000127886	2.24313
chr1	181497	181554	A_75_P01017873	YAR023C	PROMOTER	0.170502	0.370877	0.5748	1.12545
chr1	181679	181738	A_75_P01017893	YAR023C	PROMOTER	0.00909755	0.961047	0.981015	1.00633
chr1	181992	182050	A_75_P01017921	UIP3	PROMOTER	-0.14661	1	1	0.903371
chr1	182298	182356	A_75_P01017953	UIP3	PROMOTER	-0.0632944	1	1	0.957076
chr1	182441	182500	A_75_P01017968	UIP3	PROMOTER	0.806644	0.000354862	0.00551112	1.74914
chr1	182590	182649	A_75_P01017984	UIP3	PROMOTER	1.71656	7.09522e-09	1.15377e-06	3.28652
chr1	182991	183050	A_75_P01018018	UIP3	PROMOTER	0.376084	0.0540829	0.171268	1.29781
chr1	183527	183586	A_75_P01018077	UIP3	PROMOTER	-0.20002	1	1	0.870539
chr1	183853	183912	A_75_P01018110	UIP3	INSIDE	-0.301328	1	1	0.811505
chr1	184010	184069	A_75_P01018127	UIP3	INSIDE	-0.64294	1	1	0.640407
chr1	184210	184269	A_75_P01018147	UIP3	INSIDE	-0.140736	1	1	0.907056
chr1	184441	184500	A_75_P01018167	UIP3	INSIDE	-0.311118	1	1	0.806017
chr1	184951	185008	A_75_P01018217	YAR028W	INSIDE	-0.847352	1	1	0.555804
chr1	185284	185343	A_75_P01018250	YAR028W	INSIDE	0.128783	0.51201	0.694731	1.09337
chr1	185483	185540	A_75_P01018270	YAR028W	INSIDE	-0.297244	1	1	0.813806
chr1	185656	185713	A_75_P01018286	YAR029W	PROMOTER	-0.163139	1	1	0.893079
chr1	185903	185962	A_75_P01018311	YAR029W	PROMOTER	-0.365779	1	1	0.77605
chr1	186157	186214	A_75_P01018337	YAR029W	PROMOTER	-0.361366	1	1	0.778427
chr1	186472	186528	A_75_P01018369	YAR029W	INSIDE	0.273476	0.170324	0.355888	1.20872
chr1	186672	186731	A_75_P01018388	PRM9	PROMOTER	0.418745	0.0516434	0.165965	1.33676
chr1	186886	186945	A_75_P01018410	PRM9	INSIDE	-0.0210838	1	1	0.985492
chr1	187252	187311	A_75_P01018444	PRM9	INSIDE	-0.341514	1	1	0.789213
chr1	187397	187456	A_75_P01018460	PRM9	INSIDE	0.160698	0.389826	0.592498	1.11783
chr1	187755	187814	A_75_P01018492	MST28	PROMOTER	0.181721	0.362151	0.566294	1.13424
chr1	187917	187976	A_75_P01018505	MST28	PROMOTER	-0.700004	1	1	0.615571
chr1	188329	188388	A_75_P01018544	MST28	INSIDE	-0.131799	1	1	0.912692
chr1	189742	189792	A_75_P01018684	YAT1	PROMOTER	0.195683	0.300598	0.505274	1.14527
chr1	189932	189988	A_75_P01018702	YAT1	PROMOTER	0.318616	0.119724	0.285677	1.24713
chr1	190077	190132	A_75_P01018714	YAT1	PROMOTER	-0.234435	1	1	0.850018
chr1	190409	190461	A_75_P01018745	YAT1	INSIDE	-0.719475	1	1	0.607319
chr1	190562	190606	A_75_P01018758	YAT1	INSIDE	0.306552	0.142616	0.319109	1.23675
chr1	190830	190874	A_75_P01018781	YAT1	INSIDE	-0.695585	1	1	0.617459
chr1	191162	191206	A_75_P01018808	YAT1	INSIDE	-0.515619	1	1	0.699493
chr1	191466	191521	A_75_P01018831	YAT1	INSIDE	-0.401251	1	1	0.757201
chr1	191693	191737	A_75_P01018848	YAT1	INSIDE	-0.154835	1	1	0.898235
chr1	191840	191884	A_75_P01018861	YAT1	INSIDE	-0.330934	1	1	0.795022
chr1	192001	192045	A_75_P01018875	YAT1	INSIDE	-0.15091	1	1	0.900682
chr1	192237	192296	A_75_P01018894	YAT1	DOWNSTREAM	0.204914	0.335834	0.540258	1.15262
chr1	192384	192440	A_75_P01018909	YAR035C-A-SWH1	DIVERGENT_PROMOTER	-0.558942	1	1	0.6788
chr1	192546	192605	A_75_P01018926	YAR035C-A-SWH1	DIVERGENT_PROMOTER	-0.511918	1	1	0.70129
chr1	192821	192879	A_75_P01018950	SWH1	INSIDE	0.100994	0.585545	0.750618	1.07251
chr1	193220	193269	A_75_P01018985	SWH1	INSIDE	0.753352	0.000482683	0.00689457	1.68571
chr1	193611	193668	A_75_P01019025	SWH1	INSIDE	0.332843	0.0989382	0.252777	1.25949
chr1	193813	193868	A_75_P01019042	SWH1	INSIDE	0.803657	0.000204527	0.00368895	1.74552
chr1	194018	194075	A_75_P01019064	SWH1	INSIDE	-0.119717	1	1	0.920368
chr1	194279	194337	A_75_P01019087	SWH1	INSIDE	0.279898	0.144739	0.322502	1.21411
chr1	194508	194567	A_75_P01019112	SWH1	INSIDE	0.283653	0.139028	0.313994	1.21727
chr1	194667	194726	A_75_P01019129	SWH1	INSIDE	0.0567355	0.806346	0.897297	1.04011
chr1	195007	195064	A_75_P01019160	SWH1	INSIDE	-0.127888	1	1	0.91517
chr1	195154	195213	A_75_P01019175	SWH1	INSIDE	0.210436	0.273616	0.477255	1.15704
chr1	195630	195688	A_75_P01019223	SWH1	INSIDE	0.178025	0.35605	0.560516	1.13133
chr1	195811	195870	A_75_P01019241	SWH1	INSIDE	-0.0205806	1	1	0.985836
chr1	196008	196066	A_75_P01019260	SWH1	INSIDE	0.183327	0.331668	0.536187	1.1355
chr1	196175	196232	A_75_P01019276	SWH1	DOWNSTREAM	0.254346	0.212614	0.408519	1.19279
chr1	196563	196620	A_75_P01019313	SWH1	DOWNSTREAM	0.204646	0.330449	0.535	1.1524
chr1	196754	196813	A_75_P01019331	SWH1	DOWNSTREAM	0.352488	0.122305	0.289668	1.27676
chr1	196920	196979	A_75_P01019347	SWH1	DOWNSTREAM	-0.171361	1	1	0.888005
chr1	197117	197176	A_75_P01019369	SWH1	DOWNSTREAM	0.318261	0.102459	0.258209	1.24683
chr1	197254	197313	A_75_P01019383	SWH1	DOWNSTREAM	-0.225677	1	1	0.855194
chr1	197432	197491	A_75_P01019402	SWH1	DOWNSTREAM	-0.257097	1	1	0.83677
chr1	197730	197789	A_75_P01019432	SWH1	DOWNSTREAM	0.038012	0.854218	0.924034	1.0267
chr1	198003	198058	A_75_P01019459	SWH1	DOWNSTREAM	-0.000948831	1	1	0.999343
chr1	198417	198473	A_75_P01019503	chr1:000198417-000198473	Unknown	-0.344575	1	1	0.78754
chr1	198619	198677	A_75_P01019524	chr1:000198619-000198677	Unknown	-1.0337	1	1	0.488454
chr1	198759	198818	A_75_P01019538	chr1:000198759-000198818	Unknown	-1.20169	1	1	0.434767
chr1	198901	198957	A_75_P01019553	chr1:000198901-000198957	Unknown	-1.05753	1	1	0.480455
chr1	199146	199202	A_75_P01019577	chr1:000199146-000199202	Unknown	0.216266	0.267747	0.47108	1.16172
chr1	199310	199369	A_75_P01019594	chr1:000199310-000199369	Unknown	0.149549	0.425059	0.623695	1.10922
chr1	199576	199633	A_75_P01019618	chr1:000199576-000199633	Unknown	0.278055	0.171735	0.357561	1.21256
chr1	199729	199788	A_75_P01019633	chr1:000199729-000199788	Unknown	-0.418769	1	1	0.748063
chr1	200086	200145	A_75_P01019669	chr1:000200086-000200145	Unknown	-1.1454	1	1	0.452064
chr1	200353	200412	A_75_P01019693	chr1:000200353-000200412	Unknown	-0.172491	1	1	0.887309
chr1	200514	200573	A_75_P01019709	chr1:000200514-000200573	Unknown	-0.349464	1	1	0.784876
chr1	200883	200942	A_75_P01019747	chr1:000200883-000200942	Unknown	-0.18173	1	1	0.881645
chr1	201043	201101	A_75_P01019758	chr1:000201043-000201101	Unknown	0.333448	0.0868399	0.232586	1.26002
chr1	201236	201295	A_75_P01019776	chr1:000201236-000201295	Unknown	0.112498	0.544341	0.719406	1.0811
chr1	201375	201433	A_75_P01019791	FLO1	PROMOTER	0.307703	0.10757	0.26625	1.23774
chr1	201597	201656	A_75_P01019813	FLO1	PROMOTER	-0.229766	1	1	0.852773
chr1	201766	201825	A_75_P01019830	FLO1	PROMOTER	-0.232099	1	1	0.851396
chr1	202009	202068	A_75_P01019855	FLO1	PROMOTER	0.163865	0.4206	0.619889	1.12028
chr1	202179	202238	A_75_P01019870	FLO1	PROMOTER	0.332063	0.103271	0.259363	1.25881
chr1	202393	202452	A_75_P01019893	FLO1	PROMOTER	-0.324389	1	1	0.798637
chr1	202726	202783	A_75_P01019931	FLO1	PROMOTER	-0.219646	1	1	0.858776
chr1	202940	202999	A_75_P01019953	FLO1	PROMOTER	-0.466891	1	1	0.723522
chr1	203187	203246	A_75_P01019978	FLO1	PROMOTER	0.0226921	0.918307	0.960233	1.01585
chr1	203405	203458	A_75_P01020000	FLO1	INSIDE	0.252401	0.208612	0.403899	1.19119
chr1	203929	203975	A_75_P01020050	FLO1	INSIDE	0.0340154	0.863094	0.929313	1.02386
chr1	204160	204216	A_75_P01020073	FLO1	INSIDE	0.268091	0.164077	0.348059	1.20421
chr1	206273	206317	A_75_P01020270	FLO1	INSIDE	-0.0702259	1	1	0.952489
chr1	206546	206597	A_75_P01020298	FLO1	INSIDE	-0.180348	1	1	0.88249
chr1	206957	207016	A_75_P01020339	FLO1	INSIDE	-0.269657	1	1	0.829517
chr1	207629	207686	A_75_P01020408	FLO1	INSIDE	-0.300812	1	1	0.811795
chr1	222967	223026	A_75_P01021896	YAR068W	DOWNSTREAM	-0.567295	1	1	0.674881
chr1	225052	225111	A_75_P01022109	PHO11	PROMOTER	-0.9406	1	1	0.521016
chr1	226845	226904	A_75_P01022284	IMD1	PROMOTER	0.218112	0.343164	0.547923	1.16321
chr1	227155	227214	A_75_P01022314	IMD1	PROMOTER	-0.475582	1	1	0.719176
chr1	227296	227355	A_75_P01022329	IMD1	PROMOTER	-0.245737	1	1	0.843385
chr1	227433	227492	A_75_P01022345	IMD1	PROMOTER	NA	NA	NA	NA
chr1	227925	227984	A_75_P01022393	YAR075W	PROMOTER	0.557677	0.00545753	0.0376731	1.4719
chr1	228816	228873	A_75_P01022478	YAR075W	INSIDE	0.88792	7.57544e-05	0.00175532	1.85051
chr1	229146	229205	A_75_P01022508	YAR075W	INSIDE	0.315043	0.0991527	0.253112	1.24405
chr1	229308	229367	A_75_P01022525	YAR075W	DOWNSTREAM	-0.557838	1	1	0.67932
chr1	229526	229585	A_75_P01022547	YAR075W	DOWNSTREAM	0.910208	7.6964e-05	0.00177108	1.87932
chr1	229802	229861	A_75_P01022572	YAR075W	DOWNSTREAM	0.805112	0.000222702	0.00388804	1.74728
chr1	230056	230115	A_75_P01022597	YAR075W	DOWNSTREAM	1.33627	1.60543e-07	1.35717e-05	2.52498
chr2	5832	5891	A_75_P01023164	YBL111C	PROMOTER	1.38484	8.45434e-08	8.32702e-06	2.61143
chr2	6566	6625	A_75_P01023234	YBL111C	PROMOTER	0.405218	0.0388642	0.137974	1.32429
chr2	8282	8327	A_75_P01023395	YBL108C-A	PROMOTER	-0.101964	1	1	0.931764
chr2	8619	8675	A_75_P01023430	YBL108C-A	PROMOTER	-0.269916	1	1	0.829368
chr2	8802	8861	A_75_P01023448	YBL108C-A	PROMOTER	0.416397	0.0514755	0.165592	1.33459
chr2	9057	9116	A_75_P01023477	YBL108C-A	PROMOTER	0.185953	0.331425	0.535993	1.13757
chr2	9526	9583	A_75_P01023522	YBL108C-A	PROMOTER	1.09546	1.85515e-05	0.000582329	2.13682
chr2	9790	9849	A_75_P01023549	YBL107C	DOWNSTREAM	0.0788752	0.686721	0.820953	1.05619
chr2	9988	10045	A_75_P01023570	YBL107C	INSIDE	0.145729	0.497884	0.683595	1.10629
chr2	10155	10214	A_75_P01023585	YBL107C	INSIDE	-0.794631	1	1	0.57649
chr2	10392	10450	A_75_P01023608	YBL107C	INSIDE	-0.419542	1	1	0.747662
chr2	10831	10890	A_75_P01023654	SRO77	INSIDE	-0.248684	1	1	0.841664
chr2	11171	11230	A_75_P01023687	SRO77	INSIDE	-0.394254	1	1	0.760883
chr2	11589	11645	A_75_P01023730	SRO77	INSIDE	-0.0862106	1	1	0.941994
chr2	11771	11828	A_75_P01023750	SRO77	INSIDE	-0.275508	1	1	0.826159
chr2	11934	11993	A_75_P01023765	SRO77	INSIDE	-0.540704	1	1	0.687436
chr2	12113	12172	A_75_P01023785	SRO77	INSIDE	-0.0615757	1	1	0.958217
chr2	12430	12489	A_75_P01023817	SRO77	INSIDE	-0.531713	1	1	0.691733
chr2	12642	12701	A_75_P01023837	SRO77	INSIDE	0.346089	0.0816234	0.223402	1.27111
chr2	13062	13119	A_75_P01023877	SRO77	INSIDE	0.397317	0.0803097	0.220874	1.31706
chr2	13231	13290	A_75_P01023893	SRO77	INSIDE	-0.123686	1	1	0.917839
chr2	13529	13588	A_75_P01023922	SRO77	INSIDE	0.430001	0.0591212	0.181571	1.34723
chr2	13820	13879	A_75_P01023953	SRO77	INSIDE	-0.223204	1	1	0.856661
chr2	14048	14104	A_75_P01023977	SRO77	PROMOTER	-0.407158	1	1	0.754108
chr2	14219	14278	A_75_P01023994	PKC1	INSIDE	-0.193449	1	1	0.874512
chr2	14550	14608	A_75_P01024026	PKC1	INSIDE	0.662387	0.00167118	0.0168638	1.5827
chr2	14744	14803	A_75_P01024045	PKC1	INSIDE	0.0200815	0.922582	0.962645	1.01402
chr2	14912	14969	A_75_P01024062	PKC1	INSIDE	-0.200558	1	1	0.870214
chr2	15211	15270	A_75_P01024089	PKC1	INSIDE	0.418983	0.0517654	0.166254	1.33698
chr2	15383	15442	A_75_P01024107	PKC1	INSIDE	-0.192005	1	1	0.875388
chr2	15633	15692	A_75_P01024137	PKC1	INSIDE	0.243708	0.194556	0.386293	1.18403
chr2	15814	15873	A_75_P01024155	PKC1	INSIDE	0.0860952	0.646943	0.794149	1.06149
chr2	16047	16105	A_75_P01024179	PKC1	INSIDE	0.161956	0.423621	0.622415	1.1188
chr2	16354	16413	A_75_P01024210	PKC1	INSIDE	0.0353709	0.858617	0.926521	1.02482
chr2	16596	16655	A_75_P01024232	PKC1	INSIDE	0.249994	0.192061	0.383138	1.1892
chr2	16797	16851	A_75_P01024250	PKC1	INSIDE	-0.0905415	1	1	0.93917
chr2	17065	17123	A_75_P01024276	PKC1	INSIDE	0.236553	0.219726	0.416796	1.17817
chr2	17503	17562	A_75_P01024322	PKC1	INSIDE	-0.262576	1	1	0.833598
chr2	17687	17746	A_75_P01024341	PKC1	PROMOTER	-0.270839	1	1	0.828837
chr2	17978	18037	A_75_P01024369	PKC1	PROMOTER	-0.56726	1	1	0.674897
chr2	18141	18200	A_75_P01024385	PKC1	PROMOTER	-0.522941	1	1	0.695952
chr2	18535	18594	A_75_P01024425	YBL104C	INSIDE	0.192859	0.308136	0.512329	1.14303
chr2	19008	19067	A_75_P01024472	YBL104C	INSIDE	0.16177	0.400691	0.602738	1.11866
chr2	19208	19266	A_75_P01024492	YBL104C	INSIDE	0.569665	0.023831	0.10033	1.48418
chr2	19537	19596	A_75_P01024524	YBL104C	INSIDE	-0.307564	1	1	0.808005
chr2	19869	19928	A_75_P01024554	YBL104C	INSIDE	-0.0453278	1	1	0.96907
chr2	20086	20145	A_75_P01024576	YBL104C	INSIDE	-0.413171	1	1	0.750971
chr2	20279	20338	A_75_P01024596	YBL104C	INSIDE	0.178881	0.36693	0.570797	1.13201
chr2	20462	20518	A_75_P01024615	YBL104C	INSIDE	0.203389	0.278685	0.483128	1.1514
chr2	20628	20687	A_75_P01024632	YBL104C	INSIDE	0.0657419	0.749924	0.862545	1.04662
chr2	20792	20848	A_75_P01024650	YBL104C	INSIDE	-0.0383817	1	1	0.973747
chr2	21067	21126	A_75_P01024679	YBL104C	PROMOTER	-0.0865434	1	1	0.941777
chr2	21262	21320	A_75_P01024701	YBL104C	PROMOTER	-0.630977	1	1	0.645739
chr2	21516	21573	A_75_P01024730	YBL104C	PROMOTER	-0.364129	1	1	0.776938
chr2	21824	21883	A_75_P01024761	YBL104C	PROMOTER	0.144054	0.446667	0.641726	1.10501
chr2	22018	22077	A_75_P01024781	YBL104C	PROMOTER	-0.381251	1	1	0.767772
chr2	22471	22530	A_75_P01024827	RTG3	INSIDE	-0.35716	1	1	0.7807
chr2	22751	22810	A_75_P01024855	RTG3	INSIDE	0.268361	0.179159	0.367136	1.20444
chr2	22961	23020	A_75_P01024874	RTG3	INSIDE	-0.170233	1	1	0.888699
chr2	23280	23339	A_75_P01024904	RTG3	INSIDE	-0.0392959	1	1	0.97313
chr2	23500	23559	A_75_P01024923	RTG3	INSIDE	-0.140778	1	1	0.90703
chr2	23774	23832	A_75_P01024949	RTG3-SFT2	DIVERGENT_PROMOTER	-0.589119	1	1	0.664749
chr2	24120	24174	A_75_P01024983	SFT2	INSIDE	0.122134	0.571688	0.740556	1.08834
chr2	24308	24364	A_75_P01025002	SFT2	INSIDE	-0.79456	1	1	0.576519
chr2	24599	24658	A_75_P01025033	SFT2	INSIDE	0.355682	0.068013	0.198221	1.27959
chr2	24829	24888	A_75_P01025059	ECM21	DOWNSTREAM	-0.129932	1	1	0.913874
chr2	25071	25130	A_75_P01025082	ECM21	INSIDE	-0.298367	1	1	0.813173
chr2	25416	25475	A_75_P01025119	ECM21	INSIDE	-0.402158	1	1	0.756725
chr2	25663	25721	A_75_P01025144	ECM21	INSIDE	-0.0828168	1	1	0.944212
chr2	25904	25963	A_75_P01025163	ECM21	INSIDE	-0.0463391	1	1	0.968391
chr2	26191	26250	A_75_P01025190	ECM21	INSIDE	-0.0979884	1	1	0.934335
chr2	26628	26687	A_75_P01025235	ECM21	INSIDE	-0.294285	1	1	0.815477
chr2	26891	26947	A_75_P01025258	ECM21	INSIDE	0.210276	0.290391	0.495503	1.15691
chr2	27223	27280	A_75_P01025291	ECM21	INSIDE	-0.0887321	1	1	0.940349
chr2	27615	27672	A_75_P01025331	ECM21	INSIDE	-0.232397	1	1	0.85122
chr2	27790	27847	A_75_P01025350	ECM21	INSIDE	0.133607	0.515857	0.697555	1.09703
chr2	28099	28147	A_75_P01025382	ECM21	INSIDE	0.169399	0.362815	0.566786	1.12459
chr2	28312	28371	A_75_P01025403	ECM21-YBL101W-C	DIVERGENT_PROMOTER	-0.427016	1	1	0.743799
chr2	28533	28592	A_75_P01025425	YBL101W-C	DOWNSTREAM	-0.242588	1	1	0.845227
chr2	28709	28768	A_75_P01025443	YBL101W-C	DOWNSTREAM	-0.576779	1	1	0.670459
chr2	29063	29122	A_75_P01025479	YBL101W-C	DOWNSTREAM	-0.400133	1	1	0.757789
chr2	29600	29659	A_75_P01025531	YBL101W-C	DOWNSTREAM	-0.346559	1	1	0.786458
chr2	35567	35626	A_75_P01026103	ATP1	PROMOTER	-0.104356	1	1	0.93022
chr2	35788	35847	A_75_P01026127	ATP1	PROMOTER	-0.249347	1	1	0.841277
chr2	36210	36268	A_75_P01026172	ATP1	PROMOTER	0.202741	0.323116	0.527431	1.15088
chr2	36473	36532	A_75_P01026196	ATP1	PROMOTER	1.18775	1.223e-06	6.69921e-05	2.27797
chr2	36683	36742	A_75_P01026213	ATP1	PROMOTER	0.0237139	0.904486	0.952494	1.01657
chr2	36928	36987	A_75_P01026237	ATP1	PROMOTER	-0.221363	1	1	0.857754
chr2	37164	37214	A_75_P01026261	ATP1	INSIDE	0.131593	0.49645	0.682507	1.0955
chr2	37399	37453	A_75_P01026283	ATP1	INSIDE	0.106441	0.583141	0.748739	1.07657
chr2	37712	37770	A_75_P01026312	ATP1	INSIDE	0.246805	0.226317	0.424713	1.18658
chr2	37919	37973	A_75_P01026335	ATP1	INSIDE	0.60584	0.00433461	0.0321997	1.52187
chr2	38153	38212	A_75_P01026360	ATP1	INSIDE	0.547518	0.00689401	0.0439999	1.46157
chr2	38543	38602	A_75_P01026399	ATP1	INSIDE	0.303884	0.132368	0.303852	1.23446
chr2	38763	38822	A_75_P01026419	BNA4	PROMOTER	NA	NA	NA	NA
chr2	38964	39023	A_75_P01026439	BNA4	PROMOTER	-0.263806	1	1	0.832888
chr2	39200	39258	A_75_P01026462	BNA4	INSIDE	0.154918	0.407864	0.609222	1.11336
chr2	39564	39623	A_75_P01026500	BNA4	INSIDE	-0.0652469	1	1	0.955782
chr2	39987	40046	A_75_P01026542	BNA4	INSIDE	-0.152238	1	1	0.899853
chr2	40184	40243	A_75_P01026563	BNA4	INSIDE	-0.047903	1	1	0.967341
chr2	40420	40479	A_75_P01026586	BNA4	INSIDE	0.154013	0.535809	0.712681	1.11266
chr2	40660	40719	A_75_P01026608	BRN1	PROMOTER	-0.480315	1	1	0.716821
chr2	40851	40910	A_75_P01026628	BRN1	PROMOTER	0.261258	0.509215	0.69283	1.19852
chr2	41293	41352	A_75_P01026672	BRN1	INSIDE	0.0541505	0.771001	0.876107	1.03825
chr2	41458	41514	A_75_P01026689	BRN1	INSIDE	0.318819	0.0959233	0.247699	1.24731
chr2	41622	41681	A_75_P01026704	BRN1	INSIDE	0.333506	0.0816327	0.223402	1.26007
chr2	41984	42043	A_75_P01026737	BRN1	INSIDE	0.0839234	0.655102	0.799661	1.0599
chr2	42267	42325	A_75_P01026767	BRN1	INSIDE	-0.443082	1	1	0.735561
chr2	42449	42506	A_75_P01026783	BRN1	INSIDE	-0.104742	1	1	0.929971
chr2	42676	42735	A_75_P01026803	BRN1	INSIDE	0.0309654	0.880968	0.939483	1.0217
chr2	42860	42916	A_75_P01026821	BRN1	INSIDE	0.132877	0.489244	0.676751	1.09648
chr2	43205	43264	A_75_P01026856	YBL095W	PROMOTER	-1.21043	1	1	0.432141
chr2	43659	43714	A_75_P01026898	YBL095W	INSIDE	-0.013836	1	1	0.990455
chr2	43848	43907	A_75_P01026918	YBL095W	INSIDE	0.272093	0.175886	0.363118	1.20756
chr2	44063	44122	A_75_P01026941	YBL095W	DOWNSTREAM	0.481345	0.0199995	0.0893832	1.39604
chr2	44309	44368	A_75_P01026965	ROX3	INSIDE	0.16306	0.443026	0.639002	1.11966
chr2	44495	44549	A_75_P01026985	ROX3	INSIDE	-0.352511	1	1	0.78322
chr2	44685	44744	A_75_P01027002	ROX3	INSIDE	0.0249652	0.896551	0.948353	1.01746
chr2	45013	45072	A_75_P01027037	ROX3-RPL32	DIVERGENT_PROMOTER	-0.39341	1	1	0.761328
chr2	45221	45274	A_75_P01027059	ROX3-RPL32	DIVERGENT_PROMOTER	-0.39363	1	1	0.761212
chr2	45481	45537	A_75_P01027085	ROX3-RPL32	DIVERGENT_PROMOTER	-0.804537	1	1	0.572546
chr2	45655	45714	A_75_P01027104	ROX3-RPL32	DIVERGENT_PROMOTER	1.22614	1.45904e-05	0.000485948	2.33941
chr2	45878	45936	A_75_P01027126	ROX3-RPL32	DIVERGENT_PROMOTER	0.866109	0.000109923	0.00232039	1.82274
chr2	46081	46138	A_75_P01027145	RPL32	INSIDE	1.07205	9.9188e-06	0.000354563	2.10242
chr2	46255	46310	A_75_P01027162	RPL32	INSIDE	1.50872	2.44966e-08	3.15406e-06	2.84557
chr2	46518	46577	A_75_P01027187	SCS22	DOWNSTREAM	0.619825	0.00538767	0.0373659	1.53669
chr2	46709	46768	A_75_P01027204	SCS22	INSIDE	0.341205	0.0756095	0.212399	1.26681
chr2	46973	47032	A_75_P01027231	SCS22	PROMOTER	0.1085	0.567307	0.737544	1.07811
chr2	47170	47229	A_75_P01027250	SCS22	PROMOTER	0.0517066	0.792583	0.889256	1.03649
chr2	47472	47531	A_75_P01027281	MAP2	INSIDE	-0.306141	1	1	0.808803
chr2	47964	48022	A_75_P01027330	MAP2	INSIDE	0.255604	0.177953	0.365514	1.19384
chr2	48177	48236	A_75_P01027348	MAP2	INSIDE	-0.0300506	1	1	0.979386
chr2	48589	48646	A_75_P01027386	MAP2	INSIDE	-0.622537	1	1	0.649528
chr2	48779	48838	A_75_P01027404	MAP2-MRP21	DIVERGENT_PROMOTER	-0.771382	1	1	0.585856
chr2	49306	49365	A_75_P01027454	MRP21	INSIDE	0.145329	0.444596	0.640349	1.10598
chr2	49778	49834	A_75_P01027500	AVT5	INSIDE	-0.335783	1	1	0.792354
chr2	50097	50156	A_75_P01027532	AVT5	INSIDE	-0.0904114	1	1	0.939255
chr2	50660	50719	A_75_P01027592	AVT5	INSIDE	-0.125885	1	1	0.916442
chr2	50908	50967	A_75_P01027617	AVT5	INSIDE	-0.104429	1	1	0.930173
chr2	51080	51139	A_75_P01027634	TEL1	INSIDE	-0.396791	1	1	0.759546
chr2	51307	51366	A_75_P01027655	TEL1	INSIDE	-0.153568	1	1	0.899024
chr2	51694	51750	A_75_P01027693	TEL1	INSIDE	-0.215619	1	1	0.861176
chr2	51934	51993	A_75_P01027718	TEL1	INSIDE	-0.30357	1	1	0.810245
chr2	52209	52268	A_75_P01027744	TEL1	INSIDE	-0.377089	1	1	0.76999
chr2	52422	52480	A_75_P01027767	TEL1	INSIDE	-0.499739	1	1	0.707235
chr2	52585	52644	A_75_P01027782	TEL1	INSIDE	0.371132	0.0599509	0.183193	1.29337
chr2	52872	52930	A_75_P01027810	TEL1	INSIDE	-0.0393765	1	1	0.973075
chr2	53074	53133	A_75_P01027829	TEL1	INSIDE	-0.349386	1	1	0.784918
chr2	53255	53314	A_75_P01027845	TEL1	INSIDE	-0.0389861	1	1	0.973339
chr2	53492	53551	A_75_P01027868	TEL1	INSIDE	-0.213092	1	1	0.862686
chr2	53781	53839	A_75_P01027898	TEL1	INSIDE	-0.677557	1	1	0.625223
chr2	53970	54029	A_75_P01027916	TEL1	INSIDE	-0.208246	1	1	0.865589
chr2	54341	54400	A_75_P01027950	TEL1	INSIDE	0.157384	0.409616	0.610514	1.11526
chr2	54654	54713	A_75_P01027979	TEL1	INSIDE	-0.163079	1	1	0.893117
chr2	54946	55005	A_75_P01028006	TEL1	INSIDE	-0.802858	1	1	0.573212
chr2	55259	55318	A_75_P01028036	TEL1	INSIDE	0.156807	0.433744	0.631129	1.11482
chr2	55511	55569	A_75_P01028059	TEL1	INSIDE	0.45747	0.0196255	0.0882734	1.37313
chr2	55694	55753	A_75_P01028081	TEL1	INSIDE	0.042625	0.823601	0.907322	1.02999
chr2	55903	55961	A_75_P01028101	TEL1	INSIDE	-0.0525842	1	1	0.964208
chr2	56173	56232	A_75_P01028129	TEL1	INSIDE	-0.194123	1	1	0.874104
chr2	56357	56416	A_75_P01028146	TEL1	INSIDE	-0.532169	1	1	0.691514
chr2	56549	56608	A_75_P01028166	TEL1	INSIDE	0.274693	0.156024	0.337738	1.20974
chr2	56864	56923	A_75_P01028196	TEL1	INSIDE	0.034447	0.865093	0.930482	1.02416
chr2	57104	57163	A_75_P01028222	TEL1	INSIDE	-0.0240461	1	1	0.983471
chr2	57412	57471	A_75_P01028254	TEL1	INSIDE	0.263507	0.181164	0.369552	1.20039
chr2	57626	57682	A_75_P01028274	TEL1	INSIDE	-0.150873	1	1	0.900706
chr2	57794	57853	A_75_P01028291	TEL1	INSIDE	-0.0577515	1	1	0.96076
chr2	58080	58139	A_75_P01028318	TEL1	INSIDE	-0.383789	1	1	0.766422
chr2	58305	58364	A_75_P01028339	TEL1	INSIDE	0.0214748	0.908948	0.955104	1.015
chr2	58739	58798	A_75_P01028381	TEL1	INSIDE	0.301053	0.169692	0.355131	1.23204
chr2	58986	59045	A_75_P01028408	TEL1	INSIDE	0.327545	0.0861735	0.231299	1.25488
chr2	59165	59223	A_75_P01028425	TEL1	INSIDE	-0.710759	1	1	0.610999
chr2	59341	59400	A_75_P01028443	TEL1	INSIDE	-0.914602	1	1	0.53049
chr2	59624	59683	A_75_P01028469	TEL1	PROMOTER	-0.338094	1	1	0.791086
chr2	60080	60126	A_75_P01028514	RPL23A	INSIDE	1.10173	6.6093e-06	0.000254941	2.14612
chr2	60534	60593	A_75_P01028561	RPL23A	INSIDE	0.992417	1.73082e-05	0.000555498	1.98952
chr2	60819	60878	A_75_P01028590	RPL23A	PROMOTER	0.395054	0.0544706	0.172129	1.31499
chr2	61010	61069	A_75_P01028612	RPL23A	PROMOTER	-0.134435	1	1	0.911026
chr2	61515	61574	A_75_P01028662	YBL086C	INSIDE	-0.242019	1	1	0.845561
chr2	61997	62056	A_75_P01028711	YBL086C	INSIDE	0.160197	0.41382	0.614022	1.11744
chr2	62268	62327	A_75_P01028737	YBL086C	INSIDE	-0.234822	1	1	0.84979
chr2	62519	62578	A_75_P01028760	YBL086C	INSIDE	0.0529192	0.775594	0.878902	1.03736
chr2	62860	62919	A_75_P01028795	YBL086C-BOI1	DIVERGENT_PROMOTER	0.214064	0.254761	0.457212	1.15995
chr2	63063	63122	A_75_P01028816	YBL086C-BOI1	DIVERGENT_PROMOTER	-0.360095	1	1	0.779113
chr2	63365	63424	A_75_P01028843	YBL086C-BOI1	DIVERGENT_PROMOTER	0.21166	0.305412	0.509735	1.15802
chr2	63734	63790	A_75_P01028880	YBL086C-BOI1	DIVERGENT_PROMOTER	-0.785713	1	1	0.580065
chr2	63897	63954	A_75_P01028897	BOI1	INSIDE	-0.348598	1	1	0.785347
chr2	64213	64272	A_75_P01028926	BOI1	INSIDE	-0.133449	1	1	0.91165
chr2	64397	64456	A_75_P01028944	BOI1	INSIDE	0.055925	0.787078	0.885935	1.03953
chr2	64858	64917	A_75_P01028989	BOI1	INSIDE	0.394563	0.0449124	0.151557	1.31454
chr2	65268	65327	A_75_P01029029	BOI1	INSIDE	-0.0259926	1	1	0.982145
chr2	65445	65499	A_75_P01029047	BOI1	INSIDE	-0.202698	1	1	0.868924
chr2	65731	65787	A_75_P01029078	BOI1	INSIDE	0.107638	0.581012	0.747176	1.07746
chr2	66116	66173	A_75_P01029115	BOI1	INSIDE	-0.0886073	1	1	0.94043
chr2	66542	66597	A_75_P01029159	BOI1	INSIDE	-0.0304472	1	1	0.979117
chr2	66717	66776	A_75_P01029179	BOI1	INSIDE	0.260376	0.170855	0.356515	1.19779
chr2	66916	66975	A_75_P01029200	BOI1	DOWNSTREAM	-0.459258	1	1	0.72736
chr2	67236	67294	A_75_P01029233	CDC27	INSIDE	0.23003	0.254652	0.457078	1.17286
chr2	67534	67593	A_75_P01029261	CDC27	INSIDE	-0.10547	1	1	0.929502
chr2	67871	67930	A_75_P01029291	CDC27	INSIDE	-0.00155276	1	1	0.998924
chr2	68061	68120	A_75_P01029309	CDC27	INSIDE	-0.0106905	1	1	0.992617
chr2	68380	68439	A_75_P01029335	CDC27	INSIDE	-0.465782	1	1	0.724078
chr2	68620	68679	A_75_P01029360	CDC27	INSIDE	-0.487908	1	1	0.713059
chr2	68878	68937	A_75_P01029386	CDC27	INSIDE	0.129206	0.495893	0.682014	1.09369
chr2	69123	69181	A_75_P01029413	CDC27	INSIDE	-0.0205563	1	1	0.985853
chr2	69487	69546	A_75_P01029447	CDC27	PROMOTER	-0.184582	1	1	0.879904
chr2	69728	69787	A_75_P01029473	RHK1	INSIDE	0.367863	0.0718252	0.205468	1.29044
chr2	69950	70003	A_75_P01029494	RHK1	INSIDE	0.308965	0.114028	0.276589	1.23882
chr2	70229	70285	A_75_P01029524	RHK1	INSIDE	0.149287	0.43622	0.632988	1.10902
chr2	70562	70618	A_75_P01029554	RHK1	INSIDE	0.0505463	0.793939	0.889938	1.03566
chr2	70891	70950	A_75_P01029584	RHK1	INSIDE	0.24281	0.209792	0.405333	1.1833
chr2	71135	71193	A_75_P01029605	RHK1-YBL081W	DIVERGENT_PROMOTER	-0.0758139	1	1	0.948807
chr2	71553	71612	A_75_P01029644	RHK1-YBL081W	DIVERGENT_PROMOTER	-0.634146	1	1	0.644322
chr2	71835	71894	A_75_P01029675	YBL081W	INSIDE	-0.289863	1	1	0.81798
chr2	72007	72066	A_75_P01029690	YBL081W	INSIDE	0.113789	0.569951	0.739266	1.08207
chr2	72239	72297	A_75_P01029712	YBL081W	INSIDE	0.135337	0.494588	0.680754	1.09835
chr2	72467	72524	A_75_P01029735	YBL081W	INSIDE	0.0368945	0.86744	0.931581	1.0259
chr2	72654	72706	A_75_P01029753	YBL081W	INSIDE	0.188574	0.322679	0.527003	1.13964
chr2	72840	72896	A_75_P01029772	YBL081W	INSIDE	0.439827	0.0373756	0.134533	1.35644
chr2	73164	73220	A_75_P01029802	PET112	INSIDE	0.495976	0.0141189	0.0708355	1.41027
chr2	73336	73395	A_75_P01029819	PET112	INSIDE	0.440547	0.0295679	0.115634	1.35712
chr2	73599	73658	A_75_P01029847	PET112	INSIDE	0.0844979	0.663323	0.805339	1.06032
chr2	73899	73956	A_75_P01029874	PET112	INSIDE	0.219172	0.264768	0.467923	1.16407
chr2	74085	74144	A_75_P01029889	PET112	INSIDE	0.343394	0.124733	0.292975	1.26874
chr2	74357	74416	A_75_P01029915	PET112	INSIDE	0.107622	0.570215	0.739495	1.07745
chr2	74551	74610	A_75_P01029934	PET112	INSIDE	-0.0371412	1	1	0.974584
chr2	74931	74990	A_75_P01029977	PET112-NUP170	DIVERGENT_PROMOTER	-0.869646	1	1	0.547281
chr2	75148	75206	A_75_P01030000	PET112-NUP170	DIVERGENT_PROMOTER	-0.369956	1	1	0.773806
chr2	75615	75674	A_75_P01030049	NUP170	INSIDE	0.143334	0.459599	0.652751	1.10445
chr2	75843	75900	A_75_P01030072	NUP170	INSIDE	-0.104297	1	1	0.930258
chr2	76024	76083	A_75_P01030087	NUP170	INSIDE	0.275584	0.158775	0.341433	1.21048
chr2	76197	76255	A_75_P01030106	NUP170	INSIDE	0.321071	0.12404	0.292002	1.24926
chr2	76363	76421	A_75_P01030122	NUP170	INSIDE	0.063713	0.753501	0.864651	1.04515
chr2	76645	76699	A_75_P01030148	NUP170	INSIDE	0.42143	0.0363756	0.132393	1.33925
chr2	76812	76871	A_75_P01030165	NUP170	INSIDE	0.23635	0.225803	0.423989	1.17801
chr2	77203	77262	A_75_P01030206	NUP170	INSIDE	0.464948	0.0182269	0.0839775	1.38027
chr2	77392	77451	A_75_P01030226	NUP170	INSIDE	0.14836	0.456311	0.649906	1.10831
chr2	77644	77703	A_75_P01030253	NUP170	INSIDE	0.401141	0.0396857	0.13998	1.32055
chr2	77819	77876	A_75_P01030268	NUP170	INSIDE	0.396336	0.0452456	0.152359	1.31616
chr2	78296	78355	A_75_P01030316	NUP170	INSIDE	0.206356	0.278627	0.483048	1.15377
chr2	78611	78670	A_75_P01030345	NUP170	INSIDE	0.0865505	0.676899	0.814221	1.06183
chr2	78816	78875	A_75_P01030367	NUP170	INSIDE	0.423115	0.0314216	0.120363	1.34082
chr2	78999	79058	A_75_P01030385	NUP170	INSIDE	0.0123797	0.948765	0.975417	1.00862
chr2	79426	79485	A_75_P01030428	NUP170	INSIDE	-0.119408	1	1	0.920566
chr2	79821	79880	A_75_P01030466	NUP170	DOWNSTREAM	-0.10202	1	1	0.931727
chr2	80021	80080	A_75_P01030490	NUP170	DOWNSTREAM	0.265443	0.166214	0.351052	1.20201
chr2	80382	80441	A_75_P01030522	ATG8	INSIDE	-0.436829	1	1	0.738757
chr2	80586	80644	A_75_P01030541	ATG8	INSIDE	0.637713	0.00793192	0.0484325	1.55586
chr2	80774	80833	A_75_P01030561	ATG8	PROMOTER	0.300604	0.114781	0.277801	1.23166
chr2	81179	81238	A_75_P01030600	ILS1	INSIDE	-0.0242452	1	1	0.983335
chr2	81507	81564	A_75_P01030637	ILS1	INSIDE	0.467315	0.0213805	0.0932147	1.38253
chr2	81731	81790	A_75_P01030660	ILS1	INSIDE	0.479021	0.0153867	0.0750708	1.3938
chr2	82122	82181	A_75_P01030699	ILS1	INSIDE	0.326572	0.0962867	0.248298	1.25403
chr2	82650	82709	A_75_P01030750	ILS1	INSIDE	0.143659	0.46293	0.655282	1.1047
chr2	82955	83013	A_75_P01030778	ILS1	INSIDE	0.0784784	0.684673	0.819382	1.0559
chr2	83276	83335	A_75_P01030814	ILS1	INSIDE	0.545321	0.00915229	0.0532196	1.45935
chr2	83518	83577	A_75_P01030841	ILS1	INSIDE	0.68429	0.00111866	0.0127366	1.60691
chr2	83847	83906	A_75_P01030874	ILS1	INSIDE	0.536726	0.0101437	0.0570329	1.45068
chr2	84034	84092	A_75_P01030892	ILS1	INSIDE	0.370004	0.0590653	0.18149	1.29236
chr2	84394	84453	A_75_P01030927	ILS1	PROMOTER	-0.548012	1	1	0.683962
chr2	84730	84788	A_75_P01030957	SSA3	INSIDE	-0.169759	1	1	0.888991
chr2	85054	85113	A_75_P01030990	SSA3	INSIDE	-0.328103	1	1	0.796583
chr2	85366	85425	A_75_P01031016	SSA3	INSIDE	0.137571	0.461912	0.654579	1.10005
chr2	85685	85743	A_75_P01031048	SSA3	INSIDE	0.631145	0.00222683	0.0206249	1.54879
chr2	85924	85980	A_75_P01031070	SSA3	INSIDE	0.0334471	0.866192	0.93106	1.02345
chr2	86197	86256	A_75_P01031099	SSA3	INSIDE	0.129412	0.51169	0.694502	1.09385
chr2	86504	86563	A_75_P01031129	SSA3	PROMOTER	0.430968	0.0320675	0.121867	1.34814
chr2	86880	86939	A_75_P01031171	AAR2	INSIDE	-0.013661	1	1	0.990576
chr2	87154	87213	A_75_P01031196	AAR2	INSIDE	0.32899	0.0857696	0.230572	1.25613
chr2	87344	87403	A_75_P01031215	AAR2	INSIDE	-0.202426	1	1	0.869088
chr2	87553	87612	A_75_P01031235	AAR2	INSIDE	0.00142749	0.994389	0.997164	1.00099
chr2	87727	87786	A_75_P01031252	AAR2	INSIDE	0.102181	0.594136	0.756618	1.0734
chr2	87962	88019	A_75_P01031272	AAR2	PROMOTER	0.685539	0.00123828	0.013683	1.6083
chr2	88418	88477	A_75_P01031318	AAR2	PROMOTER	1.45777	2.26506e-07	1.77885e-05	2.74684
chr2	88963	89018	A_75_P01031374	RPS8A	INSIDE	0.671754	0.00127669	0.0139644	1.59301
chr2	89370	89429	A_75_P01031415	RPS8A	PROMOTER	0.561023	0.0068349	0.0437909	1.47531
chr2	89678	89736	A_75_P01031449	YBL071C-B-KTI11	DIVERGENT_PROMOTER	-0.0762342	1	1	0.94853
chr2	89889	89948	A_75_P01031471	YBL071C-B-KTI11	DIVERGENT_PROMOTER	-0.101367	1	1	0.932149
chr2	90119	90176	A_75_P01031493	KTI11	INSIDE	0.252527	0.187003	0.376951	1.19129
chr2	90494	90553	A_75_P01031527	AST1	PROMOTER	-0.116109	1	1	0.922673
chr2	90724	90782	A_75_P01031550	AST1	INSIDE	-0.427635	1	1	0.743479
chr2	90936	90995	A_75_P01031574	AST1	INSIDE	-0.363614	1	1	0.777215
chr2	91181	91235	A_75_P01031596	AST1	INSIDE	-0.00858295	1	1	0.994068
chr2	91389	91448	A_75_P01031618	AST1	INSIDE	0.465279	0.0245672	0.102514	1.38058
chr2	91577	91636	A_75_P01031636	AST1	INSIDE	0.486902	0.0192606	0.0870473	1.40143
chr2	91795	91854	A_75_P01031658	AST1	INSIDE	0.183119	0.43951	0.635826	1.13534
chr2	91985	92044	A_75_P01031679	AST1	INSIDE	-0.0127289	1	1	0.991216
chr2	92305	92364	A_75_P01031710	PRS4	PROMOTER	-0.403324	1	1	0.756114
chr2	92513	92571	A_75_P01031730	PRS4	INSIDE	-0.131151	1	1	0.913103
chr2	92891	92950	A_75_P01031767	PRS4	INSIDE	0.38253	0.0560548	0.17519	1.30363
chr2	93134	93193	A_75_P01031790	PRS4	INSIDE	-0.0776548	1	1	0.947597
chr2	93328	93384	A_75_P01031808	PRS4	INSIDE	-0.151318	1	1	0.900428
chr2	93746	93803	A_75_P01031848	UBP13	DOWNSTREAM	-0.352025	1	1	0.783484
chr2	94062	94121	A_75_P01031882	UBP13	INSIDE	0.0194157	0.929015	0.96566	1.01355
chr2	94295	94354	A_75_P01031908	UBP13	INSIDE	0.270681	0.188113	0.378252	1.20638
chr2	94636	94695	A_75_P01031943	UBP13	INSIDE	-0.173548	1	1	0.886659
chr2	94854	94913	A_75_P01031965	UBP13	INSIDE	-0.240174	1	1	0.846643
chr2	95252	95311	A_75_P01032001	UBP13	INSIDE	0.0936521	0.623281	0.776942	1.06707
chr2	95681	95740	A_75_P01032044	UBP13	INSIDE	-0.218688	1	1	0.859346
chr2	95891	95950	A_75_P01032066	UBP13	PROMOTER	-0.0398445	1	1	0.97276
chr2	96055	96114	A_75_P01032084	UBP13	PROMOTER	-0.525986	1	1	0.694484
chr2	96289	96348	A_75_P01032108	UBP13	PROMOTER	-0.371129	1	1	0.773177
chr2	96459	96518	A_75_P01032125	UBP13	PROMOTER	-0.346997	1	1	0.786219
chr2	96670	96728	A_75_P01032147	UBP13	PROMOTER	-0.188972	1	1	0.877231
chr2	96927	96986	A_75_P01032173	SEF1	INSIDE	NA	NA	NA	NA
chr2	97185	97244	A_75_P01032197	SEF1	INSIDE	0.0441154	0.82139	0.906056	1.03105
chr2	97413	97470	A_75_P01032219	SEF1	INSIDE	-0.12182	1	1	0.919027
chr2	97635	97694	A_75_P01032242	SEF1	INSIDE	0.0464815	0.805972	0.89716	1.03274
chr2	97847	97906	A_75_P01032263	SEF1	INSIDE	-0.172729	1	1	0.887163
chr2	98101	98159	A_75_P01032290	SEF1	INSIDE	0.266141	0.170753	0.356392	1.20259
chr2	98465	98524	A_75_P01032331	SEF1	INSIDE	0.428175	0.0445743	0.150674	1.34553
chr2	98705	98764	A_75_P01032356	SEF1	INSIDE	0.434978	0.0394628	0.139479	1.35189
chr2	98988	99047	A_75_P01032386	SEF1	INSIDE	0.0447049	0.811859	0.900555	1.03147
chr2	99276	99335	A_75_P01032416	SEF1	INSIDE	0.343769	0.0761156	0.213362	1.26907
chr2	99439	99498	A_75_P01032432	SEF1	INSIDE	0.727027	0.000636188	0.00844706	1.65522
chr2	99718	99777	A_75_P01032458	SEF1	INSIDE	-0.345176	1	1	0.787212
chr2	100021	100077	A_75_P01032490	SEF1	INSIDE	-0.241088	1	1	0.846107
chr2	100358	100416	A_75_P01032524	PRX1	INSIDE	0.0646645	0.769865	0.875208	1.04584
chr2	100630	100689	A_75_P01032551	PRX1	INSIDE	0.458059	0.0196136	0.0882539	1.37369
chr2	100910	100969	A_75_P01032576	PRX1	INSIDE	0.00820567	0.964472	0.982621	1.0057
chr2	101168	101227	A_75_P01032604	PRX1-KIP1	DIVERGENT_PROMOTER	0.210055	0.285633	0.490641	1.15673
chr2	101624	101683	A_75_P01032647	PRX1-KIP1	DIVERGENT_PROMOTER	-0.253779	1	1	0.838696
chr2	101810	101864	A_75_P01032664	PRX1-KIP1	DIVERGENT_PROMOTER	0.175106	0.410169	0.610905	1.12905
chr2	101993	102052	A_75_P01032685	KIP1	INSIDE	-0.0177866	1	1	0.987747
chr2	102178	102237	A_75_P01032701	KIP1	INSIDE	-0.374224	1	1	0.77152
chr2	102522	102581	A_75_P01032737	KIP1	INSIDE	-0.900029	1	1	0.535876
chr2	102691	102747	A_75_P01032755	KIP1	INSIDE	-0.340096	1	1	0.789989
chr2	102926	102985	A_75_P01032778	KIP1	INSIDE	0.505256	0.0171195	0.0802484	1.41938
chr2	103259	103318	A_75_P01032807	KIP1	INSIDE	-0.729145	1	1	0.603261
chr2	103490	103549	A_75_P01032832	KIP1	INSIDE	0.012186	0.955847	0.97851	1.00848
chr2	103723	103782	A_75_P01032853	KIP1	INSIDE	0.180956	0.421934	0.620942	1.13364
chr2	104003	104062	A_75_P01032882	KIP1	INSIDE	0.0295952	0.881343	0.939632	1.02073
chr2	104289	104348	A_75_P01032910	KIP1	INSIDE	0.0921219	0.644785	0.79255	1.06594
chr2	104481	104540	A_75_P01032929	KIP1	INSIDE	0.0440516	0.812468	0.90099	1.03101
chr2	104701	104757	A_75_P01032951	KIP1	INSIDE	-0.255634	1	1	0.837619
chr2	104869	104928	A_75_P01032967	KIP1	INSIDE	0.0410864	0.842884	0.917687	1.02889
chr2	105101	105160	A_75_P01032988	KIP1	INSIDE	0.012139	0.948634	0.975355	1.00845
chr2	105374	105433	A_75_P01033018	SKT5	INSIDE	-0.731783	1	1	0.602159
chr2	105615	105674	A_75_P01033040	SKT5	INSIDE	0.492012	0.0125277	0.0652443	1.4064
chr2	105901	105955	A_75_P01033067	SKT5	INSIDE	0.346581	0.116573	0.280499	1.27154
chr2	106133	106192	A_75_P01033092	SKT5	INSIDE	0.404534	0.0360279	0.131508	1.32366
chr2	106368	106427	A_75_P01033117	SKT5	INSIDE	0.388081	0.0500008	0.162487	1.30865
chr2	106549	106608	A_75_P01033136	SKT5	INSIDE	0.48643	0.0140953	0.0707567	1.40097
chr2	106844	106903	A_75_P01033168	SKT5	INSIDE	0.25199	0.182006	0.37068	1.19085
chr2	107083	107141	A_75_P01033192	SKT5	INSIDE	-0.0442864	1	1	0.969769
chr2	107249	107306	A_75_P01033208	SKT5	INSIDE	0.106242	0.583738	0.749296	1.07642
chr2	107452	107510	A_75_P01033232	SKT5-YBL060W	DIVERGENT_PROMOTER	-0.319714	1	1	0.801229
chr2	107756	107815	A_75_P01033264	SKT5-YBL060W	DIVERGENT_PROMOTER	-0.823333	1	1	0.565135
chr2	108056	108115	A_75_P01033293	YBL060W	INSIDE	-0.318828	1	1	0.801721
chr2	108262	108321	A_75_P01033310	YBL060W	INSIDE	-0.16182	1	1	0.893897
chr2	108535	108594	A_75_P01033338	YBL060W	INSIDE	-0.0413825	1	1	0.971723
chr2	108748	108807	A_75_P01033358	YBL060W	INSIDE	-0.532332	1	1	0.691436
chr2	109092	109151	A_75_P01033391	YBL060W	INSIDE	-0.243695	1	1	0.844579
chr2	109265	109324	A_75_P01033406	YBL060W	INSIDE	-0.0982686	1	1	0.934153
chr2	109702	109761	A_75_P01033455	YBL060W	INSIDE	0.29219	0.167722	0.3528	1.2245
chr2	110075	110134	A_75_P01033493	YBL059C-A	INSIDE	-0.403237	1	1	0.75616
chr2	110487	110546	A_75_P01033537	YBL059C-A-YBL059W	DIVERGENT_PROMOTER	0.130755	0.507882	0.691803	1.09487
chr2	110693	110752	A_75_P01033559	YBL059W	INSIDE	-0.237596	1	1	0.848158
chr2	110856	110915	A_75_P01033576	YBL059W	INSIDE	-0.222374	1	1	0.857154
chr2	111049	111099	A_75_P01033594	YBL059W	INSIDE	-0.117052	1	1	0.92207
chr2	111237	111295	A_75_P01033613	SHP1	PROMOTER	-0.0208127	1	1	0.985677
chr2	111759	111814	A_75_P01033660	SHP1	INSIDE	0.0708807	0.713199	0.839233	1.05036
chr2	112062	112121	A_75_P01033692	SHP1	INSIDE	0.490479	0.0246465	0.102713	1.40491
chr2	112559	112618	A_75_P01033734	SHP1	INSIDE	0.193458	0.32145	0.525601	1.1435
chr2	112753	112812	A_75_P01033754	PTH2	INSIDE	-0.0352584	1	1	0.975857
chr2	113114	113172	A_75_P01033788	PTH2	INSIDE	-0.438697	1	1	0.737801
chr2	113361	113420	A_75_P01033812	PTH2	INSIDE	-0.320529	1	1	0.800776
chr2	113532	113591	A_75_P01033830	PTH2-PTC3	DIVERGENT_PROMOTER	-0.122132	1	1	0.918829
chr2	113731	113790	A_75_P01033848	PTC3	INSIDE	-0.111255	1	1	0.925783
chr2	113932	113991	A_75_P01033866	PTC3	INSIDE	0.14035	0.465075	0.656995	1.10217
chr2	114196	114255	A_75_P01033893	PTC3	INSIDE	0.0764254	0.712717	0.838874	1.0544
chr2	114466	114525	A_75_P01033920	PTC3	INSIDE	0.143267	0.446757	0.641814	1.1044
chr2	114729	114788	A_75_P01033946	PTC3	INSIDE	0.323434	0.0929518	0.242793	1.25131
chr2	114957	115016	A_75_P01033969	PTC3	INSIDE	0.256894	0.183593	0.372687	1.1949
chr2	115149	115208	A_75_P01033986	PTC3	DOWNSTREAM	0.0521531	0.777244	0.880008	1.03681
chr2	115509	115566	A_75_P01034023	YBL055C	INSIDE	-0.155066	1	1	0.898091
chr2	115886	115945	A_75_P01034062	YBL055C	INSIDE	0.296142	0.124341	0.292369	1.22786
chr2	116177	116236	A_75_P01034090	YBL055C	INSIDE	0.112987	0.601819	0.76199	1.08146
chr2	116443	116497	A_75_P01034116	YBL055C	INSIDE	0.221968	0.26203	0.464728	1.16632
chr2	116755	116813	A_75_P01034147	YBL055C	INSIDE	0.0139706	0.939501	0.970925	1.00973
chr2	117098	117157	A_75_P01034180	YBL055C-YBL054W	DIVERGENT_PROMOTER	-1.13737	1	1	0.454587
chr2	117333	117392	A_75_P01034205	YBL055C-YBL054W	DIVERGENT_PROMOTER	-0.758362	1	1	0.591167
chr2	117605	117662	A_75_P01034233	YBL054W	INSIDE	-0.207047	1	1	0.866308
chr2	117908	117967	A_75_P01034264	YBL054W	INSIDE	0.526932	0.0154367	0.0751907	1.44086
chr2	118113	118172	A_75_P01034285	YBL054W	INSIDE	0.591021	0.0101824	0.0571762	1.50631
chr2	118407	118464	A_75_P01034317	YBL054W	INSIDE	-0.0633931	1	1	0.957011
chr2	118689	118746	A_75_P01034346	YBL054W	INSIDE	-0.000359555	1	1	0.999751
chr2	118998	119057	A_75_P01034380	YBL054W	INSIDE	0.223671	0.234697	0.434191	1.1677
chr2	119372	119431	A_75_P01034418	SAS3	INSIDE	0.0264211	0.887311	0.942715	1.01848
chr2	119608	119667	A_75_P01034442	SAS3	INSIDE	-0.408403	1	1	0.753457
chr2	119869	119928	A_75_P01034467	SAS3	INSIDE	-0.264903	1	1	0.832255
chr2	120115	120173	A_75_P01034493	SAS3	INSIDE	-0.102136	1	1	0.931653
chr2	120413	120472	A_75_P01034522	SAS3	INSIDE	-0.19878	1	1	0.871287
chr2	120665	120724	A_75_P01034548	SAS3	INSIDE	0.180073	0.410488	0.611112	1.13294
chr2	121029	121088	A_75_P01034589	SAS3	INSIDE	-0.107204	1	1	0.928386
chr2	121319	121376	A_75_P01034614	SAS3	INSIDE	0.278756	0.159907	0.342743	1.21315
chr2	121537	121596	A_75_P01034636	SAS3	INSIDE	-0.333871	1	1	0.793405
chr2	121703	121762	A_75_P01034649	SAS3	INSIDE	-0.438131	1	1	0.73809
chr2	121976	122033	A_75_P01034678	SAS3	PROMOTER	-0.318684	1	1	0.801801
chr2	122168	122227	A_75_P01034699	SAS3	PROMOTER	-0.350371	1	1	0.784382
chr2	122395	122454	A_75_P01034722	SAS3	PROMOTER	-0.8489	1	1	0.555208
chr2	122793	122852	A_75_P01034759	PIN4	INSIDE	0.284854	0.155209	0.336764	1.21829
chr2	122961	123013	A_75_P01034775	PIN4	INSIDE	0.469425	0.0236136	0.0997413	1.38456
chr2	123280	123339	A_75_P01034805	PIN4	INSIDE	-0.478911	1	1	0.717519
chr2	123668	123726	A_75_P01034846	PIN4	INSIDE	0.257135	0.209128	0.404445	1.1951
chr2	123878	123936	A_75_P01034867	PIN4	INSIDE	0.123836	0.505413	0.690113	1.08963
chr2	124056	124115	A_75_P01034885	PIN4	INSIDE	-0.0753148	1	1	0.949135
chr2	124332	124389	A_75_P01034911	PIN4	INSIDE	-0.0835765	1	1	0.943715
chr2	124573	124631	A_75_P01034933	PIN4	INSIDE	0.105577	0.58383	0.749363	1.07592
chr2	124769	124826	A_75_P01034955	PIN4-SEC17	DIVERGENT_PROMOTER	-0.204537	1	1	0.867817
chr2	125021	125080	A_75_P01034979	PIN4-SEC17	DIVERGENT_PROMOTER	-0.709957	1	1	0.611339
chr2	125484	125541	A_75_P01035026	SEC17	INSIDE	0.134868	0.485739	0.674131	1.09799
chr2	125689	125748	A_75_P01035047	SEC17	INSIDE	0.395982	0.0596552	0.182504	1.31584
chr2	125855	125908	A_75_P01035066	SEC17	INSIDE	0.810257	0.000672677	0.00880467	1.75352
chr2	126037	126096	A_75_P01035085	SEC17	INSIDE	0.266198	0.203934	0.398208	1.20263
chr2	126203	126262	A_75_P01035102	MOH1	PROMOTER	0.111473	0.582828	0.748545	1.08033
chr2	126419	126476	A_75_P01035121	MOH1	PROMOTER	-0.147149	1	1	0.903034
chr2	126818	126877	A_75_P01035160	MOH1	INSIDE	-0.0148115	1	1	0.989786
chr2	127195	127254	A_75_P01035196	MOH1	DOWNSTREAM	-0.433955	1	1	0.74023
chr2	127451	127510	A_75_P01035222	MOH1	DOWNSTREAM	-0.53199	1	1	0.6916
chr2	127840	127897	A_75_P01035260	EDE1	INSIDE	-0.178949	1	1	0.883347
chr2	128004	128063	A_75_P01035275	EDE1	INSIDE	0.64826	0.0024087	0.021865	1.56728
chr2	128239	128297	A_75_P01035299	EDE1	INSIDE	-0.239221	1	1	0.847203
chr2	128764	128821	A_75_P01035351	EDE1	INSIDE	-0.207048	1	1	0.866308
chr2	129021	129080	A_75_P01035376	EDE1	INSIDE	-0.125407	1	1	0.916746
chr2	129212	129271	A_75_P01035395	EDE1	INSIDE	-0.529264	1	1	0.692908
chr2	129442	129501	A_75_P01035420	EDE1	INSIDE	-0.0847888	1	1	0.942923
chr2	129739	129798	A_75_P01035447	EDE1	INSIDE	0.161951	0.392602	0.595493	1.1188
chr2	130007	130066	A_75_P01035474	EDE1	INSIDE	0.356177	0.0640702	0.190892	1.28003
chr2	130215	130274	A_75_P01035496	EDE1	INSIDE	-0.114253	1	1	0.92386
chr2	130461	130519	A_75_P01035520	EDE1	INSIDE	0.635689	0.00589676	0.0396489	1.55368
chr2	130641	130700	A_75_P01035538	EDE1	INSIDE	0.339534	0.0878047	0.234112	1.26535
chr2	130981	131038	A_75_P01035571	EDE1	INSIDE	0.0219794	0.907193	0.954158	1.01535
chr2	131178	131237	A_75_P01035592	EDE1	INSIDE	0.63365	0.00213379	0.0199819	1.55149
chr2	131397	131456	A_75_P01035615	EDE1	INSIDE	0.459962	0.0244892	0.1023	1.37551
chr2	131765	131822	A_75_P01035651	EDE1	INSIDE	-0.52809	1	1	0.693472
chr2	132041	132100	A_75_P01035677	EDE1-YBL046W	DIVERGENT_PROMOTER	-0.55986	1	1	0.678368
chr2	132524	132583	A_75_P01035730	YBL046W	INSIDE	0.0586228	0.760043	0.868878	1.04147
chr2	132851	132910	A_75_P01035757	YBL046W	INSIDE	0.809771	0.0500317	0.162549	1.75293
chr2	133103	133162	A_75_P01035781	YBL046W	INSIDE	0.236183	0.251135	0.453339	1.17787
chr2	133356	133415	A_75_P01035811	YBL046W	INSIDE	0.105113	0.653679	0.798847	1.07558
chr2	133660	133716	A_75_P01035842	YBL046W	INSIDE	-0.245603	1	1	0.843463
chr2	134102	134161	A_75_P01035885	COR1	INSIDE	0.537774	0.0117146	0.062442	1.45173
chr2	134310	134369	A_75_P01035904	COR1	INSIDE	0.718687	0.000692941	0.00900172	1.64568
chr2	134547	134606	A_75_P01035929	COR1	INSIDE	0.361957	0.0591643	0.181619	1.28517
chr2	134780	134839	A_75_P01035954	COR1	INSIDE	0.335094	0.105802	0.263321	1.26146
chr2	134997	135056	A_75_P01035978	COR1	INSIDE	0.258746	0.207116	0.401942	1.19644
chr2	135345	135400	A_75_P01036013	COR1	INSIDE	0.176408	0.344487	0.548991	1.13007
chr2	135522	135581	A_75_P01036030	COR1-YBL044W	DIVERGENT_PROMOTER	-0.157883	1	1	0.89634
chr2	135776	135835	A_75_P01036056	COR1-YBL044W	DIVERGENT_PROMOTER	-0.800902	1	1	0.57399
chr2	135982	136041	A_75_P01036078	YBL044W	INSIDE	-0.773666	1	1	0.584929
chr2	136448	136507	A_75_P01036127	ECM13	PROMOTER	-0.529037	1	1	0.693017
chr2	136638	136697	A_75_P01036147	ECM13	INSIDE	0.288461	0.141566	0.317657	1.22134
chr2	136871	136930	A_75_P01036169	ECM13	INSIDE	0.0370539	0.843362	0.917974	1.02602
chr2	137118	137175	A_75_P01036195	ECM13	INSIDE	-0.121634	1	1	0.919146
chr2	137323	137375	A_75_P01036213	ECM13	INSIDE	0.012203	0.951208	0.976436	1.00849
chr2	137498	137557	A_75_P01036231	ECM13	DOWNSTREAM	0.065842	0.773746	0.87784	1.0467
chr2	137673	137732	A_75_P01036247	ECM13	DOWNSTREAM	-0.276115	1	1	0.825812
chr2	137850	137907	A_75_P01036266	FUI1	DOWNSTREAM	0.0151268	0.935091	0.969038	1.01054
chr2	138272	138331	A_75_P01036308	FUI1	DOWNSTREAM	0.541358	0.0119444	0.0631907	1.45534
chr2	138476	138535	A_75_P01036328	FUI1	INSIDE	0.317345	0.121509	0.288375	1.24604
chr2	138674	138733	A_75_P01036349	FUI1	INSIDE	0.81163	0.000408525	0.00610667	1.75519
chr2	138986	139045	A_75_P01036377	FUI1	INSIDE	0.769013	0.00043781	0.00642856	1.7041
chr2	139522	139579	A_75_P01036433	FUI1	INSIDE	0.444961	0.0307196	0.118527	1.36128
chr2	139787	139844	A_75_P01036458	FUI1	INSIDE	0.454568	0.0222903	0.09588	1.37037
chr2	140162	140220	A_75_P01036496	FUI1	INSIDE	0.363927	0.0799809	0.220306	1.28692
chr2	140362	140421	A_75_P01036512	FUI1-PRE7	DIVERGENT_PROMOTER	-0.453663	1	1	0.730187
chr2	140624	140683	A_75_P01036539	FUI1-PRE7	DIVERGENT_PROMOTER	0.00598753	0.974773	0.987809	1.00416
chr2	140840	140899	A_75_P01036562	FUI1-PRE7	DIVERGENT_PROMOTER	-0.358746	1	1	0.779842
chr2	141128	141187	A_75_P01036591	FUI1-PRE7	DIVERGENT_PROMOTER	-0.342541	1	1	0.788651
chr2	141334	141393	A_75_P01036609	PRE7	INSIDE	-0.289509	1	1	0.818181
chr2	141509	141568	A_75_P01036626	PRE7	INSIDE	0.713724	0.00072854	0.00933549	1.64003
chr2	141734	141793	A_75_P01036648	PRE7	INSIDE	0.110278	0.591988	0.755048	1.07944
chr2	142168	142224	A_75_P01036689	ERD2	INSIDE	0.333488	0.0803427	0.220936	1.26006
chr2	142390	142449	A_75_P01036711	ERD2	INSIDE	0.139135	0.472631	0.663084	1.10124
chr2	142562	142620	A_75_P01036728	ERD2	INSIDE	-0.341382	1	1	0.789285
chr2	142776	142835	A_75_P01036751	ERD2	INSIDE	-0.144314	1	1	0.904809
chr2	143009	143067	A_75_P01036773	ERD2-YBL039W-A	DIVERGENT_PROMOTER	-0.85384	1	1	0.55331
chr2	143179	143238	A_75_P01036792	ERD2-YBL039W-A	DIVERGENT_PROMOTER	-0.311657	1	1	0.805716
chr2	143355	143414	A_75_P01036809	YBL039W-A	INSIDE	-0.752777	1	1	0.59346
chr2	143517	143576	A_75_P01036826	YBL039W-A	DOWNSTREAM	-0.419839	1	1	0.747508
chr2	143721	143780	A_75_P01036844	URA7	DOWNSTREAM	-0.362563	1	1	0.777782
chr2	144042	144101	A_75_P01036877	URA7	INSIDE	0.548407	0.00656064	0.0425401	1.46247
chr2	144366	144425	A_75_P01036912	URA7	INSIDE	0.455944	0.0216136	0.0939049	1.37168
chr2	144651	144710	A_75_P01036942	URA7	INSIDE	0.633684	0.00262623	0.0231257	1.55152
chr2	144838	144897	A_75_P01036960	URA7	INSIDE	0.914812	6.40057e-05	0.00154216	1.88532
chr2	145036	145091	A_75_P01036981	URA7	INSIDE	0.847339	0.00014406	0.00281641	1.79918
chr2	145251	145306	A_75_P01037002	URA7	INSIDE	0.10192	0.581813	0.747762	1.0732
chr2	145427	145486	A_75_P01037017	URA7	INSIDE	0.576549	0.00435375	0.0322941	1.49128
chr2	145704	145763	A_75_P01037043	URA7-MRPL16	DIVERGENT_PROMOTER	0.213009	0.278956	0.483356	1.1591
chr2	145926	145985	A_75_P01037067	URA7-MRPL16	DIVERGENT_PROMOTER	-0.544491	1	1	0.685633
chr2	146205	146264	A_75_P01037096	MRPL16	INSIDE	-0.330333	1	1	0.795353
chr2	146419	146478	A_75_P01037119	MRPL16	INSIDE	0.282328	0.152011	0.332443	1.21616
chr2	146725	146784	A_75_P01037150	MRPL16	INSIDE	0.140823	0.536308	0.712968	1.10253
chr2	147024	147083	A_75_P01037179	APL3	PROMOTER	0.0120327	0.953524	0.977305	1.00838
chr2	147475	147534	A_75_P01037223	APL3	INSIDE	-0.340881	1	1	0.789559
chr2	147725	147784	A_75_P01037247	APL3	INSIDE	-0.232448	1	1	0.851189
chr2	148052	148110	A_75_P01037280	APL3	INSIDE	-0.408818	1	1	0.75324
chr2	148235	148294	A_75_P01037296	APL3	INSIDE	-0.0899023	1	1	0.939586
chr2	148413	148472	A_75_P01037314	APL3	INSIDE	0.147135	0.477254	0.666985	1.10737
chr2	148798	148857	A_75_P01037355	APL3	INSIDE	-0.156624	1	1	0.897122
chr2	149054	149113	A_75_P01037381	APL3	INSIDE	-0.0727933	1	1	0.950795
chr2	149372	149431	A_75_P01037411	APL3	INSIDE	-0.0672317	1	1	0.954468
chr2	149702	149760	A_75_P01037445	APL3	INSIDE	-0.230639	1	1	0.852257
chr2	149927	149986	A_75_P01037467	APL3	INSIDE	-0.0684064	1	1	0.953691
chr2	150388	150447	A_75_P01037515	YBL036C	INSIDE	0.0170713	0.92737	0.964929	1.0119
chr2	150754	150813	A_75_P01037550	YBL036C	INSIDE	-0.0754043	1	1	0.949076
chr2	151067	151126	A_75_P01037579	YBL036C	INSIDE	-0.235404	1	1	0.849447
chr2	151586	151643	A_75_P01037631	POL12	INSIDE	0.127944	0.551152	0.724445	1.09274
chr2	151921	151979	A_75_P01037667	POL12	INSIDE	0.159292	0.425754	0.624358	1.11674
chr2	152230	152289	A_75_P01037697	POL12	INSIDE	0.201642	0.320306	0.524496	1.15001
chr2	152465	152523	A_75_P01037721	POL12	INSIDE	0.225598	0.292354	0.497384	1.16926
chr2	152692	152751	A_75_P01037743	POL12	INSIDE	0.135653	0.489326	0.676775	1.09859
chr2	152855	152912	A_75_P01037760	POL12	INSIDE	0.0733481	0.699032	0.829026	1.05216
chr2	153203	153262	A_75_P01037794	POL12	INSIDE	-0.435532	1	1	0.739421
chr2	153579	153637	A_75_P01037828	POL12	PROMOTER	-0.45856	1	1	0.727712
chr2	153778	153837	A_75_P01037849	POL12	PROMOTER	-0.507386	1	1	0.703496
chr2	153948	154007	A_75_P01037865	STU1	INSIDE	-0.337318	1	1	0.791512
chr2	154116	154175	A_75_P01037881	STU1	INSIDE	-0.549928	1	1	0.683054
chr2	154427	154486	A_75_P01037912	STU1	INSIDE	-0.686387	1	1	0.621408
chr2	154852	154911	A_75_P01037954	STU1	INSIDE	-0.152145	1	1	0.899911
chr2	155236	155295	A_75_P01037992	STU1	INSIDE	-0.468689	1	1	0.722621
chr2	155572	155631	A_75_P01038031	STU1	INSIDE	-0.116187	1	1	0.922623
chr2	155982	156041	A_75_P01038069	STU1	INSIDE	-0.333855	1	1	0.793413
chr2	156167	156226	A_75_P01038087	STU1	INSIDE	0.0208451	0.917294	0.959742	1.01455
chr2	156544	156603	A_75_P01038124	STU1	INSIDE	-0.195512	1	1	0.873263
chr2	156755	156814	A_75_P01038144	STU1	INSIDE	0.212055	0.281529	0.486169	1.15834
chr2	157036	157095	A_75_P01038172	STU1	INSIDE	-0.0088942	1	1	0.993854
chr2	157205	157263	A_75_P01038189	STU1	INSIDE	0.535363	0.00897781	0.0525514	1.44931
chr2	157530	157589	A_75_P01038223	STU1	INSIDE	-0.15215	1	1	0.899908
chr2	157810	157869	A_75_P01038248	STU1	INSIDE	-0.174606	1	1	0.886009
chr2	158005	158062	A_75_P01038267	STU1	INSIDE	-0.0762293	1	1	0.948534
chr2	158360	158419	A_75_P01038303	STU1	PROMOTER	-0.036454	1	1	0.975049
chr2	158575	158634	A_75_P01038324	STU1	PROMOTER	0.257997	0.234531	0.433983	1.19582
chr2	159070	159120	A_75_P01038368	RIB1	INSIDE	0.0658991	0.722192	0.845538	1.04674
chr2	159276	159332	A_75_P01038385	RIB1	INSIDE	0.478194	0.0150385	0.0738847	1.393
chr2	159602	159661	A_75_P01038417	RIB1	INSIDE	-0.332902	1	1	0.793938
chr2	159863	159922	A_75_P01038443	RIB1-HEK2	DIVERGENT_PROMOTER	0.281758	0.154633	0.336024	1.21568
chr2	160274	160323	A_75_P01038482	HEK2	INSIDE	-0.144546	1	1	0.904664
chr2	160523	160577	A_75_P01038509	HEK2	INSIDE	0.490051	0.0148358	0.0731663	1.40449
chr2	160903	160959	A_75_P01038545	HEK2	INSIDE	0.0738739	0.695516	0.826843	1.05254
chr2	161103	161162	A_75_P01038562	HEK2	INSIDE	-0.146172	1	1	0.903645
chr2	161475	161534	A_75_P01038601	SHE1	PROMOTER	-0.411719	1	1	0.751727
chr2	161670	161727	A_75_P01038620	SHE1	INSIDE	0.341912	0.088014	0.234489	1.26743
chr2	161971	162024	A_75_P01038649	SHE1	INSIDE	0.33725	0.0839451	0.227448	1.26335
chr2	162134	162193	A_75_P01038667	SHE1	INSIDE	0.18455	0.361461	0.565619	1.13646
chr2	162551	162610	A_75_P01038708	SHE1	INSIDE	0.387949	0.0685075	0.199322	1.30853
chr2	162803	162862	A_75_P01038732	SHE1	DOWNSTREAM	-0.502541	1	1	0.705862
chr2	162982	163041	A_75_P01038748	PET9	INSIDE	0.864773	0.000101115	0.0021872	1.82105
chr2	163193	163252	A_75_P01038769	PET9	INSIDE	0.863614	0.00014417	0.00281722	1.81959
chr2	163374	163432	A_75_P01038790	PET9	INSIDE	1.1581	7.28536e-06	0.000275132	2.23164
chr2	163735	163794	A_75_P01038825	PET9	INSIDE	0.85572	0.0001182	0.00244453	1.80966
chr2	164048	164107	A_75_P01038856	PET9	PROMOTER	0.257277	0.177825	0.365494	1.19522
chr2	164306	164365	A_75_P01038878	PET9	PROMOTER	-0.811666	1	1	0.569724
chr2	164601	164659	A_75_P01038907	YBL029C-A	INSIDE	-0.13018	1	1	0.913717
chr2	164774	164833	A_75_P01038923	YBL029C-A-YBL029W	DIVERGENT_PROMOTER	-0.369486	1	1	0.774058
chr2	165018	165077	A_75_P01038944	YBL029C-A-YBL029W	DIVERGENT_PROMOTER	-0.530803	1	1	0.692169
chr2	165328	165386	A_75_P01038974	YBL029C-A-YBL029W	DIVERGENT_PROMOTER	-0.300424	1	1	0.812014
chr2	165510	165569	A_75_P01038992	YBL029C-A-YBL029W	DIVERGENT_PROMOTER	-0.835561	1	1	0.560365
chr2	165711	165770	A_75_P01039010	YBL029C-A-YBL029W	DIVERGENT_PROMOTER	-0.969605	1	1	0.510646
chr2	166002	166061	A_75_P01039041	YBL029C-A-YBL029W	DIVERGENT_PROMOTER	-0.38376	1	1	0.766438
chr2	166248	166307	A_75_P01039067	YBL029W	INSIDE	0.0909894	0.672005	0.811242	1.0651
chr2	166634	166691	A_75_P01039107	YBL029W	INSIDE	0.318025	0.106323	0.26419	1.24662
chr2	167156	167215	A_75_P01039159	YBL029W	INSIDE	-0.263487	1	1	0.833072
chr2	167512	167569	A_75_P01039192	YBL028C	INSIDE	-0.135073	1	1	0.910624
chr2	167737	167795	A_75_P01039211	YBL028C	INSIDE	-0.436646	1	1	0.73885
chr2	167948	168007	A_75_P01039231	YBL028C-RPL19B	DIVERGENT_PROMOTER	-0.599831	1	1	0.659831
chr2	168238	168295	A_75_P01039260	YBL028C-RPL19B	DIVERGENT_PROMOTER	-0.0773454	1	1	0.9478
chr2	168516	168574	A_75_P01039289	RPL19B	INSIDE	0.435194	0.0313825	0.12028	1.35209
chr2	168715	168774	A_75_P01039310	RPL19B	INSIDE	1.26968	3.65356e-07	2.59415e-05	2.41109
chr2	169149	169200	A_75_P01039350	RPL19B	INSIDE	1.07022	7.62263e-06	0.000285013	2.09975
chr2	169508	169567	A_75_P01039386	LSM2	PROMOTER	0.770489	0.000383796	0.00582862	1.70585
chr2	169991	170050	A_75_P01039435	LSM2	PROMOTER	-0.158646	1	1	0.895865
chr2	170377	170436	A_75_P01039469	LSM2	PROMOTER	-0.795092	1	1	0.576307
chr2	170713	170772	A_75_P01039503	LSM2	INSIDE	-0.502005	1	1	0.706125
chr2	171142	171201	A_75_P01039544	RRN10	PROMOTER	-0.287264	1	1	0.819455
chr2	171528	171586	A_75_P01039583	RRN10	INSIDE	-0.0776676	1	1	0.947588
chr2	171730	171786	A_75_P01039602	RRN10	INSIDE	0.0312625	0.866498	0.931124	1.02191
chr2	171931	171990	A_75_P01039623	NCL1	PROMOTER	0.231282	0.277992	0.482351	1.17388
chr2	172372	172431	A_75_P01039665	NCL1	PROMOTER	-0.191746	1	1	0.875546
chr2	172661	172720	A_75_P01039692	NCL1	INSIDE	-0.234708	1	1	0.849857
chr2	172963	173020	A_75_P01039726	NCL1	INSIDE	0.420426	0.0354507	0.130069	1.33832
chr2	173225	173284	A_75_P01039751	NCL1	INSIDE	-0.0694101	1	1	0.953028
chr2	173470	173529	A_75_P01039776	NCL1	INSIDE	-0.116324	1	1	0.922535
chr2	173688	173744	A_75_P01039796	NCL1	INSIDE	0.0021323	0.990879	0.995898	1.00148
chr2	173915	173972	A_75_P01039819	NCL1	INSIDE	0.0830763	0.680737	0.816932	1.05927
chr2	174193	174252	A_75_P01039846	NCL1	INSIDE	0.017856	0.929124	0.965663	1.01245
chr2	174529	174587	A_75_P01039880	NCL1	DOWNSTREAM	0.134599	0.50812	0.691984	1.09779
chr2	174776	174835	A_75_P01039905	MCM2	DOWNSTREAM	-0.627671	1	1	0.64722
chr2	175080	175139	A_75_P01039935	MCM2	INSIDE	-0.0420624	1	1	0.971265
chr2	175254	175313	A_75_P01039954	MCM2	INSIDE	0.342054	0.0734072	0.208558	1.26756
chr2	175423	175482	A_75_P01039972	MCM2	INSIDE	0.249432	0.218425	0.415355	1.18874
chr2	175595	175654	A_75_P01039989	MCM2	INSIDE	0.463592	0.0234344	0.0992068	1.37897
chr2	175870	175928	A_75_P01040017	MCM2	INSIDE	0.0408699	0.83465	0.913485	1.02873
chr2	176087	176146	A_75_P01040038	MCM2	INSIDE	0.0226573	0.904037	0.952457	1.01583
chr2	176336	176395	A_75_P01040065	MCM2	INSIDE	0.0282111	0.880764	0.939399	1.01975
chr2	176530	176588	A_75_P01040082	MCM2	INSIDE	-0.154505	1	1	0.898441
chr2	176735	176794	A_75_P01040106	MCM2	INSIDE	0.0754174	0.692957	0.82548	1.05367
chr2	176967	177025	A_75_P01040131	MCM2	INSIDE	-0.350392	1	1	0.784371
chr2	177234	177293	A_75_P01040158	MCM2	INSIDE	0.00548617	0.978112	0.989687	1.00381
chr2	177435	177494	A_75_P01040178	MCM2	INSIDE	-0.0962751	1	1	0.935445
chr2	177831	177890	A_75_P01040220	PIM1	INSIDE	-0.447316	1	1	0.733406
chr2	178254	178313	A_75_P01040265	PIM1	INSIDE	0.00100571	0.995901	0.99782	1.0007
chr2	178558	178616	A_75_P01040295	PIM1	INSIDE	-0.584558	1	1	0.666854
chr2	178901	178958	A_75_P01040332	PIM1	INSIDE	-0.0477522	1	1	0.967443
chr2	179391	179450	A_75_P01040383	PIM1	INSIDE	0.470158	0.020155	0.0897879	1.38526
chr2	179784	179843	A_75_P01040422	PIM1	INSIDE	-0.233036	1	1	0.850843
chr2	180045	180104	A_75_P01040450	PIM1	INSIDE	-0.169899	1	1	0.888905
chr2	180512	180571	A_75_P01040495	PIM1	INSIDE	0.0657587	0.743697	0.858797	1.04664
chr2	180682	180736	A_75_P01040510	PIM1	INSIDE	0.108544	0.562586	0.733821	1.07814
chr2	181046	181105	A_75_P01040547	PIM1	INSIDE	-0.133281	1	1	0.911756
chr2	181313	181370	A_75_P01040575	PIM1	PROMOTER	-0.313782	1	1	0.80453
chr2	181673	181731	A_75_P01040609	HAP3	INSIDE	0.0366824	0.858406	0.926496	1.02575
chr2	181856	181906	A_75_P01040627	HAP3	INSIDE	0.370135	0.0878119	0.234116	1.29247
chr2	182066	182120	A_75_P01040647	HAP3-RFT1	DIVERGENT_PROMOTER	-0.380003	1	1	0.768436
chr2	182353	182411	A_75_P01040677	RFT1	INSIDE	-0.37457	1	1	0.771335
chr2	182764	182822	A_75_P01040717	RFT1	INSIDE	0.362078	0.155343	0.336948	1.28528
chr2	183065	183124	A_75_P01040747	RFT1	INSIDE	0.209517	0.284368	0.489285	1.1563
chr2	183293	183352	A_75_P01040768	RFT1	INSIDE	-0.0895648	1	1	0.939806
chr2	183716	183775	A_75_P01040808	RFT1	INSIDE	-0.0799353	1	1	0.9461
chr2	183878	183937	A_75_P01040823	RFT1	INSIDE	0.0111609	0.953926	0.977427	1.00777
chr2	184058	184117	A_75_P01040843	RFT1	INSIDE	-0.254865	1	1	0.838066
chr2	184248	184305	A_75_P01040862	APN2	PROMOTER	-0.625921	1	1	0.648006
chr2	184436	184495	A_75_P01040882	APN2	INSIDE	-0.0357466	1	1	0.975527
chr2	184668	184727	A_75_P01040904	APN2	INSIDE	-0.351346	1	1	0.783853
chr2	184992	185051	A_75_P01040938	APN2	INSIDE	-0.343981	1	1	0.787864
chr2	185179	185238	A_75_P01040955	APN2	INSIDE	-0.211795	1	1	0.863462
chr2	185573	185632	A_75_P01040998	APN2	INSIDE	-0.0822479	1	1	0.944585
chr2	185846	185905	A_75_P01041027	APN2	INSIDE	-0.20514	1	1	0.867455
chr2	186130	186189	A_75_P01041055	POP8	INSIDE	-0.0254163	1	1	0.982537
chr2	186542	186601	A_75_P01041099	POP8	PROMOTER	-0.807205	1	1	0.571488
chr2	186893	186952	A_75_P01041133	PEP1	INSIDE	-0.409705	1	1	0.752777
chr2	187079	187138	A_75_P01041154	PEP1	INSIDE	0.0480599	0.80649	0.897297	1.03387
chr2	187460	187519	A_75_P01041192	PEP1	INSIDE	0.0768293	0.702	0.830873	1.0547
chr2	187759	187818	A_75_P01041223	PEP1	INSIDE	0.453545	0.0256379	0.10538	1.3694
chr2	188241	188296	A_75_P01041275	PEP1	INSIDE	0.274008	0.147481	0.32616	1.20916
chr2	188678	188734	A_75_P01041316	PEP1	INSIDE	0.204989	0.305777	0.509965	1.15268
chr2	189103	189159	A_75_P01041358	PEP1	INSIDE	0.313612	0.110839	0.271602	1.24282
chr2	189360	189418	A_75_P01041383	PEP1	INSIDE	0.049232	0.804556	0.896338	1.03471
chr2	189706	189763	A_75_P01041417	PEP1	INSIDE	0.115993	0.532533	0.710444	1.08372
chr2	189879	189938	A_75_P01041437	PEP1	INSIDE	0.0945076	0.648751	0.795632	1.0677
chr2	190292	190349	A_75_P01041476	PEP1	INSIDE	0.451658	0.0530054	0.169071	1.36761
chr2	190553	190612	A_75_P01041504	PEP1	INSIDE	-0.110619	1	1	0.926191
chr2	190790	190849	A_75_P01041526	PEP1	INSIDE	-0.147792	1	1	0.902631
chr2	191066	191125	A_75_P01041555	PEP1	INSIDE	-0.151757	1	1	0.900154
chr2	191357	191416	A_75_P01041583	PEP1	INSIDE	0.13743	0.478612	0.668174	1.09994
chr2	191655	191714	A_75_P01041612	PEP1-FUS3	DIVERGENT_PROMOTER	-0.759129	1	1	0.590853
chr2	191845	191902	A_75_P01041634	PEP1-FUS3	DIVERGENT_PROMOTER	-1.30075	1	1	0.405915
chr2	192104	192162	A_75_P01041660	PEP1-FUS3	DIVERGENT_PROMOTER	-0.755594	1	1	0.592302
chr2	192272	192331	A_75_P01041676	PEP1-FUS3	DIVERGENT_PROMOTER	-0.669299	1	1	0.628812
chr2	192671	192730	A_75_P01041715	FUS3	INSIDE	-0.00509281	1	1	0.996476
chr2	193103	193160	A_75_P01041754	FUS3	INSIDE	0.4172	0.0785729	0.217773	1.33533
chr2	193426	193485	A_75_P01041786	FUS3	INSIDE	0.336995	0.0972427	0.249955	1.26312
chr2	193670	193729	A_75_P01041810	ACH1	PROMOTER	-0.381953	1	1	0.767398
chr2	193902	193961	A_75_P01041834	ACH1	PROMOTER	-0.126938	1	1	0.915773
chr2	194137	194192	A_75_P01041856	ACH1	INSIDE	-0.152449	1	1	0.899722
chr2	194396	194452	A_75_P01041880	ACH1	INSIDE	-0.47257	1	1	0.72068
chr2	194574	194633	A_75_P01041897	ACH1	INSIDE	-0.374609	1	1	0.771314
chr2	194838	194892	A_75_P01041919	ACH1	INSIDE	0.220239	0.317855	0.52226	1.16493
chr2	195116	195171	A_75_P01041943	ACH1	INSIDE	-0.107769	1	1	0.928022
chr2	195352	195405	A_75_P01041965	ACH1	INSIDE	0.34549	0.0894781	0.236838	1.27058
chr2	195581	195637	A_75_P01041987	ACH1	INSIDE	-0.0023722	1	1	0.998357
chr2	195743	195802	A_75_P01042004	ACH1	DOWNSTREAM	0.125427	0.522727	0.702698	1.09083
chr2	196026	196085	A_75_P01042032	ACH1	DOWNSTREAM	-0.592988	1	1	0.662968
chr2	196189	196248	A_75_P01042049	ACH1	DOWNSTREAM	-0.541164	1	1	0.687216
chr2	196448	196502	A_75_P01042075	ACH1	DOWNSTREAM	-0.0618349	1	1	0.958045
chr2	196766	196823	A_75_P01042105	ACH1	DOWNSTREAM	-0.104944	1	1	0.929841
chr2	197205	197264	A_75_P01042148	ACH1	DOWNSTREAM	-0.403642	1	1	0.755948
chr2	197514	197573	A_75_P01042177	RRN6	DOWNSTREAM	0.3977	0.31839	0.522788	1.31741
chr2	198064	198123	A_75_P01042234	RRN6	DOWNSTREAM	0.0952137	0.632784	0.783185	1.06822
chr2	198438	198497	A_75_P01042269	RRN6	DOWNSTREAM	-0.193355	1	1	0.874569
chr2	198856	198915	A_75_P01042310	RRN6	DOWNSTREAM	-0.0686044	1	1	0.95356
chr2	199186	199244	A_75_P01042342	RRN6	INSIDE	0.514049	0.0111541	0.0605645	1.42805
chr2	199452	199511	A_75_P01042370	RRN6	INSIDE	-0.0993668	1	1	0.933443
chr2	199761	199819	A_75_P01042401	RRN6	INSIDE	0.785108	0.000357584	0.00554094	1.72322
chr2	200140	200196	A_75_P01042437	RRN6	INSIDE	-0.116419	1	1	0.922475
chr2	200322	200381	A_75_P01042454	RRN6	INSIDE	-0.590282	1	1	0.664213
chr2	200533	200591	A_75_P01042478	RRN6	INSIDE	-0.347095	1	1	0.786165
chr2	200829	200888	A_75_P01042511	RRN6	INSIDE	-0.230902	1	1	0.852102
chr2	201031	201090	A_75_P01042531	RRN6	INSIDE	0.223302	0.263386	0.466354	1.1674
chr2	201315	201374	A_75_P01042557	RRN6	INSIDE	-0.123616	1	1	0.917884
chr2	201484	201543	A_75_P01042575	RRN6	INSIDE	-0.10931	1	1	0.927031
chr2	201863	201922	A_75_P01042611	RRN6-FMT1	DIVERGENT_PROMOTER	-0.468173	1	1	0.722879
chr2	202108	202167	A_75_P01042638	FMT1	INSIDE	0.0700674	0.710649	0.837391	1.04977
chr2	202477	202522	A_75_P01042671	FMT1	INSIDE	-0.172794	1	1	0.887123
chr2	202640	202695	A_75_P01042686	FMT1	INSIDE	0.488119	0.0137264	0.0694925	1.40262
chr2	202986	203045	A_75_P01042720	FMT1	INSIDE	-0.00145214	1	1	0.998994
chr2	203203	203261	A_75_P01042742	SCT1	PROMOTER	-0.68731	1	1	0.621011
chr2	203385	203444	A_75_P01042758	SCT1	PROMOTER	-1.04854	1	1	0.483456
chr2	203811	203863	A_75_P01042799	SCT1	INSIDE	0.0342568	0.856736	0.925499	1.02403
chr2	204064	204120	A_75_P01042825	SCT1	INSIDE	-0.040327	1	1	0.972435
chr2	204323	204380	A_75_P01042848	SCT1	INSIDE	0.471113	0.031358	0.120221	1.38618
chr2	204642	204701	A_75_P01042879	SCT1	INSIDE	0.110807	0.553213	0.725839	1.07983
chr2	205002	205061	A_75_P01042919	SCT1	INSIDE	0.0321229	0.884042	0.94128	1.02252
chr2	205204	205263	A_75_P01042940	SCT1	INSIDE	0.398733	0.0504418	0.163484	1.31835
chr2	205500	205559	A_75_P01042965	SCT1	INSIDE	0.515515	0.0187033	0.0854587	1.4295
chr2	205765	205823	A_75_P01042992	SCT1	DOWNSTREAM	0.342829	0.106682	0.26478	1.26824
chr2	205992	206051	A_75_P01043015	YBL010C	DOWNSTREAM	-0.275529	1	1	0.826148
chr2	206267	206326	A_75_P01043042	YBL010C	INSIDE	-0.00516832	1	1	0.996424
chr2	206516	206572	A_75_P01043067	YBL010C	INSIDE	-0.484353	1	1	0.714817
chr2	206721	206780	A_75_P01043089	YBL010C	INSIDE	-0.0185648	1	1	0.987214
chr2	206928	206987	A_75_P01043107	YBL010C-YBL009W	DIVERGENT_PROMOTER	-0.523606	1	1	0.695631
chr2	207152	207211	A_75_P01043130	YBL009W	INSIDE	-0.823648	1	1	0.565012
chr2	207339	207397	A_75_P01043150	YBL009W	INSIDE	-0.0748212	1	1	0.94946
chr2	207631	207689	A_75_P01043177	YBL009W	INSIDE	0.341515	0.0915616	0.240556	1.26709
chr2	207807	207863	A_75_P01043195	YBL009W	INSIDE	-0.0485368	1	1	0.966917
chr2	208001	208055	A_75_P01043212	YBL009W	INSIDE	0.432548	0.0320323	0.121768	1.34961
chr2	208208	208267	A_75_P01043234	YBL009W	INSIDE	0.376516	0.0658044	0.194127	1.2982
chr2	208425	208484	A_75_P01043260	YBL009W	INSIDE	-0.384664	1	1	0.765957
chr2	208633	208692	A_75_P01043281	YBL009W	INSIDE	0.0170303	0.928965	0.96566	1.01187
chr2	208948	209006	A_75_P01043315	YBL009W	INSIDE	-0.369289	1	1	0.774164
chr2	209121	209180	A_75_P01043334	YBL009W	INSIDE	-0.341298	1	1	0.789331
chr2	209373	209432	A_75_P01043359	YBL008W-A	INSIDE	-0.185008	1	1	0.879644
chr2	209749	209806	A_75_P01043396	HIR1	INSIDE	0.174003	0.388435	0.591522	1.12818
chr2	209990	210047	A_75_P01043421	HIR1	INSIDE	0.230406	0.287779	0.492856	1.17316
chr2	210191	210250	A_75_P01043443	HIR1	INSIDE	-0.428267	1	1	0.743154
chr2	210424	210483	A_75_P01043466	HIR1	INSIDE	0.138772	0.477489	0.667191	1.10097
chr2	210841	210900	A_75_P01043510	HIR1	INSIDE	-0.16429	1	1	0.892367
chr2	211104	211163	A_75_P01043535	HIR1	INSIDE	-0.00733999	1	1	0.994925
chr2	211323	211382	A_75_P01043560	HIR1	INSIDE	0.0342312	0.867679	0.931741	1.02401
chr2	211652	211711	A_75_P01043591	HIR1	INSIDE	0.219818	0.254821	0.457235	1.16459
chr2	211938	211997	A_75_P01043621	HIR1	INSIDE	0.0123849	0.949381	0.975705	1.00862
chr2	212283	212342	A_75_P01043652	HIR1	DOWNSTREAM	0.0621144	0.742623	0.858071	1.04399
chr2	212481	212540	A_75_P01043670	SLA1	DOWNSTREAM	0.044609	0.813418	0.901544	1.0314
chr2	212807	212861	A_75_P01043702	SLA1	INSIDE	0.112591	0.543214	0.718692	1.08117
chr2	213071	213125	A_75_P01043728	SLA1	INSIDE	0.450624	0.0292022	0.114679	1.36663
chr2	213331	213390	A_75_P01043753	SLA1	INSIDE	-0.126203	1	1	0.91624
chr2	213574	213629	A_75_P01043772	SLA1	INSIDE	0.459128	0.0282763	0.112234	1.37471
chr2	213902	213961	A_75_P01043801	SLA1	INSIDE	0.143555	0.495253	0.681359	1.10462
chr2	214226	214282	A_75_P01043833	SLA1	INSIDE	0.0874448	0.678819	0.815574	1.06249
chr2	214484	214543	A_75_P01043860	SLA1	INSIDE	0.257355	0.213238	0.409321	1.19529
chr2	214786	214845	A_75_P01043891	SLA1	INSIDE	0.256715	0.197485	0.390135	1.19476
chr2	215013	215072	A_75_P01043912	SLA1	INSIDE	0.0156776	0.934684	0.968868	1.01093
chr2	215327	215385	A_75_P01043943	SLA1	INSIDE	-0.00697147	1	1	0.995179
chr2	215548	215605	A_75_P01043966	SLA1	INSIDE	0.276175	0.169141	0.354497	1.21098
chr2	215780	215839	A_75_P01043991	SLA1	INSIDE	-0.0551146	1	1	0.962518
chr2	216034	216093	A_75_P01044019	SLA1	INSIDE	0.178665	0.346081	0.550578	1.13184
chr2	216520	216579	A_75_P01044071	SLA1	PROMOTER	-0.106133	1	1	0.929075
chr2	216716	216768	A_75_P01044089	LDB7	INSIDE	-0.0229274	1	1	0.984234
chr2	216896	216950	A_75_P01044105	LDB7	INSIDE	0.443121	0.0281609	0.111936	1.35954
chr2	217059	217118	A_75_P01044120	LDB7	INSIDE	0.288783	0.146191	0.324612	1.22161
chr2	217235	217294	A_75_P01044137	LDB7-PDR3	DIVERGENT_PROMOTER	0.292482	0.129916	0.300432	1.22475
chr2	217528	217587	A_75_P01044167	PDR3	INSIDE	-0.318282	1	1	0.802024
chr2	217898	217956	A_75_P01044207	PDR3	INSIDE	-0.351611	1	1	0.783708
chr2	218082	218141	A_75_P01044224	PDR3	INSIDE	-0.541279	1	1	0.687161
chr2	218421	218480	A_75_P01044261	PDR3	INSIDE	-0.210622	1	1	0.864165
chr2	218655	218714	A_75_P01044286	PDR3	INSIDE	0.116989	0.53793	0.714243	1.08447
chr2	218873	218932	A_75_P01044308	PDR3	INSIDE	-0.435822	1	1	0.739272
chr2	219076	219135	A_75_P01044328	PDR3	INSIDE	0.110853	0.573084	0.741382	1.07987
chr2	219276	219335	A_75_P01044347	PDR3	INSIDE	-0.25651	1	1	0.83711
chr2	219688	219747	A_75_P01044387	PDR3	INSIDE	0.152578	0.42751	0.626025	1.11155
chr2	219867	219926	A_75_P01044405	PDR3	INSIDE	-0.183656	1	1	0.880469
chr2	220126	220180	A_75_P01044428	PDR3	INSIDE	-0.399408	1	1	0.758169
chr2	220297	220356	A_75_P01044446	PDR3	INSIDE	-0.583827	1	1	0.667192
chr2	220575	220634	A_75_P01044472	PDR3	DOWNSTREAM	0.0170566	0.926802	0.96487	1.01189
chr2	220791	220849	A_75_P01044492	PDR3	DOWNSTREAM	0.0635696	0.742367	0.857967	1.04505
chr2	220971	221030	A_75_P01044510	PDR3	DOWNSTREAM	-0.183583	1	1	0.880514
chr2	226877	226931	A_75_P01045088	UTP20	PROMOTER	0.65999	0.00139009	0.0148445	1.58007
chr2	227244	227303	A_75_P01045127	UTP20	PROMOTER	0.718551	0.000797109	0.00993177	1.64553
chr2	227631	227688	A_75_P01045166	UTP20	INSIDE	0.148087	0.432016	0.629895	1.1081
chr2	227997	228056	A_75_P01045201	UTP20	INSIDE	0.276734	0.142415	0.318857	1.21145
chr2	228403	228462	A_75_P01045240	UTP20	INSIDE	0.266938	0.198637	0.391668	1.20325
chr2	228652	228711	A_75_P01045264	UTP20	INSIDE	0.276301	0.171595	0.357395	1.21109
chr2	228885	228944	A_75_P01045286	UTP20	INSIDE	0.0491518	0.802457	0.895021	1.03466
chr2	229089	229148	A_75_P01045306	UTP20	INSIDE	-0.0703112	1	1	0.952433
chr2	229290	229349	A_75_P01045327	UTP20	INSIDE	0.301639	0.118765	0.283992	1.23254
chr2	229554	229613	A_75_P01045354	UTP20	INSIDE	0.575852	0.00619559	0.0409543	1.49056
chr2	229922	229980	A_75_P01045390	UTP20	INSIDE	0.0862919	0.689637	0.823138	1.06164
chr2	230265	230324	A_75_P01045429	UTP20	INSIDE	0.197114	0.310487	0.51468	1.1464
chr2	230671	230730	A_75_P01045471	UTP20	INSIDE	0.00581969	0.977095	0.989021	1.00404
chr2	230859	230918	A_75_P01045489	UTP20	INSIDE	0.368026	0.0672957	0.196943	1.29059
chr2	231111	231170	A_75_P01045514	UTP20	INSIDE	-0.211975	1	1	0.863354
chr2	231370	231429	A_75_P01045539	UTP20	INSIDE	0.237268	0.282369	0.487054	1.17876
chr2	231575	231634	A_75_P01045559	UTP20	INSIDE	0.27356	0.167127	0.352229	1.20879
chr2	231872	231931	A_75_P01045589	UTP20	INSIDE	0.0816239	0.672463	0.811401	1.05821
chr2	232222	232281	A_75_P01045626	UTP20	INSIDE	0.0925886	0.630418	0.781809	1.06628
chr2	232540	232599	A_75_P01045654	UTP20	INSIDE	0.578774	0.00411929	0.0310543	1.49358
chr2	232997	233056	A_75_P01045705	UTP20	INSIDE	0.365907	0.138996	0.313973	1.28869
chr2	233190	233249	A_75_P01045724	UTP20	INSIDE	0.225088	0.241189	0.441791	1.16885
chr2	233400	233459	A_75_P01045743	UTP20	INSIDE	-0.720338	1	1	0.606955
chr2	233621	233680	A_75_P01045768	UTP20	INSIDE	0.0586669	0.779366	0.88125	1.0415
chr2	233982	234041	A_75_P01045805	UTP20	INSIDE	-0.123501	1	1	0.917958
chr2	234251	234310	A_75_P01045831	UTP20	INSIDE	0.143034	0.465911	0.657685	1.10423
chr2	234578	234637	A_75_P01045863	UTP20	INSIDE	0.341454	0.0771364	0.215187	1.26703
chr2	234839	234898	A_75_P01045891	UTP20	INSIDE	-0.0555647	1	1	0.962218
chr2	235274	235333	A_75_P01045938	HTA2	DOWNSTREAM	1.19295	1.11667e-06	6.19863e-05	2.2862
chr2	235542	235601	A_75_P01045964	HTA2	INSIDE	1.3762	1.7308e-07	1.44405e-05	2.59583
chr2	235962	236021	A_75_P01046002	HTA2-HTB2	DIVERGENT_PROMOTER	0.312702	0.119444	0.285156	1.24203
chr2	236238	236297	A_75_P01046031	HTA2-HTB2	DIVERGENT_PROMOTER	0.379802	0.0559272	0.175001	1.30116
chr2	236407	236465	A_75_P01046049	HTA2-HTB2	DIVERGENT_PROMOTER	0.490979	0.0148012	0.0730638	1.4054
chr2	236697	236756	A_75_P01046080	HTB2	INSIDE	1.45322	6.6721e-08	7.03983e-06	2.73819
chr2	236909	236968	A_75_P01046103	HTB2	DOWNSTREAM	1.30759	3.04497e-07	2.23761e-05	2.47527
chr2	237133	237190	A_75_P01046125	ECM15	INSIDE	0.565922	0.00493252	0.0352459	1.48033
chr2	237483	237542	A_75_P01046161	ECM15	PROMOTER	0.201382	0.309829	0.513956	1.1498
chr2	237687	237746	A_75_P01046182	ECM15	PROMOTER	-0.589989	1	1	0.664348
chr2	237853	237912	A_75_P01046199	ECM15	PROMOTER	0.145743	0.444406	0.640164	1.1063
chr2	238067	238126	A_75_P01046222	ECM15	PROMOTER	0.642758	0.00856215	0.0509307	1.56131
chr2	238364	238423	A_75_P01046253	ECM15	PROMOTER	0.478315	0.0326004	0.12305	1.39312
chr2	238656	238715	A_75_P01046283	ECM15	PROMOTER	0.394128	0.0437774	0.148964	1.31415
chr2	238977	239036	A_75_P01046312	NTH2	INSIDE	0.218332	0.255986	0.458582	1.16339
chr2	239195	239254	A_75_P01046334	NTH2	INSIDE	-0.0441934	1	1	0.969832
chr2	239435	239494	A_75_P01046358	NTH2	INSIDE	-0.000787373	1	1	0.999454
chr2	239745	239802	A_75_P01046387	NTH2	INSIDE	-0.387908	1	1	0.764237
chr2	240010	240069	A_75_P01046414	NTH2	INSIDE	-0.0372515	1	1	0.97451
chr2	240186	240245	A_75_P01046435	NTH2	INSIDE	0.0350741	0.852186	0.922978	1.02461
chr2	240366	240425	A_75_P01046455	NTH2	INSIDE	0.430474	0.039043	0.138384	1.34768
chr2	240694	240753	A_75_P01046485	NTH2	INSIDE	-0.386351	1	1	0.765062
chr2	241005	241064	A_75_P01046516	NTH2	INSIDE	-0.322783	1	1	0.799526
chr2	241231	241290	A_75_P01046538	NTH2	PROMOTER	-0.362877	1	1	0.777612
chr2	241776	241835	A_75_P01046593	RER2	INSIDE	0.0880273	0.662114	0.804619	1.06292
chr2	242024	242079	A_75_P01046617	RER2	INSIDE	0.130242	0.507561	0.691637	1.09448
chr2	242297	242356	A_75_P01046646	RER2	INSIDE	0.29838	0.122941	0.290615	1.22976
chr2	242468	242527	A_75_P01046661	RER2	INSIDE	0.376425	0.0534162	0.169937	1.29812
chr2	242653	242712	A_75_P01046676	RER2-COQ1	DIVERGENT_PROMOTER	-0.985019	1	1	0.505219
chr2	243019	243075	A_75_P01046715	COQ1	INSIDE	-0.100437	1	1	0.93275
chr2	243273	243331	A_75_P01046738	COQ1	INSIDE	0.300742	0.127357	0.296941	1.23178
chr2	243505	243564	A_75_P01046760	COQ1	INSIDE	0.295331	0.125326	0.293868	1.22717
chr2	243687	243746	A_75_P01046780	COQ1	INSIDE	-0.0508721	1	1	0.965353
chr2	244022	244081	A_75_P01046815	COQ1	INSIDE	0.0331191	0.861522	0.928301	1.02322
chr2	244371	244430	A_75_P01046850	YBR004C	INSIDE	0.330904	0.12972	0.300121	1.2578
chr2	244567	244626	A_75_P01046871	YBR004C	INSIDE	0.789126	0.000254608	0.00428473	1.72803
chr2	244756	244815	A_75_P01046890	YBR004C	INSIDE	0.447682	0.0285993	0.112911	1.36385
chr2	244941	244998	A_75_P01046911	YBR004C	INSIDE	0.24454	0.223369	0.42103	1.18471
chr2	245148	245207	A_75_P01046930	YBR004C	INSIDE	-1.21604	1	1	0.430462
chr2	245366	245425	A_75_P01046953	YBR004C	INSIDE	-0.346365	1	1	0.786563
chr2	245603	245662	A_75_P01046977	YBR004C-YBR005W	DIVERGENT_PROMOTER	-0.716609	1	1	0.608526
chr2	245909	245967	A_75_P01047006	YBR005W	INSIDE	-0.413934	1	1	0.750574
chr2	246279	246336	A_75_P01047046	YBR005W	INSIDE	-0.308031	1	1	0.807744
chr2	246501	246560	A_75_P01047067	UGA2	PROMOTER	0.175352	0.387844	0.590829	1.12924
chr2	246805	246864	A_75_P01047100	UGA2	PROMOTER	-0.411705	1	1	0.751734
chr2	247149	247206	A_75_P01047127	UGA2	INSIDE	0.133671	0.473287	0.663588	1.09708
chr2	247363	247419	A_75_P01047151	UGA2	INSIDE	0.0606732	0.795204	0.890762	1.04295
chr2	247651	247710	A_75_P01047179	UGA2	INSIDE	-0.47727	1	1	0.718336
chr2	247857	247916	A_75_P01047200	UGA2	INSIDE	-0.0238997	1	1	0.98357
chr2	248080	248136	A_75_P01047223	UGA2	INSIDE	-0.215596	1	1	0.86119
chr2	248271	248330	A_75_P01047243	UGA2	INSIDE	0.10535	0.593197	0.755869	1.07576
chr2	248588	248647	A_75_P01047273	YBR007C	DOWNSTREAM	-0.530115	1	1	0.692499
chr2	248801	248860	A_75_P01047294	YBR007C	INSIDE	0.115498	0.55309	0.725819	1.08335
chr2	249139	249198	A_75_P01047327	YBR007C	INSIDE	0.438456	0.0383368	0.136549	1.35515
chr2	249422	249480	A_75_P01047357	YBR007C	INSIDE	0.411705	0.0647461	0.192002	1.33026
chr2	249698	249757	A_75_P01047388	YBR007C	INSIDE	-0.00931092	1	1	0.993567
chr2	250008	250067	A_75_P01047414	YBR007C	INSIDE	0.0362497	0.853844	0.923885	1.02544
chr2	250443	250502	A_75_P01047461	YBR007C	INSIDE	0.192542	0.344665	0.549145	1.14278
chr2	250694	250753	A_75_P01047488	YBR007C	INSIDE	-0.0246108	1	1	0.983086
chr2	250978	251037	A_75_P01047515	YBR007C	PROMOTER	-0.41102	1	1	0.752092
chr2	251162	251221	A_75_P01047534	YBR007C	PROMOTER	-1.15811	1	1	0.448099
chr2	251400	251458	A_75_P01047557	YBR007C	PROMOTER	-0.962284	1	1	0.513244
chr2	251584	251643	A_75_P01047573	YBR007C	PROMOTER	-0.723878	1	1	0.605468
chr2	251824	251882	A_75_P01047599	YBR007C	PROMOTER	-0.680829	1	1	0.623807
chr2	252059	252118	A_75_P01047625	YBR007C	PROMOTER	0.196842	0.320818	0.525085	1.14619
chr2	252221	252279	A_75_P01047641	YBR007C	PROMOTER	-0.142624	1	1	0.90587
chr2	252490	252549	A_75_P01047666	YBR007C	PROMOTER	-0.222532	1	1	0.85706
chr2	252799	252857	A_75_P01047698	FLR1	INSIDE	-0.121035	1	1	0.919528
chr2	253356	253415	A_75_P01047756	FLR1	INSIDE	0.382735	0.053639	0.170363	1.30381
chr2	253821	253880	A_75_P01047802	FLR1	INSIDE	-0.0909306	1	1	0.938917
chr2	254131	254189	A_75_P01047836	FLR1	INSIDE	-0.333164	1	1	0.793794
chr2	254360	254419	A_75_P01047861	FLR1	PROMOTER	-0.200008	1	1	0.870546
chr2	254781	254838	A_75_P01047902	FLR1	PROMOTER	-0.077823	1	1	0.947486
chr2	255111	255170	A_75_P01047935	FLR1	PROMOTER	1.0987	1.33174e-05	0.000451158	2.14162
chr2	255628	255687	A_75_P01047986	HHF1-HHT1	DIVERGENT_PROMOTER	0.800106	0.00064772	0.00855635	1.74123
chr2	255980	256039	A_75_P01048020	HHF1-HHT1	DIVERGENT_PROMOTER	0.142774	0.455195	0.649097	1.10403
chr2	256183	256242	A_75_P01048039	HHF1-HHT1	DIVERGENT_PROMOTER	0.605649	0.00477673	0.0345294	1.52166
chr2	256658	256717	A_75_P01048085	HHT1	INSIDE	1.18688	2.24635e-06	0.000109585	2.27659
chr2	256833	256892	A_75_P01048099	HHT1	DOWNSTREAM	0.372821	0.0652349	0.192928	1.29488
chr2	257029	257088	A_75_P01048120	IPP1	DOWNSTREAM	0.719141	0.00137409	0.014734	1.6462
chr2	257254	257310	A_75_P01048144	IPP1	INSIDE	0.808768	0.000332153	0.00523506	1.75171
chr2	257478	257532	A_75_P01048165	IPP1	INSIDE	0.255912	0.186946	0.37691	1.19409
chr2	257659	257713	A_75_P01048185	IPP1	INSIDE	0.314001	0.113054	0.275273	1.24315
chr2	257844	257902	A_75_P01048202	IPP1	INSIDE	0.0943812	0.637444	0.78681	1.06761
chr2	258073	258132	A_75_P01048224	IPP1	PROMOTER	-0.617986	1	1	0.65158
chr2	258454	258513	A_75_P01048261	IPP1	PROMOTER	-0.455478	1	1	0.729268
chr2	258779	258838	A_75_P01048293	IPP1	PROMOTER	-0.324765	1	1	0.798429
chr2	259035	259094	A_75_P01048320	IPP1	PROMOTER	NA	NA	NA	NA
chr2	259504	259563	A_75_P01048366	IPP1	PROMOTER	NA	NA	NA	NA
chr2	265418	265477	A_75_P01048956	YBR013C	DOWNSTREAM	0.529354	0.00843813	0.050439	1.44328
chr2	265722	265781	A_75_P01048985	YBR013C	INSIDE	-0.208622	1	1	0.865363
chr2	265916	265975	A_75_P01049004	YBR013C	PROMOTER	-0.0701685	1	1	0.952527
chr2	266209	266268	A_75_P01049032	YBR013C	PROMOTER	0.621063	0.00314592	0.0261525	1.53801
chr2	266480	266539	A_75_P01049061	YBR013C	PROMOTER	0.811281	0.000194682	0.00355312	1.75477
chr2	266914	266973	A_75_P01049104	YBR014C	INSIDE	-0.538616	1	1	0.688431
chr2	267221	267280	A_75_P01049131	YBR014C	INSIDE	-0.257945	1	1	0.836278
chr2	267412	267470	A_75_P01049149	YBR014C	PROMOTER	-0.602495	1	1	0.658614
chr2	267706	267765	A_75_P01049180	MNN2	INSIDE	-0.0461911	1	1	0.96849
chr2	267952	268011	A_75_P01049204	MNN2	INSIDE	-0.371617	1	1	0.772916
chr2	268215	268274	A_75_P01049233	MNN2	INSIDE	-0.265103	1	1	0.83214
chr2	268503	268559	A_75_P01049260	MNN2	INSIDE	0.139255	0.471326	0.661948	1.10134
chr2	268746	268805	A_75_P01049286	MNN2	INSIDE	0.143553	0.457173	0.650688	1.10462
chr2	269042	269100	A_75_P01049314	MNN2	INSIDE	-0.216875	1	1	0.860427
chr2	269474	269533	A_75_P01049356	MNN2-YBR016W	DIVERGENT_PROMOTER	0.153847	0.435778	0.632725	1.11253
chr2	269871	269929	A_75_P01049392	MNN2-YBR016W	DIVERGENT_PROMOTER	-0.057219	1	1	0.961115
chr2	270146	270204	A_75_P01049419	MNN2-YBR016W	DIVERGENT_PROMOTER	-0.262737	1	1	0.833505
chr2	270356	270405	A_75_P01049435	YBR016W	INSIDE	0.120492	0.519095	0.700108	1.08711
chr2	270591	270650	A_75_P01049460	YBR016W	DOWNSTREAM	0.317895	0.108518	0.268005	1.24651
chr2	270785	270844	A_75_P01049480	KAP104	DOWNSTREAM	-0.0463217	1	1	0.968402
chr2	270949	271007	A_75_P01049498	KAP104	INSIDE	-0.273847	1	1	0.827111
chr2	271413	271472	A_75_P01049545	KAP104	INSIDE	0.258473	0.176612	0.36406	1.19621
chr2	271727	271783	A_75_P01049575	KAP104	INSIDE	-0.100973	1	1	0.932404
chr2	271900	271955	A_75_P01049592	KAP104	INSIDE	0.140204	0.521285	0.701549	1.10206
chr2	272073	272132	A_75_P01049607	KAP104	INSIDE	-0.281529	1	1	0.822719
chr2	272264	272323	A_75_P01049624	KAP104	INSIDE	0.492618	0.013523	0.0687694	1.407
chr2	272593	272648	A_75_P01049658	KAP104	INSIDE	0.371912	0.0626111	0.188178	1.29407
chr2	272789	272848	A_75_P01049676	KAP104	INSIDE	0.215867	0.260726	0.463406	1.1614
chr2	272979	273038	A_75_P01049695	KAP104	INSIDE	0.225367	0.268871	0.472304	1.16907
chr2	273368	273427	A_75_P01049734	KAP104	INSIDE	0.0912573	0.624249	0.777541	1.0653
chr2	273651	273710	A_75_P01049759	KAP104	PROMOTER	-0.220522	1	1	0.858255
chr2	273828	273884	A_75_P01049779	KAP104	PROMOTER	-0.186156	1	1	0.878945
chr2	274112	274171	A_75_P01049808	KAP104	PROMOTER	0.00694068	0.975778	0.988243	1.00482
chr2	274291	274350	A_75_P01049826	KAP104	PROMOTER	-0.286832	1	1	0.8197
chr2	274486	274540	A_75_P01049846	GAL7	INSIDE	-0.618441	1	1	0.651375
chr2	274786	274844	A_75_P01049874	GAL7	INSIDE	0.375027	0.0665651	0.195633	1.29686
chr2	275141	275200	A_75_P01049907	GAL7	INSIDE	0.0732045	0.697064	0.827767	1.05205
chr2	275540	275599	A_75_P01049948	GAL7	PROMOTER	-0.358107	1	1	0.780188
chr2	275828	275887	A_75_P01049975	GAL7	PROMOTER	-0.660516	1	1	0.632652
chr2	276008	276064	A_75_P01049995	GAL7	PROMOTER	-0.240841	1	1	0.846252
chr2	276183	276240	A_75_P01050013	GAL10	INSIDE	0.00723835	0.971859	0.986013	1.00503
chr2	276446	276505	A_75_P01050037	GAL10	INSIDE	0.139804	0.467231	0.658493	1.10176
chr2	276651	276710	A_75_P01050058	GAL10	INSIDE	-0.285797	1	1	0.820289
chr2	276950	277009	A_75_P01050090	GAL10	INSIDE	0.304908	0.118173	0.283082	1.23534
chr2	277386	277444	A_75_P01050132	GAL10	INSIDE	0.220534	0.30347	0.507945	1.16516
chr2	277640	277697	A_75_P01050158	GAL10	INSIDE	0.0227714	0.906509	0.953804	1.01591
chr2	277976	278035	A_75_P01050193	GAL10	INSIDE	-0.376787	1	1	0.770151
chr2	278181	278237	A_75_P01050212	GAL10	INSIDE	-0.136493	1	1	0.909728
chr2	278441	278500	A_75_P01050236	GAL10-GAL1	DIVERGENT_PROMOTER	0.369802	0.0712491	0.204444	1.29218
chr2	278652	278711	A_75_P01050255	GAL10-GAL1	DIVERGENT_PROMOTER	-0.602187	1	1	0.658754
chr2	278986	279045	A_75_P01050290	GAL1	INSIDE	-0.0684222	1	1	0.95368
chr2	279361	279413	A_75_P01050328	GAL1	INSIDE	0.132851	0.520873	0.701296	1.09646
chr2	279534	279591	A_75_P01050344	GAL1	INSIDE	0.135511	0.48175	0.670907	1.09848
chr2	280101	280160	A_75_P01050400	GAL1	INSIDE	-0.155733	1	1	0.897676
chr2	280294	280353	A_75_P01050419	GAL1	INSIDE	0.298685	0.150479	0.330286	1.23002
chr2	280466	280524	A_75_P01050434	GAL1	INSIDE	-0.0168857	1	1	0.988364
chr2	280795	280854	A_75_P01050464	FUR4	PROMOTER	-0.420647	1	1	0.74709
chr2	281102	281161	A_75_P01050498	FUR4	PROMOTER	-0.68758	1	1	0.620895
chr2	281306	281365	A_75_P01050518	FUR4	PROMOTER	-0.523116	1	1	0.695867
chr2	281511	281570	A_75_P01050537	FUR4	INSIDE	0.0363102	0.861077	0.92812	1.02549
chr2	281729	281788	A_75_P01050558	FUR4	INSIDE	0.126196	0.505746	0.69033	1.09141
chr2	281916	281975	A_75_P01050579	FUR4	INSIDE	0.0457462	0.807132	0.897743	1.03222
chr2	282161	282219	A_75_P01050603	FUR4	INSIDE	-0.364929	1	1	0.776507
chr2	282367	282426	A_75_P01050626	FUR4	INSIDE	-0.265771	1	1	0.831754
chr2	282634	282693	A_75_P01050654	FUR4	INSIDE	0.426375	0.0655554	0.193613	1.34385
chr2	282887	282946	A_75_P01050680	FUR4	INSIDE	0.185687	0.359727	0.564225	1.13736
chr2	283084	283141	A_75_P01050697	FUR4	INSIDE	-0.100612	1	1	0.932637
chr2	283281	283340	A_75_P01050716	YBR022W	PROMOTER	0.177914	0.340632	0.545227	1.13125
chr2	283704	283763	A_75_P01050759	YBR022W	INSIDE	0.0321549	0.87968	0.938697	1.02254
chr2	283912	283970	A_75_P01050780	YBR022W	INSIDE	0.200566	0.350242	0.554844	1.14915
chr2	284165	284224	A_75_P01050803	YBR022W	INSIDE	-0.054458	1	1	0.962956
chr2	284368	284427	A_75_P01050822	CHS3	INSIDE	-0.110097	1	1	0.926526
chr2	284577	284636	A_75_P01050843	CHS3	INSIDE	0.62958	0.00299824	0.0253234	1.54711
chr2	284827	284886	A_75_P01050870	CHS3	INSIDE	0.353192	0.078863	0.218159	1.27738
chr2	285117	285175	A_75_P01050897	CHS3	INSIDE	-0.100715	1	1	0.93257
chr2	285351	285408	A_75_P01050920	CHS3	INSIDE	-0.219167	1	1	0.859062
chr2	285631	285690	A_75_P01050949	CHS3	INSIDE	0.181625	0.343267	0.547943	1.13416
chr2	285804	285863	A_75_P01050965	CHS3	INSIDE	0.312551	0.119762	0.285714	1.2419
chr2	286132	286191	A_75_P01050995	CHS3	INSIDE	0.266832	0.165778	0.350455	1.20316
chr2	286398	286456	A_75_P01051024	CHS3	INSIDE	0.00209071	0.991847	0.996277	1.00145
chr2	286734	286793	A_75_P01051059	CHS3	INSIDE	0.0715874	0.708068	0.835477	1.05087
chr2	286952	287011	A_75_P01051081	CHS3	INSIDE	0.749899	0.000491352	0.0069895	1.68168
chr2	287350	287409	A_75_P01051120	CHS3	INSIDE	0.820444	0.000278256	0.0045732	1.76595
chr2	287695	287752	A_75_P01051156	CHS3	INSIDE	0.34725	0.0697494	0.201704	1.27213
chr2	287928	287987	A_75_P01051181	CHS3-SCO2	DIVERGENT_PROMOTER	0.0346294	0.855515	0.924772	1.02429
chr2	288218	288275	A_75_P01051208	CHS3-SCO2	DIVERGENT_PROMOTER	-0.854859	1	1	0.552919
chr2	288429	288488	A_75_P01051230	CHS3-SCO2	DIVERGENT_PROMOTER	0.0677417	0.740007	0.856863	1.04807
chr2	288604	288663	A_75_P01051243	CHS3-SCO2	DIVERGENT_PROMOTER	-0.313389	1	1	0.804749
chr2	288992	289051	A_75_P01051285	CHS3-SCO2	DIVERGENT_PROMOTER	-0.192199	1	1	0.87527
chr2	289336	289395	A_75_P01051320	CHS3-SCO2	DIVERGENT_PROMOTER	-0.615107	1	1	0.652881
chr2	289550	289606	A_75_P01051339	SCO2	INSIDE	-0.299041	1	1	0.812793
chr2	290053	290112	A_75_P01051391	SCO2	INSIDE	-0.326568	1	1	0.797431
chr2	290314	290373	A_75_P01051415	SCO2	DOWNSTREAM	-0.297244	1	1	0.813805
chr2	290669	290726	A_75_P01051452	YBR025C	INSIDE	0.24054	0.234353	0.433948	1.18144
chr2	290982	291041	A_75_P01051482	YBR025C	INSIDE	-0.0223438	1	1	0.984632
chr2	291255	291313	A_75_P01051509	YBR025C	INSIDE	0.139658	0.4589	0.652206	1.10164
chr2	291449	291505	A_75_P01051529	YBR025C	INSIDE	0.654202	0.0044079	0.0326032	1.57374
chr2	291757	291812	A_75_P01051556	YBR025C	INSIDE	0.335509	0.0906289	0.238855	1.26182
chr2	292231	292290	A_75_P01051600	YBR025C	PROMOTER	-0.902627	1	1	0.534912
chr2	292448	292507	A_75_P01051621	YBR025C	PROMOTER	0.330593	0.115598	0.279123	1.25753
chr2	292690	292749	A_75_P01051644	YBR025C	PROMOTER	-0.357091	1	1	0.780737
chr2	292904	292963	A_75_P01051665	ETR1	INSIDE	-0.228425	1	1	0.853566
chr2	293080	293139	A_75_P01051682	ETR1	INSIDE	-0.398533	1	1	0.758629
chr2	293342	293401	A_75_P01051709	ETR1	INSIDE	-0.203173	1	1	0.868638
chr2	293773	293832	A_75_P01051753	ETR1	INSIDE	0.0300942	0.888117	0.943258	1.02108
chr2	294013	294072	A_75_P01051777	ETR1	PROMOTER	-0.603455	1	1	0.658176
chr2	294387	294446	A_75_P01051813	YBR028C	INSIDE	0.0971221	0.646278	0.79363	1.06964
chr2	294570	294629	A_75_P01051831	YBR028C	INSIDE	0.287155	0.139158	0.314168	1.22023
chr2	295042	295101	A_75_P01051881	YBR028C	INSIDE	-0.0753236	1	1	0.949129
chr2	295490	295548	A_75_P01051923	YBR028C	INSIDE	0.0381612	0.841614	0.917016	1.0268
chr2	295682	295741	A_75_P01051942	YBR028C	INSIDE	0.0219021	0.913045	0.957035	1.0153
chr2	295921	295980	A_75_P01051966	YBR028C	INSIDE	-0.540439	1	1	0.687562
chr2	296135	296194	A_75_P01051988	YBR028C	PROMOTER	-1.43703	1	1	0.369327
chr2	296317	296376	A_75_P01052005	CDS1	INSIDE	0.0254121	0.899205	0.950045	1.01777
chr2	296524	296583	A_75_P01052027	CDS1	INSIDE	0.386989	0.0508791	0.164418	1.30766
chr2	296798	296857	A_75_P01052054	CDS1	INSIDE	-0.184239	1	1	0.880113
chr2	297081	297140	A_75_P01052082	CDS1	INSIDE	0.364678	0.073914	0.209238	1.28759
chr2	297286	297345	A_75_P01052102	CDS1	INSIDE	0.200803	0.315317	0.519526	1.14934
chr2	297475	297534	A_75_P01052121	CDS1	INSIDE	0.131687	0.522695	0.702677	1.09557
chr2	297682	297740	A_75_P01052140	CDS1-YBR030W	DIVERGENT_PROMOTER	0.154604	0.446612	0.641719	1.11312
chr2	297987	298046	A_75_P01052170	CDS1-YBR030W	DIVERGENT_PROMOTER	-0.687931	1	1	0.620743
chr2	298259	298315	A_75_P01052202	YBR030W	INSIDE	-0.475262	1	1	0.719336
chr2	298419	298478	A_75_P01052219	YBR030W	INSIDE	0.0195951	0.917582	0.959874	1.01367
chr2	298627	298683	A_75_P01052239	YBR030W	INSIDE	0.504734	0.0220026	0.0950602	1.41886
chr2	298825	298884	A_75_P01052259	YBR030W	INSIDE	0.0995571	0.611958	0.768745	1.07144
chr2	299230	299289	A_75_P01052300	YBR030W	INSIDE	0.0771681	0.693924	0.826077	1.05495
chr2	299460	299513	A_75_P01052322	YBR030W	INSIDE	-0.0093766	1	1	0.993522
chr2	299842	299901	A_75_P01052361	YBR030W	INSIDE	-0.193451	1	1	0.874511
chr2	300076	300135	A_75_P01052382	RPL4A	PROMOTER	0.554503	0.0129036	0.0665832	1.46866
chr2	301177	301236	A_75_P01052485	RPL4A	INSIDE	1.69188	2.57217e-09	5.03101e-07	3.23078
chr2	301365	301423	A_75_P01052504	EDS1	PROMOTER	1.3051	2.65945e-07	2.01972e-05	2.47101
chr2	301710	301769	A_75_P01052538	EDS1	PROMOTER	0.578042	0.00757317	0.0470244	1.49282
chr2	302194	302253	A_75_P01052585	EDS1	INSIDE	0.191862	0.324629	0.529005	1.14224
chr2	302448	302506	A_75_P01052614	EDS1	INSIDE	-0.2972	1	1	0.81383
chr2	302806	302863	A_75_P01052649	EDS1	INSIDE	0.0196731	0.928778	0.96566	1.01373
chr2	303236	303295	A_75_P01052692	EDS1	INSIDE	-0.649958	1	1	0.637299
chr2	303536	303595	A_75_P01052719	EDS1	INSIDE	-0.529477	1	1	0.692806
chr2	303783	303841	A_75_P01052746	EDS1	INSIDE	-0.23161	1	1	0.851684
chr2	303949	304008	A_75_P01052761	EDS1	INSIDE	0.154896	0.416652	0.616547	1.11334
chr2	304146	304202	A_75_P01052780	EDS1	INSIDE	0.356165	0.0861582	0.231284	1.28002
chr2	304488	304542	A_75_P01052811	EDS1	INSIDE	-0.0647573	1	1	0.956106
chr2	304728	304787	A_75_P01052837	EDS1	DOWNSTREAM	0.00560914	0.977644	0.989408	1.0039
chr2	304891	304950	A_75_P01052853	HMT1	INSIDE	-0.0653172	1	1	0.955735
chr2	305156	305215	A_75_P01052880	HMT1	INSIDE	0.807035	0.000186187	0.00343589	1.74961
chr2	305503	305562	A_75_P01052914	HMT1	INSIDE	0.66779	0.00365633	0.0287528	1.58864
chr2	305860	305919	A_75_P01052948	HMT1	INSIDE	0.19654	0.33547	0.539986	1.14595
chr2	306047	306106	A_75_P01052968	HMT1	PROMOTER	-1.02404	1	1	0.491739
chr2	306245	306304	A_75_P01052988	PDX3	INSIDE	0.150828	0.435953	0.632811	1.11021
chr2	306505	306563	A_75_P01053018	PDX3	INSIDE	0.447858	0.034703	0.12815	1.36401
chr2	306922	306981	A_75_P01053058	PDX3	PROMOTER	0.358254	0.101284	0.256416	1.28187
chr2	307153	307212	A_75_P01053079	PDX3	PROMOTER	0.623278	0.00422448	0.0316253	1.54037
chr2	307449	307508	A_75_P01053107	PDX3	PROMOTER	-0.843076	1	1	0.557454
chr2	307730	307788	A_75_P01053138	PDX3	PROMOTER	-0.68415	1	1	0.622372
chr2	307907	307966	A_75_P01053158	PDX3	PROMOTER	0.266653	0.168867	0.354186	1.20301
chr2	308117	308176	A_75_P01053181	PDX3	PROMOTER	-0.0391441	1	1	0.973232
chr2	308335	308394	A_75_P01053204	PDX3	PROMOTER	0.166267	0.393231	0.596013	1.12215
chr2	308565	308624	A_75_P01053226	PDX3	PROMOTER	0.574559	0.00555059	0.0380494	1.48922
chr2	308745	308804	A_75_P01053245	PDX3	PROMOTER	0.149392	0.46155	0.654356	1.1091
chr2	308907	308966	A_75_P01053261	CSG2	DOWNSTREAM	-0.4013	1	1	0.757176
chr2	309086	309145	A_75_P01053277	CSG2	INSIDE	0.0267221	0.890675	0.944716	1.01869
chr2	309345	309404	A_75_P01053301	CSG2	INSIDE	0.322937	0.0934889	0.24361	1.25087
chr2	309526	309577	A_75_P01053319	CSG2	INSIDE	0.389799	0.049351	0.161222	1.31021
chr2	309842	309899	A_75_P01053351	CSG2	INSIDE	0.368454	0.061567	0.186196	1.29097
chr2	310076	310135	A_75_P01053373	CSG2	INSIDE	0.154529	0.410843	0.611311	1.11306
chr2	310248	310307	A_75_P01053390	CSG2	PROMOTER	-0.314484	1	1	0.804139
chr2	310494	310553	A_75_P01053416	SCO1	INSIDE	-0.817967	1	1	0.567241
chr2	310728	310782	A_75_P01053437	SCO1	INSIDE	-0.340046	1	1	0.790016
chr2	310906	310963	A_75_P01053457	SCO1	INSIDE	-0.302979	1	1	0.810577
chr2	311100	311151	A_75_P01053476	SCO1	INSIDE	-0.521187	1	1	0.696798
chr2	311406	311465	A_75_P01053505	SCO1-CHS2	DIVERGENT_PROMOTER	-0.372019	1	1	0.7727
chr2	311738	311797	A_75_P01053536	SCO1-CHS2	DIVERGENT_PROMOTER	-0.424758	1	1	0.744964
chr2	311980	312028	A_75_P01053560	CHS2	INSIDE	0.479548	0.0219466	0.0949144	1.39431
chr2	312379	312438	A_75_P01053595	CHS2	INSIDE	0.458257	0.0294212	0.115223	1.37388
chr2	312549	312604	A_75_P01053611	CHS2	INSIDE	0.368896	0.0651384	0.192779	1.29136
chr2	312858	312913	A_75_P01053644	CHS2	INSIDE	0.590425	0.00383776	0.0297341	1.50569
chr2	313193	313252	A_75_P01053679	CHS2	INSIDE	0.170107	0.361765	0.5659	1.12514
chr2	313499	313558	A_75_P01053710	CHS2	INSIDE	0.109345	0.555738	0.727957	1.07874
chr2	313717	313776	A_75_P01053733	CHS2	INSIDE	0.0331322	0.872591	0.934492	1.02323
chr2	314069	314123	A_75_P01053764	CHS2	INSIDE	-0.352879	1	1	0.78302
chr2	314347	314406	A_75_P01053791	CHS2	INSIDE	0.476275	0.0248395	0.103278	1.39115
chr2	314535	314594	A_75_P01053812	CHS2	INSIDE	0.0650748	0.725898	0.847655	1.04614
chr2	314736	314795	A_75_P01053831	ATP3	PROMOTER	0.321481	0.104269	0.260891	1.24961
chr2	314910	314969	A_75_P01053848	ATP3	PROMOTER	0.0884619	0.654291	0.799203	1.06324
chr2	315133	315189	A_75_P01053870	ATP3	PROMOTER	-0.34843	1	1	0.785438
chr2	315434	315493	A_75_P01053903	ATP3	PROMOTER	-0.302848	1	1	0.81065
chr2	315804	315863	A_75_P01053937	ATP3	INSIDE	0.375824	0.0589994	0.181368	1.29758
chr2	316112	316171	A_75_P01053971	ATP3	INSIDE	0.752906	0.000615281	0.00823603	1.68518
chr2	316471	316530	A_75_P01054004	FIG1	PROMOTER	0.195171	0.303849	0.508307	1.14486
chr2	316731	316790	A_75_P01054032	FIG1	PROMOTER	-0.605929	1	1	0.657048
chr2	316913	316972	A_75_P01054047	FIG1	INSIDE	-0.593117	1	1	0.662909
chr2	317197	317256	A_75_P01054077	FIG1	INSIDE	-0.173684	1	1	0.886576
chr2	317419	317478	A_75_P01054098	FIG1	INSIDE	0.302223	0.150823	0.330673	1.23304
chr2	317581	317640	A_75_P01054116	FIG1	INSIDE	0.367935	0.0555516	0.174257	1.2905
chr2	317764	317823	A_75_P01054132	FIG1	INSIDE	-0.164136	1	1	0.892463
chr2	317989	318048	A_75_P01054156	FAT1	PROMOTER	-0.72923	1	1	0.603226
chr2	318181	318240	A_75_P01054174	FAT1	PROMOTER	-0.249483	1	1	0.841198
chr2	318579	318638	A_75_P01054213	FAT1	INSIDE	-0.158264	1	1	0.896102
chr2	318764	318823	A_75_P01054232	FAT1	INSIDE	-0.107175	1	1	0.928404
chr2	318950	319008	A_75_P01054250	FAT1	INSIDE	0.110927	0.562019	0.733383	1.07992
chr2	319244	319301	A_75_P01054279	FAT1	INSIDE	0.373028	0.0780829	0.216821	1.29507
chr2	319519	319578	A_75_P01054306	FAT1	INSIDE	-0.212402	1	1	0.863099
chr2	319755	319814	A_75_P01054329	FAT1	INSIDE	0.0259317	0.901444	0.950885	1.01814
chr2	319959	320018	A_75_P01054351	FAT1	INSIDE	0.216411	0.251855	0.454045	1.16184
chr2	320126	320184	A_75_P01054368	FAT1	DOWNSTREAM	-0.745641	1	1	0.596403
chr2	320548	320607	A_75_P01054411	YBR042C	INSIDE	0.0298124	0.875812	0.936521	1.02088
chr2	320843	320900	A_75_P01054439	YBR042C	INSIDE	0.14948	0.442076	0.638136	1.10917
chr2	321122	321181	A_75_P01054466	YBR042C	INSIDE	-0.121244	1	1	0.919395
chr2	321301	321359	A_75_P01054483	YBR042C	INSIDE	0.114438	0.558465	0.730123	1.08255
chr2	321602	321661	A_75_P01054514	YBR042C	PROMOTER	-0.504494	1	1	0.704908
chr2	322076	322133	A_75_P01054560	AQR2	INSIDE	0.202346	0.352503	0.557025	1.15057
chr2	322251	322310	A_75_P01054576	AQR2	INSIDE	-0.0536843	1	1	0.963473
chr2	322473	322532	A_75_P01054600	AQR2	INSIDE	0.488303	0.0276792	0.11069	1.40279
chr2	322659	322716	A_75_P01054619	AQR2	INSIDE	-0.254655	1	1	0.838188
chr2	322952	323011	A_75_P01054647	AQR2	INSIDE	-0.100457	1	1	0.932737
chr2	323431	323490	A_75_P01054695	AQR2	INSIDE	-0.125628	1	1	0.916605
chr2	323719	323778	A_75_P01054724	AQR2	INSIDE	0.225684	0.249617	0.451816	1.16933
chr2	323927	323986	A_75_P01054745	AQR2	PROMOTER	-0.381819	1	1	0.767469
chr2	324181	324240	A_75_P01054771	AQR2	PROMOTER	-0.749708	1	1	0.594724
chr2	324354	324413	A_75_P01054788	TCM62	INSIDE	-0.246542	1	1	0.842915
chr2	324587	324646	A_75_P01054812	TCM62	INSIDE	0.216076	0.258924	0.46162	1.16157
chr2	324926	324982	A_75_P01054845	TCM62	INSIDE	-0.0103556	1	1	0.992848
chr2	325162	325221	A_75_P01054868	TCM62	INSIDE	-0.000530921	1	1	0.999632
chr2	325410	325469	A_75_P01054891	TCM62	INSIDE	-0.0434546	1	1	0.970329
chr2	325631	325690	A_75_P01054911	TCM62	INSIDE	-0.645285	1	1	0.639367
chr2	325981	326040	A_75_P01054946	TCM62	INSIDE	-0.108818	1	1	0.927347
chr2	326230	326286	A_75_P01054969	TCM62	PROMOTER	-0.661578	1	1	0.632187
chr2	326425	326480	A_75_P01054990	TCM62	PROMOTER	0.240026	0.233008	0.432358	1.18101
chr2	326661	326720	A_75_P01055015	TCM62	PROMOTER	0.861209	0.000134157	0.00266927	1.81656
chr2	326937	326996	A_75_P01055041	TCM62	PROMOTER	0.960255	3.87714e-05	0.00104058	1.94565
chr2	327436	327495	A_75_P01055091	TCM62	PROMOTER	-0.072363	1	1	0.951079
chr2	327869	327928	A_75_P01055133	TCM62	PROMOTER	-0.153335	1	1	0.899169
chr2	328135	328194	A_75_P01055160	GIP1	DOWNSTREAM	-0.191611	1	1	0.875627
chr2	328303	328362	A_75_P01055177	GIP1	INSIDE	0.441547	0.0431534	0.147628	1.35806
chr2	328584	328643	A_75_P01055203	GIP1	INSIDE	-0.0544608	1	1	0.962954
chr2	328774	328833	A_75_P01055223	GIP1	INSIDE	-0.158003	1	1	0.896265
chr2	328941	329000	A_75_P01055242	GIP1	INSIDE	-0.428455	1	1	0.743057
chr2	329247	329306	A_75_P01055271	GIP1	INSIDE	0.0806585	0.681223	0.817232	1.0575
chr2	329487	329546	A_75_P01055296	GIP1	INSIDE	-0.8802	1	1	0.543292
chr2	329649	329708	A_75_P01055310	GIP1	INSIDE	-0.834545	1	1	0.56076
chr2	329813	329870	A_75_P01055326	GIP1	INSIDE	-0.294862	1	1	0.81515
chr2	330068	330127	A_75_P01055350	GIP1	PROMOTER	-0.126987	1	1	0.915742
chr2	330282	330339	A_75_P01055368	GIP1	PROMOTER	-0.970355	1	1	0.51038
chr2	330490	330549	A_75_P01055387	ZTA1	INSIDE	-0.163628	1	1	0.892777
chr2	330733	330792	A_75_P01055412	ZTA1	INSIDE	-0.290971	1	1	0.817352
chr2	330939	330995	A_75_P01055432	ZTA1	INSIDE	-0.275945	1	1	0.825909
chr2	331330	331389	A_75_P01055471	ZTA1	INSIDE	-0.286163	1	1	0.82008
chr2	331773	331832	A_75_P01055518	FMP23	INSIDE	0.104386	0.618519	0.773447	1.07504
chr2	332096	332155	A_75_P01055551	FMP23	INSIDE	0.226794	0.269729	0.473062	1.17023
chr2	332506	332565	A_75_P01055595	RPS11B	PROMOTER	0.72655	0.000602998	0.00813074	1.65468
chr2	332850	332909	A_75_P01055629	RPS11B	INSIDE	0.799913	0.000323415	0.00513428	1.741
chr2	333240	333299	A_75_P01055670	RPS11B	INSIDE	1.30753	2.74381e-07	2.07619e-05	2.47518
chr2	333814	333873	A_75_P01055725	RPS11B	DOWNSTREAM	0.789235	0.000317451	0.00505508	1.72816
chr2	334201	334260	A_75_P01055762	REB1	DOWNSTREAM	-0.00421126	1	1	0.997085
chr2	334428	334487	A_75_P01055782	REB1	INSIDE	0.103465	0.599666	0.760536	1.07435
chr2	334815	334870	A_75_P01055821	REB1	INSIDE	0.555818	0.00680843	0.0437012	1.47
chr2	335068	335127	A_75_P01055846	REB1	INSIDE	-0.0708303	1	1	0.95209
chr2	335267	335326	A_75_P01055867	REB1	INSIDE	-0.228354	1	1	0.853608
chr2	335487	335546	A_75_P01055889	REB1	INSIDE	0.0232782	0.903171	0.951839	1.01627
chr2	335891	335950	A_75_P01055930	REB1	INSIDE	0.524518	0.0118437	0.0628097	1.43845
chr2	336156	336215	A_75_P01055957	REB1	INSIDE	0.0278158	0.885267	0.941823	1.01947
chr2	336418	336474	A_75_P01055986	REB1	INSIDE	-0.0458134	1	1	0.968744
chr2	336712	336771	A_75_P01056016	REB1	INSIDE	-0.16346	1	1	0.892881
chr2	337161	337220	A_75_P01056061	REG2	INSIDE	-0.600202	1	1	0.659662
chr2	337326	337381	A_75_P01056079	REG2	INSIDE	0.143662	0.476583	0.666307	1.10471
chr2	337718	337777	A_75_P01056117	REG2	INSIDE	0.234118	0.257931	0.460651	1.17619
chr2	337972	338030	A_75_P01056142	REG2	INSIDE	-0.191431	1	1	0.875736
chr2	338428	338485	A_75_P01056185	REG2	PROMOTER	-0.709858	1	1	0.61138
chr2	338617	338676	A_75_P01056205	REG2	PROMOTER	-0.0739932	1	1	0.950005
chr2	338860	338919	A_75_P01056232	YBR052C	INSIDE	-0.00935306	1	1	0.993538
chr2	339046	339105	A_75_P01056250	YBR052C	INSIDE	0.154331	0.476521	0.666242	1.11291
chr2	339264	339323	A_75_P01056272	YBR052C	INSIDE	-0.712455	1	1	0.610281
chr2	339495	339553	A_75_P01056298	YBR052C	PROMOTER	-0.509361	1	1	0.702534
chr2	339694	339753	A_75_P01056317	YBR053C	INSIDE	0.0365962	0.866366	0.931098	1.02569
chr2	339901	339955	A_75_P01056339	YBR053C	INSIDE	0.127436	0.512846	0.695365	1.09235
chr2	340254	340313	A_75_P01056377	YBR053C	INSIDE	0.509662	0.0115607	0.0618232	1.42372
chr2	340515	340574	A_75_P01056404	YBR053C	INSIDE	-0.157194	1	1	0.896768
chr2	340690	340749	A_75_P01056423	YBR053C	PROMOTER	0.155369	0.43923	0.635684	1.11371
chr2	340956	341015	A_75_P01056452	YBR053C	PROMOTER	-0.278516	1	1	0.824439
chr2	341230	341289	A_75_P01056479	YBR053C-YRO2	DIVERGENT_PROMOTER	-0.728775	1	1	0.603416
chr2	341432	341491	A_75_P01056502	YBR053C-YRO2	DIVERGENT_PROMOTER	-0.256953	1	1	0.836854
chr2	341613	341664	A_75_P01056521	YBR053C-YRO2	DIVERGENT_PROMOTER	-0.713209	1	1	0.609962
chr2	341810	341868	A_75_P01056539	YBR053C-YRO2	DIVERGENT_PROMOTER	-0.568796	1	1	0.674179
chr2	342020	342079	A_75_P01056557	YBR053C-YRO2	DIVERGENT_PROMOTER	0.00604199	0.978057	0.989656	1.0042
chr2	342217	342276	A_75_P01056575	YBR053C-YRO2	DIVERGENT_PROMOTER	-0.540315	1	1	0.687621
chr2	342400	342459	A_75_P01056593	YBR053C-YRO2	DIVERGENT_PROMOTER	-0.463912	1	1	0.725018
chr2	342630	342688	A_75_P01056617	YBR053C-YRO2	DIVERGENT_PROMOTER	-0.532005	1	1	0.691593
chr2	342914	342973	A_75_P01056647	YRO2	PROMOTER	-1.00431	1	1	0.49851
chr2	343141	343198	A_75_P01056671	YRO2	INSIDE	-0.176873	1	1	0.884619
chr2	343476	343535	A_75_P01056704	YRO2	INSIDE	0.0753809	0.703175	0.831769	1.05364
chr2	343653	343712	A_75_P01056721	YRO2	INSIDE	0.709441	0.00105726	0.0122288	1.63517
chr2	343926	343985	A_75_P01056744	YRO2	INSIDE	0.219346	0.2987	0.503409	1.16421
chr2	344164	344223	A_75_P01056762	YRO2	DOWNSTREAM	-0.378605	1	1	0.769181
chr2	344343	344402	A_75_P01056780	PRP6	DOWNSTREAM	-0.193729	1	1	0.874343
chr2	344653	344712	A_75_P01056811	PRP6	INSIDE	0.544129	0.0246381	0.102694	1.45814
chr2	344881	344940	A_75_P01056837	PRP6	INSIDE	-0.314685	1	1	0.804027
chr2	345275	345334	A_75_P01056876	PRP6	INSIDE	-0.133823	1	1	0.911413
chr2	345704	345763	A_75_P01056921	PRP6	INSIDE	0.0157404	0.943265	0.972826	1.01097
chr2	345975	346034	A_75_P01056947	PRP6	INSIDE	-0.128782	1	1	0.914603
chr2	346257	346315	A_75_P01056974	PRP6	INSIDE	-0.258816	1	1	0.835773
chr2	346551	346610	A_75_P01057005	PRP6	INSIDE	-0.439574	1	1	0.737352
chr2	346949	347008	A_75_P01057045	PRP6	INSIDE	-0.0548241	1	1	0.962712
chr2	347242	347301	A_75_P01057074	PRP6-YBR056W	DIVERGENT_PROMOTER	-0.416856	1	1	0.749055
chr2	347425	347484	A_75_P01057091	PRP6-YBR056W	DIVERGENT_PROMOTER	0.562557	0.00688337	0.043959	1.47688
chr2	347678	347737	A_75_P01057117	PRP6-YBR056W	DIVERGENT_PROMOTER	0.869866	0.000157459	0.00301024	1.82749
chr2	347936	347995	A_75_P01057142	YBR056W	INSIDE	0.179921	0.366436	0.570288	1.13282
chr2	348161	348219	A_75_P01057163	YBR056W	INSIDE	0.0353656	0.853569	0.923751	1.02482
chr2	348327	348385	A_75_P01057180	YBR056W	INSIDE	-0.398591	1	1	0.758599
chr2	348514	348573	A_75_P01057198	YBR056W	INSIDE	-0.0742115	1	1	0.949861
chr2	348696	348755	A_75_P01057215	YBR056W	INSIDE	0.353894	0.0642634	0.191204	1.27801
chr2	348901	348960	A_75_P01057234	YBR056W	INSIDE	-0.266747	1	1	0.831192
chr2	349247	349304	A_75_P01057269	YBR056W	INSIDE	-0.254589	1	1	0.838226
chr2	349805	349864	A_75_P01057327	YBR056W-A	PROMOTER	-0.559213	1	1	0.678672
chr2	350081	350140	A_75_P01057354	YBR056W-A	PROMOTER	-0.302067	1	1	0.811089
chr2	350332	350391	A_75_P01057379	YBR056W-A	PROMOTER	0.0962676	0.614344	0.770388	1.069
chr2	350580	350639	A_75_P01057404	YBR056W-A	PROMOTER	-0.125308	1	1	0.916808
chr2	350867	350926	A_75_P01057432	YBR056W-A	PROMOTER	0.780111	0.000614498	0.00823396	1.71726
chr2	351191	351250	A_75_P01057465	YBR056W-A	INSIDE	0.0915443	0.659209	0.802642	1.06551
chr2	351469	351528	A_75_P01057494	YBR056W-A	DOWNSTREAM	-0.0975821	1	1	0.934598
chr2	351707	351764	A_75_P01057520	YBR056W-A	DOWNSTREAM	-1.00013	1	1	0.499956
chr2	352115	352174	A_75_P01057563	MUM2	DOWNSTREAM	-0.405957	1	1	0.754736
chr2	352356	352412	A_75_P01057585	MUM2	INSIDE	0.055359	0.788292	0.886465	1.03912
chr2	352777	352836	A_75_P01057627	MUM2	INSIDE	0.36631	0.0705234	0.203157	1.28905
chr2	352967	353026	A_75_P01057648	MUM2	INSIDE	-0.156546	1	1	0.897171
chr2	353320	353379	A_75_P01057682	MUM2	PROMOTER	0.0196724	0.938552	0.9705	1.01373
chr2	353754	353813	A_75_P01057722	UBP14	INSIDE	-0.157768	1	1	0.896411
chr2	354001	354059	A_75_P01057751	UBP14	INSIDE	-0.083513	1	1	0.943757
chr2	354302	354361	A_75_P01057781	UBP14	INSIDE	0.00667715	0.97232	0.98633	1.00464
chr2	354683	354742	A_75_P01057816	UBP14	INSIDE	-0.216591	1	1	0.860596
chr2	354971	355030	A_75_P01057844	UBP14	INSIDE	0.131705	0.512888	0.695377	1.09559
chr2	355343	355401	A_75_P01057882	UBP14	INSIDE	0.188393	0.332025	0.536454	1.13949
chr2	355507	355566	A_75_P01057898	UBP14	INSIDE	-0.372442	1	1	0.772474
chr2	355884	355943	A_75_P01057936	UBP14	INSIDE	-0.32114	1	1	0.800437
chr2	356178	356237	A_75_P01057967	UBP14	PROMOTER	0.050045	0.791863	0.888692	1.0353
chr2	356411	356470	A_75_P01057988	TSC3	INSIDE	-0.165037	1	1	0.891906
[truncated: 39,776 more rows]
