# Supplementary material for: PHD and TFIIS-Like Domains of the Bye1 Transcription Factor Determine Its Multivalent Genomic Distribution
Source: PLoS One. 2014 Jul 16;9(7):e102464. doi: 10.1371/journal.pone.0102464 (PMC4100922; doi:10.1371/journal.pone.0102464)
Supplement: Table S4 — Genes showing a significant Bye1 occupancy of promoter and 5′-coding regions (fold enrichment ≥2 and the p value ≤0.05). (XLS) [file pone.0102464.s010.xls]

## Sheet: Bye1-Myc at promoters
Nom commun	Name	Chromosome	Start	Stop	size	strand	Annotation
ABM1	YJR108W	10	628628	628999	371	W	Protein of unknown function, required for normal microtubule organization
AGE2	YIL044C	9	273845	272949	896	C	ADP-ribosylation factor (ARF) GTPase activating protein (GAP) effector, involved in Trans-Golgi-Network (TGN) transport; contains C2C2H2 cysteine/histidine motif
AGP2	YBR132C	2	501436	499646	1790	C	High affinity polyamine permease, preferentially uses spermidine over putrescine; expression is down-regulated by osmotic stress; plasma membrane carnitine transporter, also functions as a low-affinity amino acid permease
AGX1	YFL030W	6	76829	77986	1157	W	Alanine : glyoxylate aminotransferase, catalyzes the synthesis of glycine from glyoxylate, which is one of three pathways for glycine biosynthesis in yeast; has similarity to mammalian and plant alanine : glyoxylate aminotransferases
AIP1	YMR092C	13	453478	451631	1847	C	Actin cortical patch component, interacts with the actin depolymerizing factor cofilin; required to restrict cofilin localization to cortical patches; contains WD repeats
AKL1	YBR059C	2	360185	356859	3326	C	Ser-Thr protein kinase, member (with Ark1p and Prk1p) of the Ark kinase family; involved in endocytosis and actin cytoskeleton organization
ALG6	YOR002W	15	329418	331052	1634	W	Glucosyltransferase, involved in transfer of oligosaccharides from dolichyl pyrophosphate to asparagine residues of proteins during N-linked protein glycosylation; mutations in human ortholog are associated with disease
AME1	YBR211C	2	647127	646153	974	C	Essential kinetochore protein associated with microtubules and spindle pole bodies; component of the kinetochore sub-complex COMA (Ctf19p, Okp1p, Mcm21p, Ame1p); involved in spindle checkpoint maintenance
APL1	YJR005W	10	445838	447940	2102	W	Beta-adaptin, large subunit of the clathrin associated protein complex (AP-2); involved in vesicle mediated transport; similar to mammalian beta-chain of the clathrin associated protein complex
APL2	YKL135C	11	188645	186465	2180	C	Beta-adaptin, large subunit of the clathrin-associated protein (AP-1) complex; binds clathrin; involved in clathrin-dependent Golgi protein sorting
APL3	YBL037W	2	147212	150289	3077	W	Alpha-adaptin, large subunit of the clathrin associated protein complex (AP-2); involved in vesicle mediated transport
APL4	YPR029C	16	626964	624466	2498	C	Gamma-adaptin, large subunit of the clathrin-associated protein (AP-1) complex; binds clathrin; involved in vesicle mediated transport
APM3	YBR288C	2	779459	778008	1451	C	Mu3-like subunit of the clathrin associated protein complex (AP-3); functions in transport of alkaline phosphatase to the vacuole via the alternate pathway
APM4	YOL062C	15	211995	210520	1475	C	Mu2-like subunit of the clathrin associated protein complex (AP-2); involved in vesicle transport
ARC15	YIL062C	9	244459	243995	464	C	Subunit of the ARP2/3 complex, which is required for the motility and integrity of cortical actin patches
ARC35	YNR035C	14	694049	693021	1028	C	Subunit of the ARP2/3 complex, which is required for the motility and integrity of cortical actin patches; required for cortical localization of calmodulin
ARF3	YOR094W	15	502796	503347	551	W	Glucose-repressible ADP-ribosylation factor, GTPase of the Ras superfamily involved in development of polarity
ARL1	YBR164C	2	568421	567870	551	C	Soluble GTPase with a role in regulation of membrane traffic; regulates potassium influx; G protein of the Ras superfamily, similar to ADP-ribosylation factor
ARO80	YDR421W	4	1312031	1314883	2852	W	Zinc finger transcriptional activator of the Zn2Cys6 family; activates transcription of aromatic amino acid catabolic genes in the presence of aromatic amino acids
ARP4	YJL081C	10	285188	283719	1469	C	Nuclear actin-related protein involved in chromatin remodeling, component of chromatin-remodeling enzyme complexes
ARP5	YNL059C	14	514936	512669	2267	C	Nuclear actin-related protein involved in chromatin remodeling, component of chromatin-remodeling enzyme complexes
ARP6	YLR085C	12	301990	300674	1316	C	Nuclear actin-related protein involved in chromatin remodeling, component of chromatin-remodeling enzyme complexes
ARP9	YMR033W	13	337787	339276	1489	W	Actin-related protein involved in transcriptional regulation; subunit of the chromatin remodeling Snf/Swi complex
ATG13	YPR185W	16	907214	909430	2216	W	Phosphorylated protein that interacts with Vac8p, required for the cytoplasm-to-vacuole targeting (Cvt) pathway and autophagy
ATG14	YBR128C	2	494109	493075	1034	C	Subunit of an autophagy-specific phosphatidylinositol 3-kinase complex (with Vps34p, Vps15p, and Vps30p) required for organization of a pre-autophagosomal structure; ATG14 transcription is activated by Gln3p during nitrogen starvation
ATG21	YPL100W	16	361869	363359	1490	W	Phosphatidylinositol 3,5-bisphosphate-binding protein required for maturation of pro-aminopeptidase I, predicted to fold as a seven-bladed beta-propeller; displays punctate cytoplasmic localization
ATG22	YCL038C	3	56527	54941	1586	C	Protein required for the breakdown of autophagic vesicles in the vacuole during autophagy, putative integral membrane protein that localizes to vacuolar membranes and punctate structures attached to the vacuole
ATG9	YDL149W	4	184926	187919	2993	W	Transmembrane protein involved in formation of Cvt and autophagic vesicles; cycles between the pre-autophagosomal structure and other cytosolic punctate structures, not found in autophagosomes
ATP18	YML081C-A	13	104162	103983	179	C	Subunit of the mitochondrial F1F0 ATP synthase, which is a large enzyme complex required for ATP synthesis; termed subunit I or subunit j; does not correspond to known ATP synthase subunits in other organisms
AVT2	YEL064C	5	31239	29797	1442	C	Putative transporter, member of a family of seven S. cerevisiae genes (AVT1-7) related to vesicular GABA-glycine transporters
AVT7	YIL088C	9	199400	197928	1472	C	Putative transporter, member of a family of seven S. cerevisiae genes (AVT1-7) related to vesicular GABA-glycine transporters
BIR1	YJR089W	10	587633	590497	2864	W	Essential chromosomal passenger protein involved in coordinating cell cycle events for proper chromosome segregation; C-terminal region binds Sli15p, and the middle region, upon phosphorylation, localizes Cbf2p to the spindle at anaphase
BNA3	YJL060W	10	323303	324637	1334	W	Arylformamidase, involved in biosynthesis of nicotinic acid from tryptophan via kynurenine pathway; potential Cdc28p substrate
BRE1	YDL074C	4	326149	324047	2102	C	E3 ubiquitin ligase for Rad6p, required for the ubiquitination of histone H2B, recruitment of Rad6p to promoter chromatin and subsequent methylation of histone H3 (on L4 and L79), contains RING finger domain
BRE4	YDL231C	4	42245	38868	3377	C	Zinc finger protein containing five transmembrane domains; null mutant exhibits strongly fragmented vacuoles and sensitivity to brefeldin A, a drug which is known to affect intracellular transport
BRE5	YNR051C	14	718329	716782	1547	C	Ubiquitin protease cofactor, forms deubiquitination complex with Ubp3p that coregulates anterograde and retrograde transport between the endoplasmic reticulum and Golgi compartments; null is sensitive to brefeldin A
BSD2	YBR290W	2	782587	783552	965	W	Heavy metal ion homeostasis protein, facilitates trafficking of Smf1p and Smf2p metal transporters to the vacuole where they are degraded, controls metal ion transport, prevents metal hyperaccumulation, functions in copper detoxification
BUD2	YKL092C	11	269103	265789	3314	C	GTPase activating factor for Rsr1p/Bud1p required for both axial and bipolar budding patterns; mutants exhibit random budding in all cell types
BUR2	YLR226W	12	589356	590543	1187	W	Cyclin for the Sgv1p (Bur1p) protein kinase; Sgv1p and Bur2p comprise a CDK-cyclin complex involved in transcriptional regulation through its phosphorylation of the carboxy-terminal domain of the largest subunit of RNA polymerase II
BZZ1	YHR114W	8	338086	339987	1901	W	SH3 domain protein implicated in the regulation of actin polymerization, able to recruit actin polymerization machinery through its SH3 domains, colocalizes with cortical actin patches and Las17p, interacts with type I myosins
CAD1	YDR423C	4	1319266	1318037	1229	C	AP-1-like bZIP transcriptional activator involved in multiple stress responses, iron metabolism, and pleiotropic drug resistance; controls a set of genes involved in stabilizing proteins, binds consensus sequence TTACTAA; 5' UTR contains uORFs
CAK1	YFL029C	6	79159	78053	1106	C	Cyclin-dependent kinase-activating kinase required for passage through the cell cycle, phosphorylates and activates Cdc28p; nucleotide-binding pocket differs significantly from those of most other protein kinases
CBP1	YJL209W	10	38005	39969	1964	W	Mitochondrial protein that interacts with the 5'-untranslated region of the COB mRNA and has a role in its stability and translation; found in a complex at the inner membrane along with Pet309p
CCA1	YER168C	5	522664	521024	1640	C	ATP (CTP):tRNA-specific tRNA nucleotidyltransferase; different forms targeted to the nucleus, cytosol, and mitochondrion are generated via the use of multiple transcriptional and translational start sites
CCR4	YAL021C	1	113360	110847	2513	C	Component of the CCR4-NOT transcriptional complex, which is involved in regulation of gene expression; component of the major cytoplasmic deadenylase, which is involved in mRNA poly(A) tail shortening
CCT3	YJL014W	10	407474	409078	1604	W	Subunit of the cytosolic chaperonin Cct ring complex, related to Tcp1p, required for the assembly of actin and tubulins in vivo
CCT4	YDL143W	4	199997	201583	1586	W	Subunit of the cytosolic chaperonin Cct ring complex, related to Tcp1p, required for the assembly of actin and tubulins in vivo
CDC1	YDR182W	4	827578	829053	1475	W	Putative membrane protein of unknown function involved in Mn2+ homeostasis; mutants display actin and general growth defects, heterogeneous cell cycle arrests, and pleiotropic defects in cell cycle progression and organelle distribution
CDC12	YHR107C	8	328039	326816	1223	C	Component of the septin ring of the mother-bud neck that is required for cytokinesis; septins recruit proteins to the neck and can act as a barrier to diffusion at the membrane, and they comprise the 10nm filaments seen with EM
CDC16	YKL022C	11	396891	394369	2522	C	Subunit of the anaphase-promoting complex/cyclosome (APC/C), which is a ubiquitin-protein ligase required for degradation of anaphase inhibitors, including mitotic cyclins, during the metaphase/anaphase transition; required for sporulation
CDC24	YAL041W	1	62841	65405	2564	W	Guanine nucleotide exchange factor (GEF or GDP-release factor) for Cdc42p; required for polarity establishment and maintenance, and mutants have morphological defects in bud formation and shmooing
CDC27	YBL084C	2	69442	67166	2276	C	Subunit of the Anaphase-Promoting Complex/Cyclosome (APC/C), which is a ubiquitin-protein ligase required for degradation of anaphase inhibitors, including mitotic cyclins, during the metaphase/anaphase transition
CDC91	YLR459W	12	1057332	1058516	1184	W	GPI transamidase subunit, involved in attachment of glycosylphosphatidylinositol (GPI) anchors to proteins; may have a role in recognition of the attachment signal or of the lipid portion of GPI
CEP3	YMR168C	13	599157	597331	1826	C	Essential kinetochore protein, component of the CBF3 complex that binds the CDEIII region of the centromere; contains an N-terminal Zn2Cys6 type zinc finger domain, a C-terminal acidic domain, and a putative coiled coil dimerization domain
CFT1	YDR301W	4	1063347	1067420	4073	W	RNA-binding subunit of the mRNA cleavage and polyadenylation factor; involved in poly(A) site recognition and required for both pre-mRNA cleavage and polyadenylation, 51% sequence similarity with mammalian AAUAA-binding subunit of CPSF
CKB1	YGL019W	7	458161	458997	836	W	Beta regulatory subunit of casein kinase 2, a Ser/Thr protein kinase with roles in cell growth and proliferation; the holoenzyme also contains CKA1, CKA2 and CKB2, the many substrates include transcription factors and all RNA polymerases
CKS1	YBR135W	2	504848	505300	452	W	Subunit of the Cdc28 protein kinase, required for mitotic proteolysis, may also be involved in the proteolysis of the G1 cyclins
CLP1	YOR250C	15	802308	800971	1337	C	Subunit of cleavage factor I (CFI), involved in both the endonucleolyitc cleavage and polyadenylation steps of mRNA 3'-end maturation
CNE1	YAL058W	1	37465	38973	1508	W	Calnexin; integral membrane ER chaperone involved in folding and quality control of glycoproteins; chaperone activity is inhibited by Mpd1p, with which Cne1p interacts; 24% identical to mammalian calnexin; Ca+ binding not yet shown in yeast
COP1	YDL145C	4	198177	194572	3605	C	Alpha subunit of COPI vesicle coatomer complex, which surrounds transport vesicles in the early secretory pathway
COX14	YML129C	13	14754	14542	212	C	Mitochondrial membrane protein, required for assembly of cytochrome c oxidase
CSM3	YMR048W	13	366980	367933	953	W	Protein required for accurate chromosome segregation during meiosis
CTK3	YML112W	13	45063	45953	890	W	Gamma subunit of C-terminal domain kinase I (CTDK-I), which phosphorylates the C-terminal repeated domain of the RNA polymerase II large subunit (Rpo21p) to affect both transcription and pre-mRNA 3' end processing
CUE2	YKL090W	11	271522	272853	1331	W	Protein of unknown function; has two CUE domains that bind ubiquitin, which may facilitate intramolecular monoubiquitination
CWC2	YDL209C	4	87227	86208	1019	C	Protein involved in pre-mRNA splicing, component of a complex containing Cef1p; interacts with Prp19p; contains an RNA recognition motif; has similarity to S. pombe Cwf2p
CWH41	YGL027C	7	446148	443647	2501	C	Processing alpha glucosidase I, ER type II integral membrane N-glycoprotein involved in assembly of cell wall beta 1,6 glucan and asparagine-linked protein glycosylation; also involved in ER protein quality control and sensing of ER stress
DAD1	YDR016C	4	478754	478470	284	C	Essential subunit of the DASH microtubule ring complex, couples kinetochores to the force produced by MT depolymerization thereby aiding in chromosome segregation; is transferred to the kinetochore prior to mitosis
DAL81	YIR023W	9	399774	402686	2912	W	Positive regulator of genes in multiple nitrogen degradation pathways; contains DNA binding domain but does not appear to bind the dodecanucleotide sequence present in the promoter region of many genes involved in allantoin catabolism
DBP10	YDL031W	4	394214	397201	2987	W	Putative ATP-dependent RNA helicase of the DEAD-box protein family, constituent of 66S pre-ribosomal particles; essential protein involved in ribosome biogenesis
DCW1	YKL046C	11	352268	350919	1349	C	Putative mannosidase, GPI-anchored membrane protein required for cell wall biosynthesis in bud formation;homologous to Dfg5p
DDC1	YPL194W	16	179276	181114	1838	W	DNA damage checkpoint protein, part of a PCNA-like complex required for DNA damage response, required for pachytene checkpoint to inhibit cell cycle in response to unrepaired recombination intermediates; potential Cdc28p substrate
DEP1	YAL013W	1	129271	130533	1262	W	Transcriptional modulator involved in regulation of structural phospholipid biosynthesis genes and metabolically unrelated genes, as well as maintenance of telomeres, mating efficiency, and sporulation
DGA1	YOR245C	15	795333	794077	1256	C	Diacylglycerol acyltransferase, catalyzes the terminal step of triacylglycerol (TAG) formation, acylates diacylglycerol using acyl-CoA as an acyl donor, localized to lipid particles
DHR2	YKL078W	11	288489	290696	2207	W	Predominantly nucleolar DEAH-box RNA helicase, required for 18S rRNA synthesis
DIA4	YHR011W	8	127774	129114	1340	W	Probable mitochondrial seryl-tRNA synthetase, mutant displays increased invasive and pseudohyphal growth
DLD2	YDL178W	4	139523	141115	1592	W	D-lactate dehydrogenase, located in the mitochondrial matrix
DNA2	YHR164C	8	429180	424612	4568	C	Essential tripartite DNA replication factor with single-stranded DNA-dependent ATPase, ATP-dependent nuclease, and helicase activities; required for Okazaki fragment processing; involved in DNA repair pathways; potential Cdc28p substrate
DNF1	YER166W	5	512739	517454	4715	W	Non-essential P-type ATPase that is a potential aminophospholipid translocase, localizes to the plasma membrane and late exocytic or early endocytic membranes, likely involved in protein transport
DNF3	YMR162C	13	583920	578950	4970	C	Non-essential P-type ATPase that is a potential aminophospholipid translocase, localizes to the trans-Golgi, likely involved in protein transport
DSK2	YMR276W	13	818826	819947	1121	W	Nuclear-enriched ubiquitin-like polyubiquitin-binding protein, required for spindle pole body (SPB) duplication and for transit through the G2/M phase of the cell cycle, involved in proteolysis, interacts with the proteasome
DSN1	YIR010W	9	375428	377158	1730	W	Essential component of the MIND kinetochore complex (Mtw1p Including Nnf1p-Nsl1p-Dsn1p) which joins kinetochore subunits contacting DNA to those contacting microtubules; important for chromosome segregation
DUS1	YML080W	13	108806	110077	1271	W	Dihydrouridine synthase, member of a widespread family of conserved proteins including Smm1p, Dus3p, and Dus4p; modifies pre-tRNA(Phe) at U17
EAF3	YPR023C	16	610028	608823	1205	C	Esa1p-associated factor, nonessential component of the NuA4 acetyltransferase complex, homologous to Drosophila dosage compensation protein MSL3
EAP1	YKL204W	11	53705	55603	1898	W	eIF4E-associated protein, binds eIF4E and inhibits cap-dependent translation, also functions independently of eIF4E to maintain genetic stability; plays a role in cell growth, implicated in the TOR signaling cascade
ECM25	YJL201W	10	54379	56178	1799	W	Non-essential protein of unknown function; promoter contains a consensus binding sequence for factor Abf1p
ECM27	YJR106W	10	624752	626929	2177	W	Non-essential protein of unknown function
ELG1	YOR144C	15	605093	602718	2375	C	Protein required for S phase progression and telomere homeostasis, forms an alternative replication factor C complex important for DNA replication and genome integrity; mutants are sensitive to DNA damage
EMG1	YLR186W	12	523634	524392	758	W	Protein required for the maturation of the 18S rRNA and for 40S ribosome production; associated with spindle/microtubules; nuclear localization depends on physical interaction with Nop14p; may bind snoRNAs
END3	YNL084C	14	471104	470055	1049	C	EH domain-containing protein involved in endocytosis, actin cytoskeletal organization and cell wall morphogenesis; forms a complex with Sla1p and Pan1p
ENT3	YJR125C	10	655879	654653	1226	C	Protein containing an N-terminal epsin-like domain involved in clathrin recruitment and traffic between the Golgi and endosomes; associates with the clathrin adaptor Gga2p
ERD2	YBL040C	2	142871	142115	756	C	Integral membrane protein that binds to the HDEL motif in proteins destined for retention in the endoplasmic reticulum; has a role in maintenance of normal levels of ER-resident proteins
ERP2	YAL007C	1	138347	137700	647	C	Protein that forms a heterotrimeric complex with Erp1p, Emp24p, and Erv25p; member, along with Emp24p and Erv25p, of the p24 family involved in ER to Golgi transport and localized to COPII-coated vesicles
ERV29	YGR284C	7	1061596	1060664	932	C	Protein localized to COPII-coated vesicles, involved in vesicle formation and incorporation of specific secretory cargo
ERV46	YAL042W	1	61317	62564	1247	W	Protein localized to COPII-coated vesicles, forms a complex with Erv41p; involved in the membrane fusion stage of transport
FAP1	YNL023C	14	591161	588264	2897	C	Protein that binds to Fpr1p (FKBP12), conferring rapamycin resistance by competing with rapamycin for Fpr1p binding; has similarity to putative transcription factors, including D. melanogaster shuttle craft and human NFX1
FCP1	YMR277W	13	820255	822453	2198	W	Carboxy-terminal domain (CTD) phosphatase, essential for dephosphorylation of the repeated C-terminal domain of the RNA polymerase II large subunit (Rpo21p)
FHL1	YPR104C	16	736431	733621	2810	C	Putative transcriptional regulator with similarity to DNA-binding domain of Drosophila forkhead; required for rRNA processing
FIP1	YJR093C	10	604121	603138	983	C	Subunit of cleavage polyadenylation factor (CPF), interacts directly with poly(A) polymerase (Pap1p) to regulate its activity
FIR1	YER032W	5	215062	217692	2630	W	Protein involved in 3' mRNA processing, interacts with Ref2p; potential Cdc28p substrate
FMP18	YKR065C	11	565534	564941	593	C	Presequence translocase-associated motor subunit, required for stable complex formation between cochaperones Pam16p and Pam18p, promotes association of Pam16p-Pam18p with the presequence translocase
FMP21	YBR269C	2	742571	742155	416	C	The authentic, non-tagged protein was localized to the mitochondria
FMP22	YHR198C	8	497280	496315	966	c	Putative protein of unknown function; the authentic, non-tagged protein is detected in highly purified mitochondria in high-throughput studies; null mutant displays elevated frequency of mitochondrial genome loss
FTH1	YBR207W	2	635141	636538	1397	W	Putative high affinity iron transporter involved in transport of intravacuolar stores of iron; forms complex with Fet5p; expression is regulated by iron; proposed to play indirect role in endocytosis
FUN11	RBG1lFUN11	1	76153	75044	1109	C	Member of the DRG family of GTP-binding proteins; interacts with translating ribosomes
FUN12	YAL035W	1	76428	79436	3008	W	GTPase, required for general translation initiation by promoting Met-tRNAiMet binding to ribosomes and ribosomal subunit joining; homolog of bacterial IF2
FUN26	YAL022C	1	110431	108878	1553	C	Nucleoside transporter with broad nucleoside selectivity; localized to intracellular membranes
GAL80	YML051W	13	171594	172901	1307	W	Transcriptional regulator involved in the repression of GAL genes in the absence of galactose; inhibits transcriptional activation by Gal4p; inhibition relieved by Gal3p or Gal1p binding
GCD1	YOR260W	15	813984	815720	1736	W	Gamma subunit of the translation initiation factor eIF2B, the guanine-nucleotide exchange factor for eIF2; activity subsequently regulated by phosphorylated eIF2; first identified as a negative regulator of GCN4 expression
GCD10	YNL062C	14	510213	508777	1436	C	Subunit of tRNA (1-methyladenosine) methyltransferase with Gcd14p, required for the modification of the adenine at position 58 in tRNAs, especially tRNAi-Met; first identified as a negative regulator of GCN4 expression
GCN1	YGL195W	7	131531	139549	8018	W	Positive regulator of the Gcn2p kinase activity, forms a complex with Gcn20p; proposed to stimulate Gcn2p activation by an uncharged tRNA
GCN3	YKR026C	11	489298	488381	917	C	Alpha subunit of the translation initiation factor eIF2B, the guanine-nucleotide exchange factor for eIF2; activity subsequently regulated by phosphorylated eIF2; first identified as a positive regulator of GCN4 expression
GCN5	YGR252W	7	996874	998193	1319	W	Histone acetyltransferase, acetylates lysine 14 on histone H3; catalytic subunit of the ADA and SAGA histone acetyltransferase complexes; founding member of the Gcn5p-related N-acetyltransferase superfamily
GCS1	YDL226C	4	52174	51116	1058	C	ADP-ribosylation factor GTPase activating protein (ARF GAP), involved in ER-Golgi transport; shares functional similarity with Glo3p
GCV3	YAL044C	1	58463	57951	512	C	H subunit of the mitochondrial glycine decarboxylase complex, required for the catabolism of glycine to 5,10-methylene-THF; expression is regulated by levels of levels of 5,10-methylene-THF in the cytoplasm
GGA2	YHR108W	8	328306	330063	1757	W	Golgi-localized protein with homology to gamma-adaptin, interacts with and regulates Arf1p and Arf2p in a GTP-dependent manner in order to facilitate traffic through the late Golgi
GLE1	YDL207W	4	88249	89865	1616	W	Cytoplasmic nucleoporin required for polyadenylated RNA export but not for protein import; component of Nup82p nuclear pore subcomplex; contains a nuclear export signal
GLN3	GLN3	5	229794	231986	2192	W	Transcriptional activator of genes regulated by nitrogen catabolite repression (NCR), localization and activity regulated by quality of nitrogen source
GPB2	YAL056W	1	39260	41902	2642	W	Proposed beta subunit of the heterotrimeric G protein that interacts with the receptor Grp1p, has signaling role in response to nutrients; involved in regulation of pseudohyphal growth through cAMP levels; homolog of Gpb1p
GPI16	YHR188C	8	483837	482005	1832	C	Transmembrane protein subunit of the glycosylphosphatidylinositol transamidase complex that adds GPIs to newly synthesized proteins; human PIG-Tp homolog
GPI8	GPI8	4	1129582	1130817	1235	W	ER membrane glycoprotein subunit of the glycosylphosphatidylinositol transamidase complex that adds glycosylphosphatidylinositol (GPI) anchors to newly synthesized proteins; human PIG-K protein is a functional homolog
GSY2	YLR258W	12	660718	662835	2117	W	Glycogen synthase, similar to Gsy1p; expression induced by glucose limitation, nitrogen starvation, heat shock, and stationary phase; activity regulated by cAMP-dependent, Snf1p and Pho85p kinases as well as by the Gac1p-Glc7p phosphatase
GTR2	YGR163W	7	827557	828582	1025	W	Cytoplasmic GTP binding protein, negative regulator of the Ran/Tc4 GTPase cycle downstream of Gtr1p; homolog of human RagC and RagD proteins; component of the EGO complex, which is involved in the regulation of microautophagy
GTT3	YEL017W	5	123657	124670	1013	W	Protein of unknown function with a possible role in glutathione metabolism, as suggested by computational analysis of large-scale protein-protein interaction data; GFP-fusion protein localizes to the nuclear periphery
GUT2	YIL155C	9	53708	51759	1949	C	Mitochondrial glycerol-3-phosphate dehydrogenase; expression is repressed by both glucose and cAMP and derepressed by non-fermentable carbon sources in a Snf1p, Rsf1p, Hap2/3/4/5 complex dependent manner
HBS1	YKR084C	11	598532	596697	1835	C	GTP binding protein with sequence similarity to the elongation factor class of G proteins, EF-1alpha and Sup35p; associates with Dom34p, and shares a similar genetic relationship with genes that encode ribosomal protein components
HFI1	YPL254W	16	69485	70951	1466	W	Adaptor protein required for structural integrity of the SAGA complex, a histone acetyltransferase-coactivator complex that is involved in global regulation of gene expression through acetylation and transcription functions
HOS2	YGL194C	7	141732	140374	1358	C	Histone deacetylase required for gene activation via specific deacetylation of lysines in H3 and H4 histone tails; subunit of the Set3 complex, a meiotic-specific repressor of sporulation specific genes that contains deacetylase activity
HPR1	HPR1lTRF1	4	730574	732832	2258	W	Subunit of THO/TREX complexes that couple transcription elongation with mitotic recombination and with mRNA metabolism and export, subunit of an RNA Pol II complex; regulates lifespan; involved in telomere maintenance; similar to Top1p
HPR5	YJL092W	10	257340	260864	3524	W	DNA helicase and DNA-dependent ATPase involved in DNA repair, required for proper timing of commitment to meiotic recombination and the transition from Meiosis I to Meiosis II; potential Cdc28p substrate
HRD3	YLR207W	12	556790	559291	2501	W	Resident protein of the ER membrane that plays a central role in ER-associated protein degradation (ERAD), forms HRD complex with Hrd1p and ERAD determinants that engages in lumen to cytosol communication and coordination of ERAD events
HRT3	YLR097C	12	337266	336232	1034	C	Putative nuclear ubiquitin ligase, based on computational analysis of large-scale protein-protein interaction data; has similarity to F-box proteins; identified in association with Cdc53p, Skp1p and Ubi4 in large-scale studies
HSE1	YHL002W	8	102607	103965	1358	W	Subunit of the endosomal Vps27p-Hse1p complex required for sorting of ubiquitinated membrane proteins into intralumenal vesicles prior to vacuolar degradation, as well as for recycling of Golgi proteins and formation of lumenal membranes
IBD2	YNL164C	14	326322	325267	1055	C	Component of the BUB2-dependent spindle checkpoint pathway, interacts with Bfa1p and functions upstream of Bub2p and Bfa1p
IMG1	YCR046C	3	210419	209910	509	C	Mitochondrial ribosomal protein of the small subunit, required for respiration and for maintenance of the mitochondrial genome
INP52	YNL106C	14	424497	420946	3551	C	Phosphatidylinositol 4,5-bisphosphate 5-phosphatase, synaptojanin-like protein with an N-terminal Sac1 domain, plays a role in endocytosis; hyperosmotic stress causes translocation to actin patches
IOC2	YLR095C	12	332116	329678	2438	C	Member of a complex (Isw1b) with Isw1p and Ioc4p that exhibits nucleosome-stimulated ATPase activity and acts within coding regions to coordinate transcription elongation with termination and processing, contains a PHD finger motif
ITC1	YGL133W	7	257712	261506	3794	W	Component of the ATP-dependent Isw2p-Itc1p chromatin remodeling complex, required for repression of a-specific genes, repression of early meiotic genes during mitotic growth, and repression of INO1
KAR9	YPL269W	16	33013	34947	1934	W	Karyogamy protein required for correct positioning of the mitotic spindle and for orienting cytoplasmic microtubules, localizes at the shmoo tip in mating cells and at the tip of the growing bud in small-budded cells through anaphase
KEX2	YNL238W	14	202429	204873	2444	W	Subtilisin-like protease (proprotein convertase), a calcium-dependent serine protease involved in the activation of proproteins of the secretory pathway
KIN1	YDR122W	4	694696	697890	3194	W	Serine/threonine protein kinase involved in regulation of exocytosis; localizes to the cytoplasmic face of the plasma membrane; closely related to Kin2p
KIN2	YLR096W	12	332591	336034	3443	W	Serine/threonine protein kinase involved in regulation of exocytosis; localizes to the cytoplasmic face of the plasma membrane; closely related to Kin1p
KKQ8	YKL168C	11	133497	131293	2204	C	Putative serine/threonine protein kinase with unknown cellular role
KRE27	YIL027C	9	304102	303677	425	C	Protein of unknown function; null mutant shows K1 killer toxin resistance
KRE9	YJL174W	10	95090	95920	830	W	Glycoprotein involved in cell wall beta-glucan assembly; null mutation leads to severe growth defects, aberrant multibudded morphology, and mating defects
KRI1	YNL308C	14	55896	54121	1775	C	Essential nucleolar protein required for 40S ribosome biogenesis; physically and functionally interacts with Krr1p
KTR1	YOR099W	15	511826	513007	1181	W	Alpha-1,2-mannosyltransferase involved in O- and N-linked protein glycosylation; member of the KRE2/MNT1 mannosyltransferase family
KTR4	YBR199W	2	618904	620298	1394	W	Putative mannosyltransferase involved in protein glycosylation; member of the KRE2/MNT1 mannosyltransferase family
KTR5	YNL029C	14	578774	577206	1568	C	Putative mannosyltransferase involved in protein glycosylation; member of the KRE2/MNT1 mannosyltransferase family
LAP3	YNL239W	14	200570	201934	1364	W	Aminopeptidase of cysteine protease family, has a DNA binding activity and acts as bleomycin hydrolase in vitro; transcription is regulated by galactose via Gal4p
LAS1	YKR063C	11	561939	560431	1508	C	Essential nuclear protein possibly involved in bud formation and morphogenesis; mutants require the SSD1-v allele for viability
LAS21	YJL062W	10	317201	319693	2492	W	Integral plasma membrane protein involved in the synthesis of the glycosylphosphatidylinositol (GPI) core structure; mutations affect cell wall integrity
LCB4	YOR171C	15	653885	652011	1874	C	Sphingoid long-chain base kinase, responsible for synthesis of long-chain base phosphates, which function as signaling molecules, regulates synthesis of ceramide from exogenous long-chain bases, localizes to the Golgi and late endosomes
LEO1	YOR123C	15	554571	553177	1394	C	Component of the Paf1 complex, which associates with RNA polymerase II and is involved in histone methylation
LIT2	YIL105C	9	169638	167578	2060	C	Phosphoinositide PI4,5P(2) binding protein, forms a complex with Slm2p; acts downstream of Mss4p in a pathway regulating actin cytoskeleton organization in response to stress; subunit of and phosphorylated by the TORC2 complex
LRG1	YDL240W	4	22823	25876	3053	W	Putative GTPase-activating protein (GAP) involved in the Pkc1p-mediated signaling pathway that controls cell wall integrity; appears to specifically regulate 1,3-beta-glucan synthesis
LSM1	YJL124C	10	187565	187047	518	C	Lsm (Like Sm) protein; forms heteroheptameric complex (with Lsm2p, Lsm3p, Lsm4p, Lsm5p, Lsm6p, and Lsm7p) involved in degradation of cytoplasmic mRNAs
LST4	YKL176C	11	117991	115505	2486	C	Protein possibly involved in a post-Golgi secretory pathway; required for the transport of nitrogen-regulated amino acid permease Gap1p from the Golgi to the cell surface
MAC1	YMR021C	13	318417	317164	1253	C	Copper-sensing transcription factor involved in regulation of genes required for high affinity copper transport
MAG2	YLR427W	12	988425	990437	2012	W	DNA-3-methyladenine glycosidase II that catalyzes of the hydrolysis of alkylated DNA
MAK31	YCR020C-A	3	155094	154828	266	C	Non-catalytic subunit of N-terminal acetyltransferase of the NatC type; required for replication of dsRNA virus; member of the Sm protein family
MAS1	YLR163C	12	493256	491868	1388	C	Smaller subunit of the mitochondrial processing protease, essential processing enzyme that cleaves the N-terminal targeting sequences from mitochondrially imported proteins
MCK1	YNL307C	14	57573	56446	1127	C	Protein serine/threonine/tyrosine (dual-specificity) kinase involved in control of chromosome segregation and in regulating entry into meiosis; related to mammalian glycogen synthase kinases of the GSK-3 family
MDM20	YOL076W	15	187024	189414	2390	W	Non-catalytic subunit of the NatB N-terminal acetyltransferase, which catalyzes acetylation of the amino-terminal methionine residues of all proteins beginning with Met-Asp or Met-Glu and of some proteins beginning with Met-Asn or Met-Met; involved in mitochondrial inheritance and actin assembly
MDM38	YOL027C	15	273725	272004	1721	C	Mitochondrial inner membrane protein, required for K+/H+ exchange and for normal mitochondrial morphology and inheritance; human ortholog Letm1 is implicated in Wolf-Hirschhorn syndrome
MDS3	YGL197W	7	124703	129166	4463	W	Protein with an N-terminal kelch-like domain, putative negative regulator of early meiotic gene expression; required, with Pmd1p, for growth under alkaline conditions
MET22	YOL064C	15	207176	206103	1073	C	Bisphosphate-3'-nucleotidase, involved in salt tolerance and methionine biogenesis; dephosphorylates 3'-phosphoadenosine-5'-phosphate and 3'-phosphoadenosine-5'-phosphosulfate, intermediates of the sulfate assimilation pathway
MEU1	YLR017W	12	177607	178620	1013	W	Methylthioadenosine phosphorylase (MTAP), catalyzes the initial step in the methionine salvage pathway; affects polyamine biosynthesis through regulation of ornithine decarboxylase (Spe1p) activity; regulates ADH2 gene expression
MGM1	YOR211C	15	741633	738925	2708	C	Mitochondrial GTPase related to dynamin, present in a complex containing Ugo1p and Fzo1p; required for normal morphology of cristae and for stability of Tim11p; homolog of human OPA1 involved in autosomal dominant optic atrophy
MID1	YNL291C	14	85815	84169	1646	C	N-glycosylated integral membrane protein of the ER membrane and plasma membrane, required for Ca2+ influx stimulated by pheromone, functions as a stretch-activated Ca2+-permeable cation channel in mammals; forms an oligomer
MIF2	YKL089W	11	273038	274687	1649	W	Kinetochore protein with homology to human CENP-C, required for structural integrity of the spindle during anaphase spindle elongation, interacts with histones H2A, H2B, and H4, phosphorylated by Ipl1p
MLC1	YGL106W	7	306563	307012	449	W	Essential light chain for myosin Myo2p; may stabilize Myo2p by binding to the neck region; may interact with Myo1p, Iqg1p, and Myo2p to coordinate formation and contraction of the actomyosin ring with targeted membrane deposition
MLH3	YPL164C	16	241496	239349	2147	C	Protein involved in DNA mismatch repair; forms a complex with Mlh1p to promote meiotic crossing-over; mammalian homolog is implicated mammalian microsatellite instability
MNN11	YJL183W	10	84066	85334	1268	W	Subunit of a Golgi mannosyltransferase complex that also contains Anp1p, Mnn9p, Mnn10p, and Hoc1p, and mediates elongation of the polysaccharide mannan backbone; has homology to Mnn10p
MOB2	YFL034C-B	6	63992	63015	977	C	Component of the RAM signaling network, localizes and activates the Ace2p in the daughter cell nucleus to direct daughter cell-specific transcription of several genes involved in cell separation; Mob1p-like protein
MON2	YNL297C	14	76583	71673	4910	C	Peripheral membrane protein with a role in endocytosis and vacuole integrity, interacts with Arl1p and localizes to the endosome; member of the Sec7p family of proteins
MPS1	YDL028C	4	403288	400994	2294	C	Dual-specificity kinase required for spindle pole body (SPB) duplication and spindle checkpoint function; substrates include SPB proteins Spc42p, Spc110p, and Spc98p, mitotic exit network protein Mob1p, and checkpoint protein Mad1p
MRE11	MRE11lNGS1|XRS4|RAD58	13	720652	718574	2078	C	Subunit of a complex with Rad50p and Xrs2p (RMX complex) that functions in repair of DNA double-strand breaks and in telomere stability, exhibits nuclease activity that appears to be required for RMX function; widely conserved
MRP13	YGR084C	7	648146	647127	1019	C	Mitochondrial ribosomal protein of the small subunit
MRP20	YDR405W	4	1277637	1278428	791	W	Mitochondrial ribosomal protein of the large subunit
MRPL1	YDR116C	4	683577	682720	857	C	Mitochondrial ribosomal protein of the large subunit
MRPL10	YNL284C	14	104102	103134	968	C	Mitochondrial ribosomal protein of the large subunit; appears as two protein spots (YmL10 and YmL18) on two-dimensional SDS gels
MRPL11	YDL202W	4	98476	99225	749	W	Mitochondrial ribosomal protein of the large subunit
MRPL13	YKR006C	11	450860	450066	794	C	Mitochondrial ribosomal protein of the large subunit, not essential for mitochondrial translation
MRPL17	YNL252C	14	172287	171442	845	C	Mitochondrial ribosomal protein of the large subunit
MRPL20	YKR085C	11	599323	598736	587	C	Mitochondrial ribosomal protein of the large subunit
MRPL22	YNL177C	14	304617	303688	929	C	Mitochondrial ribosomal protein of the large subunit
MRPL23	YOR150W	15	612000	612491	491	W	Mitochondrial ribosomal protein of the large subunit
MRPL25	YGR076C	7	637581	637108	473	C	Mitochondrial ribosomal protein of the large subunit
MRPL27	YBR282W	2	768236	768676	440	W	Mitochondrial ribosomal protein of the large subunit
MRPL3	YMR024W	13	321874	323046	1172	W	Mitochondrial ribosomal protein of the large subunit
MRPL37	YBR268W	2	741294	741611	317	W	Mitochondrial ribosomal protein of the large subunit
MRPL38	YKL170W	11	130639	131055	416	W	Mitochondrial ribosomal protein of the large subunit; appears as two protein spots (YmL34 and YmL38) on two-dimensional SDS gels
MRPL8	YJL063C	10	316392	315676	716	C	Mitochondrial ribosomal protein of the large subunit
MRPS18	YNL306W	14	58155	58808	653	W	Mitochondrial ribosomal protein of the small subunit; essential for viability, unlike most other mitoribosomal proteins
MRS2	YOR334W	15	944593	946005	1412	W	Mitochondrial inner membrane Mg(2+) channel, required for maintenance of intramitochondrial Mg(2+) concentrations at the correct level to support splicing of group II introns
MSC2	YDR205W	4	859342	861516	2174	W	Member of the cation diffusion facilitator family, localizes to the endoplasmic reticulum and nucleus; mutations affect the cellular distribution of zinc and also confer defects in meiotic recombination between homologous chromatids
MSC3	YLR219W	12	574153	576339	2186	W	Protein of unknown function, green fluorescent protein (GFP)-fusion protein localizes to the cell periphery; msc3 mutants are defective in directing meiotic recombination events to homologous chromatids; potential Cdc28p substrate
MSH1	YHR120W	8	349577	352456	2879	W	DNA-binding protein of the mitochondria involved in repair of mitochondrial DNA, has ATPase activity and binds to DNA mismatches; has homology to E. coli MutS; transcription is induced during meiosis
MSI1	YBR195C	2	611877	610609	1268	C	Subunit of chromatin assembly factor I (CAF-I), regulates the RAS/cAMP pathway via sequestration of Npr1p kinase; localizes to the nucleus and cytoplasm; homologous to human retinoblastoma binding proteins RbAp48 and RbAp46
MSM1	YGR171C	7	842556	840829	1727	C	Mitochondrial methionyl-tRNA synthetase (MetRS), functions as a monomer in mitochondrial protein synthesis; functions similarly to cytoplasmic MetRS although the cytoplasmic form contains a zinc-binding domain not found in Msm1p
MSS51	YLR203C	12	551962	550652	1310	C	Nuclear encoded protein required for translation of COX1 mRNA; binds to Cox1 protein
MTD1	YKR080W	11	590037	590999	962	W	NAD-dependent 5,10-methylenetetrahydrafolate dehydrogenase, plays a catalytic role in oxidation of cytoplasmic one-carbon units; expression is regulated by Bas1p and Bas2p, repressed by adenine, and may be induced by inositol and choline
MTF2	YDL044C	4	375286	373964	1322	C	Mitochondrial matrix protein that interacts with an N-terminal region of mitochondrial RNA polymerase (Rpo41p) and couples RNA processing and translation to transcription
MTW1	YAL034W-A	1	79719	80588	869	W	Essential component of the MIND kinetochore complex (Mtw1p Including Nnf1p-Nsl1p-Dsn1p) which joins kinetochore subunits contacting DNA to those contacting microtubules; critical to kinetochore assembly
MUM2	YBR057C	2	353291	352191	1100	C	Cytoplasmic protein essential for meiotic DNA replication and sporulation; interacts with Orc2p, which is a component of the origin recognition complex
NAM8	YHR086W	8	278155	279726	1571	W	RNA binding protein, component of the U1 snRNP protein; mutants are defective in meiotic recombination and in formation of viable spores, involved in the formation of DSBs through meiosis-specific splicing of MER2 pre-mRNA
NAM9	YNL137C	14	370057	368597	1460	C	Mitochondrial ribosomal component of the small subunit
NAP1	YKR048C	11	526282	525029	1253	C	Protein that interacts with mitotic cyclin Clb2p; required for the regulation of microtubule dynamics during mitosis; controls bud morphogenesis; involved in the transport of H2A and H2B histones to the nucleus
NAR1	YNL240C	14	199978	198503	1475	C	Nuclear architecture related protein; component of the cytosolic iron-sulfur (FeS) protein assembly machinery, required for maturation of cytosolic and nuclear FeS proteins; homologous to human Narf
NAS6	YGR232W	7	953963	954649	686	W	Regulatory, non-ATPase subunit of the 26S proteasome; homolog of the human oncoprotein gankyrin, which interacts with the retinoblastoma tumor suppressor (Rb) and cyclin-dependent kinase 4/6
NEJ1	YLR265C	12	675457	674429	1028	C	Protein involved in regulation of nonhomologous end joining; repressed by MAT heterozygosity; associates with Lif1p and regulates its cellular distribution
NFI1	YOR156C	15	630541	628361	2180	C	SUMO ligase, catalyzes the covalent attachment of SUMO (Smt3p) to proteins; involved in maintenance of proper telomere length
NHP2	YDL208W	4	87513	87983	470	W	Nuclear protein related to mammalian high mobility group (HMG) proteins, essential for function of H/ACA-type snoRNPs, which are involved in 18S rRNA processing
NHX1	YDR456W	4	1367476	1369377	1901	W	Endosomal Na+/H+ exchanger, required for intracellular sequestration of Na+; required for osmotolerance to acute hypertonic shock
NMD4	YLR363C	12	853150	852494	656	C	Protein interacting with Nam7p, may be involved in the nonsense-mediated mRNA decay pathway
NOP2	YNL061W	14	510541	512397	1856	W	Probable RNA m(5)C methyltransferase, essential for processing and maturation of 27S pre-rRNA and large ribosomal subunit biogenesis; localized to the nucleolus; constituent of 66S pre-ribosomal particles
NPC2	YDL046W	4	371237	371758	521	W	Functional homolog of human NPC2/He1, which is a cholesterol-binding protein whose deficiency causes Niemann-Pick type C2 disease involving retention of cholesterol in lysosomes
NPR1	YNL183C	14	295511	293139	2372	C	Protein kinase that stabilizes several plasma membrane amino acid transporters by antagonizing their ubiquitin-mediated degradation
NSP1	YJL041W	10	365701	368290	2589	W	Essential component of the nuclear pore complex, which mediates nuclear import and export
NUP1	YOR098C	15	511179	507949	3230	C	Nuclear pore complex (NPC) subunit, involved in protein import/export and in export of RNAs, possible karyopherin release factor that accelerates release of karyopherin-cargo complexes after transport across NPC; potential Cdc28p substrate
NUP116	YMR047C	13	366704	363363	3341	C	Subunit of the nuclear pore complex (NPC) that is localized to both sides of the pore; contains a repetitive GLFG motif that interacts with mRNA export factor Mex67p and with karyopherin Kap95p; homologous to Nup100p
NUP170	YBL079W	2	75256	79764	4508	W	Abundant subunit of the nuclear pore complex (NPC), required for proper localization of specific nucleoporins within the NPC, involved in nuclear envelope permeability and in chromosome segregation, has similarity to Nup157p
NUP49	YGL172W	7	180706	182124	1418	W	Subunit of the Nsp1p-Nup57p-Nup49p-Nic96p subcomplex of the nuclear pore complex (NPC), required for nuclear export of ribosomes
NUP53	YMR153W	13	564434	565861	1427	W	Subunit of the nuclear pore complex (NPC), interacts with karyopherin Kap121p or with Nup170p via overlapping regions of Nup53p, involved in activation of the spindle checkpoint mediated by the Mad1p-Mad2p complex
NUP82	YJL061W	10	319933	322074	2141	W	Subunit of the nuclear pore complex (NPC), forms a subcomplex with Nup159p and Nsp1p, interacts with Nup116p and is required for proper localization of Nup116p in the NPC
NUP84	YDL116W	4	251566	253746	2180	W	Subunit of the nuclear pore complex (NPC), forms a subcomplex with Nup85p, Nup120p, Nup145p-C, Sec13p, and Seh1p that plays a role in nuclear mRNA export and NPC biogenesis
OCA1	YNL099C	14	439285	438569	716	C	Putative protein tyrosine phosphatase, required for cell cycle arrest in response to oxidative damage of DNA
OPI1	YHL020C	8	67453	66239	1214	C	Transcriptional regulator of a variety of genes; phosphorylation by protein kinase A stimulates Opi1p function in negative regulation of phospholipid biosynthetic genes; involved in telomere maintenance
OPY1	YBR129C	2	495333	494347	986	C	Protein of unknown function, overproduction blocks cell cycle arrest in the presence of mating pheromone
OPY2	YPR075C	16	696816	695734	1082	C	Protein of unknown function, overproduction blocks cell cycle arrest in the presence of mating pheromone
ORC4	YPR162C	16	868300	866711	1589	C	Subunit of the origin recognition complex, which directs DNA replication by binding to replication origins and is also involved in transcriptional silencing
OST3	YOR085W	15	482035	483087	1052	W	Gamma subunit of the oligosaccharyltransferase complex of the ER lumen, which catalyzes asparagine-linked glycosylation of newly synthesized proteins; Ost3p is important for N-glycosylation of a subset of proteins
OSW1	YOR255W	15	807272	808108	836	W	Protein of unknown function required for the construction of the outer spore wall layers
OXR1	YPL196W	16	175042	175863	821	W	Protein of unknown function required for normal levels of resistance to oxidative damage, null mutants are sensitive to hydrogen peroxide; member of a conserved family of proteins found in eukaryotes but not in prokaryotes
PAF1	YBR279W	2	761253	762590	1337	W	RNA polymerase II-associated protein, defines a large complex that is biochemically and functionally distinct from the Srb-Mediator form of Pol II holoenzyme and is required for full expression of a subset of cell cycle-regulated genes
PAN1	YIR006C	9	369905	365463	4442	C	Part of actin cytoskeleton-regulatory complex Pan1p-Sla1p-End3p, associates with actin patches on the cell cortex; promotes protein-protein interactions essential for endocytosis; previously thought to be a subunit of poly(A) ribonuclease
PAN3	YKL025C	11	391922	389883	2039	C	Essential subunit of the Pan2p-Pan3p poly(A)-ribonuclease complex, which acts to control poly(A) tail length and regulate the stoichiometry and activity of postreplication repair complexes
PAT1	YCR077C	3	252625	250235	2390	C	Topoisomerase II-associated deadenylation-dependent mRNA-decapping factor; also required for faithful chromosome transmission, maintenance of rDNA locus stability, and protection of mRNA 3'-UTRs from trimming; functionally linked to Pab1p
PDC2	YDR081C	4	610077	607300	2777	C	Transcription factor required for the synthesis of the glycolytic enzyme pyruvate decarboxylase, required for high level expression of both the THI and the PDC genes
PET123	YOR158W	15	632165	633121	956	W	Mitochondrial ribosomal protein of the small subunit; PET123 exhibits genetic interactions with PET122, which encodes a COX3 mRNA-specific translational activator
PET309	YLR067C	12	270711	267814	2897	C	Specific translational activator for the COX1 mRNA, also influences stability of intron-containing COX1 primary transcripts; located in the mitochondrial inner membrane
PEX13	YLR191W	12	537274	538434	1160	W	Integral peroxisomal membrane receptor for the PTS1 peroxisomal matrix protein signal recognition factor Pex5p, required for the translocation of peroxisomal matrix proteins, also interacts with Pex7p and Pex14p, contains a C-terminal SH3 domain
PEX7	YDR142C	4	741596	740469	1127	C	Peroxisomal signal receptor for the N-terminal nonapeptide signal (PTS2) of peroxisomal matrix proteins; WD repeat protein; defects in human homolog cause lethal rhizomelic chondrodysplasia punctata (RCDP)
PHB2	YGR231C	7	953483	952551	932	C	Subunit of the prohibitin complex (Phb1p-Phb2p), a 1.2 MDa ring-shaped inner mitochondrial membrane chaperone that stabilizes newly synthesized proteins; determinant of replicative life span; involved in mitochondrial segregation
PHO2	YDL106C	4	271901	270222	1679	C	Homeobox transcription factor; regulatory targets include genes involved in phosphate metabolism; binds cooperatively with Pho4p to the PHO5 promoter; phosphorylation of Pho2p facilitates interaction with Pho4p
PIB2	YGL023C	7	452109	450202	1907	C	Protein binding phosphatidylinositol 3-phosphate, involved in telomere-proximal repression of gene expression; similar to Fab1 and Vps27
PIG2	YIL045W	9	271160	272776	1616	W	Putative type-1 protein phosphatase targeting subunit that tethers Glc7p type-1 protein phosphatase to Gsy2p glycogen synthase
PIM1	YBL022C	2	181278	177877	3401	C	Mitochondrial ATP-dependent protease involved in intramitochondrial proteolysis; involved in degradation of misfolded proteins in mitochondria; required for bigenesis and maintenance of mitochondria
PIN4	YBL051C	2	124762	122756	2006	C	Protein involved in G2/M phase progression and response to DNA damage, interacts with Rad53p; contains an RNA recognition motif, a nuclear localization signal, and several SQ/TQ cluster domains; hyperphosphorylated in response to DNA damage
POM152	YMR129W	13	527803	531816	4013	W	Nuclear pore membrane glycoprotein; may be involved in duplication of nuclear pores and nuclear pore complexes during S-phase;
POP1	YNL221C	14	233696	231069	2627	C	Subunit of both RNase MRP, which cleaves pre-rRNA, and nuclear RNase P, which cleaves tRNA precursors to generate mature 5' ends; binds to the RPR1 RNA subunit in Rnase P
PPH3	YDR075W	4	597152	598078	926	W	Catalytic subunit of protein phosphatase; involved in activation of Gln3p, which is a transcription factor with a role in nitrogen utilization
PPM2	YOL141W	15	56451	58538	2087	W	Putative carboxyl methyl transferase, has similarity to Ppm1p but biochemical activity not yet demonstrated
PRD1	YCL057W	3	24768	26906	2138	W	Zinc metalloendopeptidase, found in the cytoplasm and intermembrane space of mitochondria; with Cym1p, involved in degradation of mitochondrial proteins and of presequence peptides cleaved from imported proteins
PRE5	YMR314W	13	901708	902412	704	W	20S proteasome alpha-type subunit
PRE9	YGR135W	7	761397	762173	776	W	20S proteasome beta-type subunit; the only nonessential 20S subunit
PRO1	YDR300C	4	1062786	1061500	1286	C	Gamma-glutamyl kinase, catalyzes the first step in proline biosynthesis
PRO2	YOR323C	15	922902	921532	1370	C	Gamma-glutamyl phosphate reductase, catalyzes the second step in proline biosynthesis
PRO3	YER023W	5	201075	201935	860	W	Delta 1-pyrroline-5-carboxylate reductase, catalyzes the last step in proline biosynthesis
PRP11	YDL043C	4	376477	375677	800	C	Subunit of the SF3a splicing factor complex, required for spliceosome assembly
PRP16	YKR086W	11	599499	602714	3215	W	RNA helicase in the DEAH-box family involved in the second catalytic step of splicing, exhibits ATP-dependent RNA unwinding activity
PRP45	YAL032C	1	84475	83336	1139	C	Ortholog of human transcriptional coactivator SKIP, can activate transcription of a reporter gene; interacts with splicing factors Prp22p and Prp46p
PRP46	YPL151C	16	267534	266179	1355	C	Splicing factor that is found in the Cef1p subcomplex of the spliceosome
PRS4	YBL068W	2	92412	93395	983	W	5-phospho-ribosyl-1(alpha)-pyrophosphate synthetase, involved in nucleotide, histidine, and tryptophan biosynthesis; one of a five related enzymes, which are active as heteromultimeric complexes
PRS5	YOL061W	15	212244	213734	1490	W	5-phospho-ribosyl-1(alpha)-pyrophosphate synthetase, involved in nucleotide, histidine, and tryptophan biosynthesis; one of a five related enzymes, which are active as heteromultimeric complexes
PTC3	YBL056W	2	113765	115171	1406	W	Type 2C protein phosphatase; dephosphorylates Hog1p (see also Ptc2p) to limit maximal kinase activity induced by osmotic stress; dephosphorylates T169 phosphorylated Cdc28p (see also Ptc2p); role in DNA checkpoint inactivation
PTH1	YHR189W	8	484028	484600	572	W	One of two (see also PTH2) mitochondrially-localized peptidyl-tRNA hydrolases; dispensable for cell growth and for mitochondrial respiration
PTH2	YBL057C	2	113447	112803	644	C	One of two (see also PTH1) mitochondrially-localized peptidyl-tRNA hydrolases; dispensable for cell growth
PUP1	YOR157C	15	631752	630967	785	C	Endopeptidase with trypsin-like activity that cleaves after basic residues; beta-type subunit of 20S proteasome synthesized as a proprotein before being proteolytically processed for assembly into 20S particle; human homolog is subunit Z
PUP3	YER094C	5	349342	348725	617	C	Beta subunit of the 20S proteasome involved in ubiquitin-dependent catabolism; human homolog is subunit C10
PUS4	YNL292W	14	82806	84017	1211	W	Pseudouridine synthase, catalyzes only the formation of pseudouridine-55 (Psi55), a highly conserved tRNA modification, in mitochondrial and cytoplasmic tRNAs; PUS4 overexpression leads to translational derepression of GCN4 (Gcd- phenotype)
PWP1	YLR196W	12	543970	545700	1730	W	Protein with WD-40 repeats involved in rRNA processing; associates with trans-acting ribosome biogenesis factors; similar to beta-transducin superfamily
PZF1	YPR186C	16	911018	909729	1289	C	Transcription factor IIIA (TFIIIA), essential protein with nine C2H2 Zn-fingers, binds the 5S rRNA gene through the zinc finger domain and directs assembly of a multiprotein initiation complex for RNA polymerase III; also binds DNA
QCR2	YPR191W	16	919377	920483	1106	W	Subunit 2 of the ubiquinol cytochrome-c reductase complex, which is a component of the mitochondrial inner membrane electron transport chain; transcription is regulated by Hap1p, Hap2p/Hap3p, and heme
QRI5	YLR204W	12	552272	552607	335	W	Mitochondrial protein of unknown function
QRI7	YDL104C	4	274876	273653	1223	C	Putative metalloprotease, similar to O-sialoglycoprotein metallopeptidase from P. haemolytica
QRI8	YMR022W	13	318679	319176	497	W	Ubiquitin conjugating enzyme, involved in the ER-associated protein degradation pathway; requires Cue1p for recruitment to the ER membrane; proposed to be involved in chromatin assembly
RAD6	YGL058W	7	393992	394510	518	W	Ubiquitin-conjugating enzyme (E2), involved in postreplication repair (with Rad18p), sporulation, telomere silencing, and ubiquitin-mediated N-end rule protein degradation (with Ubr1p)
RAT1	YOR048C	15	421651	418631	3020	C	Nuclear 5' to 3' single-stranded RNA exonuclease, involved in RNA metabolism, including rRNA and snRNA processing as well as mRNA transcription termination
RAX1	YOR301W	15	880963	882270	1307	W	Protein involved in bud site selection during bipolar budding; localization requires Rax2p; has similarity to members of the insulin-related peptide superfamily
RET1	YOR207C	15	733458	730009	3449	C	Second-largest subunit of RNA polymerase III, which is responsible for the transcription of tRNA and 5S RNA genes, and other low molecular weight RNAs
RET2	YFR051C	6	251790	250150	1640	C	Delta subunit of the coatomer complex (COPI), which coats Golgi-derived transport vesicles; involved in retrograde transport between Golgi and ER
RET3	YPL010W	16	535015	535584	569	W	Zeta subunit of the coatomer complex (COPI), which coats Golgi-derived transport vesicles; involved in retrograde transport between Golgi and ER
RFC3	YNL290W	14	86218	87240	1022	W	Subunit of heteropentameric Replication factor C (RF-C), which is a DNA binding protein and ATPase that acts as a clamp loader of the proliferating cell nuclear antigen (PCNA) processivity factor for DNA polymerases delta and epsilon
RGD1	YBR260C	2	734634	732634	2000	C	GTPase-activating protein (RhoGAP) for Rho3p and Rho4p, possibly involved in control of actin cytoskeleton organization
RHO2	YNL090W	14	456567	457145	578	W	Non-essential small GTPase of the Rho/Rac subfamily of Ras-like proteins, involved in the establishment of cell polarity and in microtubule assembly
RIO2	YNL207W	14	255354	256631	1277	W	Essential serine kinase involved in the processing of the 20S pre-rRNA into mature 18S rRNA; has similarity to Rio1p
RIS1	YOR191W	15	692476	697335	4859	W	Member of the SWI/SNF family of DNA-dependent ATPases, plays a role in antagonizing silencing during mating-type switching, contains an N-terminal domain that interacts with Sir4p and a C-terminal SNF2 domain
RMD9	YGL107C	7	306276	304336	1940	C	Mitochondrial protein required for sporulation
SET7	YDR257C	4	971469	969985	1484	C	Nuclear protein that contains a SET-domain, which have been shown to mediate methyltransferase activity in other proteins
RNA1	YMR235C	13	742734	741511	1223	C	GTPase activating protein (GAP) for Gsp1p, involved in nuclear transport
RNA14	YMR061W	13	392754	394787	2033	W	Cleavage and polyadenylation factor I (CF I) component involved in cleavage and polyadenylation of mRNA 3' ends; bridges interaction between Rna15p and Hrp1p in the CF I complex
RNH35	YNL072W	14	490318	491241	923	W	Ribonuclease H2 catalytic subunit, removes RNA primers during Okazaki fragment synthesis; cooperates with Rad27p nuclease
RNQ1	YCL028W	3	70150	71367	1217	W	[PIN(+)] prion, an infectious protein conformation that is generally an ordered protein aggregate
RNT1	YMR239C	13	749676	748261	1415	C	RNAase III; cleaves a stem-loop structure at the 3' end of U2 snRNA to ensure formation of the correct U2 3' end
RPA49	YNL248C	14	182609	181362	1247	C	RNA polymerase I subunit A49
RPB2	YOR151C	15	616672	612998	3674	C	RNA polymerase II second largest subunit B150, part of central core; similar to bacterial beta subunit
RPB3	RPB3lB44	9	312903	313859	956	W	RNA polymerase II third largest subunit B44, part of central core; similar to prokaryotic alpha subunit
RPB7	YDR404C	4	1277160	1276645	515	C	RNA polymerase II subunit B16; forms two subunit dissociable complex with Rpb4p
RPC31	YNL151C	14	348523	347768	755	C	RNA polymerase III subunit C31; contains HMG-like C-terminal domain
RPC82	YPR190C	16	919037	917073	1964	C	RNA polymerase III subunit C82
RPD3	RPD3lMOF6|SDS6|SDI2|REC3	14	19302	18001	1301	C	Histone deacetylase; regulates transcription and silencing
RPN10	YHR200W	8	499079	499885	806	W	Non-ATPase base subunit of the 19S regulatory particle (RP) of the 26S proteasome; N-terminus plays a role in maintaining the structural integrity of the RP; binds selectively to polyubiquitin chains; homolog of the mammalian S5a protein
RPN12	YFR052W	6	252492	253316	824	W	Subunit of the 19S regulatory particle of the 26S proteasome lid; synthetically lethal with RPT1, which is an ATPase component of the 19S regulatory particle; physically interacts with Nob1p and Rpn3p
RPN13	YLR421C	12	965557	965087	470	C	Subunit of the 19S regulatory particle of the 26S proteasome lid
RPN3	YER021W	5	196947	198518	1571	W	Essential, non-ATPase regulatory subunit of the 26S proteasome lid, similar to the p58 subunit of the human 26S proteasome; temperature-sensitive alleles cause metaphase arrest, suggesting a role for the proteasome in cell cycle control
RPN9	YDR427W	4	1322196	1323377	1181	W	Non-ATPase regulatory subunit of the 26S proteasome, has similarity to putative proteasomal subunits in other species; null mutant is temperature sensitive and exhibits cell cycle and proteasome assembly defects
RPT4	YOR259C	15	813708	812395	1313	C	One of six ATPases of the 19S regulatory particle of the 26S proteasome involved in the degradation of ubiquitinated substrates; required for spindle pole body duplication; localized mainly to the nucleus throughout the cell cycle
RRD1	YIL153W	9	55198	56379	1181	W	Activator of the phosphotyrosyl phosphatase activity of PP2A; regulates G1 phase progression, the G2/M phase transition, microtubule dynamics, the osmoresponse, bud morphogenesis and DNA repair; subunit of the Tap42p-Sit4p-Rrd1p complex
RRN7	YJL025W	10	393884	395428	1544	W	Protein involved in the transcription of 35S rRNA genes by RNA polymerase I; component of the core factor (CF) complex also composed of Rrn11p, Rrn6p and TATA-binding protein
RRP42	YDL111C	4	264110	263313	797	C	Protein involved in rRNA processing; component of the exosome 3->5 exonuclease complex with Rrp4p, Rrp41p, Rrp43p and Dis3p
RSC3	YDR303C	4	1071381	1068724	2657	C	One of 15 subunits of the 'Remodel the Structure of Chromatin' (RSC) complex; essential gene required for regulation of ribosomal protein genes and the cell wall/stress response; highly similar to Rsc30p
RSC4	YKR008W	11	451844	453721	1877	W	One of 15 subunits of the 'Remodel the Structure of Chromatin' (RSC) complex; found in close proximity to nucleosomal DNA; displaced from the surface of nucleosomal DNA after chromatin remodeling
RSC6	YCR052W	3	214990	216441	1451	W	One of 15 subunits of the 'Remodel the Structure of Chromatin' (RSC) complex; essential for mitotic growth; homolog of SWI/SNF subunit Swp73p
RSC8	YFR037C	6	229173	227500	1673	C	One of 15 subunits of the 'Remodel the Structure of Chromatin' (RSC) complex; essential for viability and mitotic growth; homolog of SWI/SNF subunit Swi3p, but unlike Swi3p, does not activate transcription of reporters
RSM10	YDR041W	4	539799	540410	611	W	Mitochondrial ribosomal protein of the small subunit, has similarity to E. coli S10 ribosomal protein; essential for viability, unlike most other mitoribosomal proteins
RSP5	YER125W	5	410185	412614	2429	W	Ubiquitin-protein ligase involved in ubiquitin-mediated protein degradation; plays a role in heat shock element (HSE)-mediated gene expression and multivesicular body sorting; contains a hect (homologous to E6-AP carboxyl terminus) domain
RTG2	YGL252C	7	27484	25718	1766	C	Sensor of mitochondrial dysfunction; regulates the subcellular location of Rtg1p and Rtg3p, transcriptional activators of the retrograde (RTG) and TOR pathways; Rtg2p is inhibited by the phosphorylated form of Mks1p
RTT102	YGR275W	7	1043282	1043755	473	W	Regulator of Ty1 Transposition; regulator of Ty1 transposition
SAC3	YDR159W	4	771873	775778	3905	W	Nuclear pore-associated protein, forms a complex with Thp1p that is involved in transcription and in mRNA export from the nucleus
SAP1	YER047C	5	246502	243809	2693	C	Putative ATPase of the AAA family, interacts with the Sin1p transcriptional repressor in the two-hybrid system
SAP190	YKR028W	11	493900	497196	3296	W	Protein that forms a complex with the Sit4p protein phosphatase and is required for its function; member of a family of similar proteins including Sap4p, Sap155p, and Sap185p
SAS4	YDR181C	4	827351	825906	1445	C	Subunit of the SAS complex (Sas2p, Sas4p, Sas5p), which acetylates free histones and nucleosomes and regulates transcriptional silencing; required for the HAT activity of Sas2p
SCD5	YOR329C	15	939346	936728	2618	C	Protein required for normal cortical actin organization and endocytosis; multicopy suppressor of clathrin deficiency; acts as a targeting subunit for protein phosphatase type 1
SCJ1	YMR214W	13	695349	696482	1133	W	One of several homologs of bacterial chaperone DnaJ, located in the ER lumen where it cooperates with Kar2p to mediate maturation of proteins
SDS3	YIL084C	9	203256	202273	983	C	Component of the Rpd3p/Sin3p deacetylase complex required for its structural integrity and catalytic activity, involved in transcriptional silencing and required for sporulation; cells defective in SDS3 display pleiotropic phenotypes
SEC13	YLR208W	12	559553	560446	893	W	Component of both the Nup84 nuclear pore sub-complex and of the COPII complex (Sar1p, Sec13p, Sec16p, Sec23p, Sec24p, Sec31p, Sfb2p, and Sfb3p) which is important for the formation of ER to Golgi transport vesicles
SEC15	YGL233W	7	59122	61854	2732	W	Essential 113kDa subunit of the exocyst complex (Sec3p, Sec5p, Sec6p, Sec8p, Sec10p, Sec15p, Exo70p, and Exo84p), which mediates polarized targeting of vesicles to active sites of exocytosis; Sec15p associates with Sec4p and vesicles
SEC17	YBL050W	2	125128	126122	994	W	Peripheral membrane protein required for vesicular transport between ER and Golgi and for the 'priming' step in homotypic vacuole fusion, part of the cis-SNARE complex; has similarity to alpha-SNAP
SEC24	YIL109C	9	160162	157382	2780	C	Component of the Sec23p-Sec24p heterodimeric complex of the COPII vesicle coat; involved in ER to Golgi transport, cargo selection and autophagy; required for the binding of the Sec13 complex to ER membranes; homologous to Lst1p and Lss1p
SEC63	YOR254C	15	807024	805033	1991	C	Essential subunit of Sec63 complex (Sec63p, Sec62p, Sec66p and Sec72p); with Sec61 complex, Kar2p/BiP and Lhs1p forms a channel competent for SRP-dependent and post-translational SRP-independent protein targeting and import into the ER
SEH1	YGL100W	7	313237	314286	1049	W	Nuclear pore protein that is part of the evolutionarily conserved Nup84p complex (Nup84p, Nup85p, Nup120p, Nup145p, and Seh1p); homologous to Sec13p
SEL1	YML013W	13	244149	245903	1754	W	UBX (ubiquitin regulatory X) domain-containing protein that interacts with Cdc48p, has a ubiquitin-associated (UBA) domain, interacts with ubiquitylated proteins in vivo, and is required for degradation of a ubiquitylated model substrate
SEN1	YLR430W	12	993431	1000126	6695	W	Nuclear protein, putative helicase required for processing of tRNAs, rRNAs, and small nuclear RNAs; potential Cdc28p substrate
SFH1	YLR321C	12	777864	776584	1280	C	Subunit of the RSC chromatin remodeling complex required for kinetochore function in chromosome segregation; essential gene required for cell cycle progression; phosphorylated in the G1 phase of the cell cycle; Snf5p paralog
SHS1	YDL225W	4	52446	54101	1655	W	One of five related septins (Cdc3p, Cdc10p, Cdc11p, Cdc12p, Shs1p) that form a cortical filamentous collar at the mother-bud neck which is necessary for normal morphogenesis and cytokinesis
SIP1	YDR422C	4	1317908	1315317	2591	C	Alternate beta-subunit of the Snf1p kinase complex, may confer substrate specificity; vacuolar protein containing KIS (Kinase-Interacting Sequence) and ASC (Association with Snf1 kinase Complex) domains involved in protein interactions
SIP2	YGL208W	7	97342	98589	1247	W	One of three beta subunits of the Snf1 serine/threonine protein kinase complex involved in the response to glucose starvation; null mutants exhibit accelerated aging; N-myristoylprotein localized to the cytoplasm and the plasma membrane
SIR1	YKR101W	11	640106	642142	2036	W	Protein involved in repression of transcription at the silent mating-type loci HML and HMR; recruitment to silent chromatin requires interactions with Orc1p and with Sir4p, through a common Sir1p domain; binds to centromeric chromatin
SKO1	YNL167C	14	321361	319418	1943	C	Basic leucine zipper (bZIP) transcription factor of the ATF/CREB family that forms a complex with Tup1p and Ssn6p to both activate and repress transcription; cytosolic and nuclear protein involved in the osmotic and oxidative stress responses
SKP1	YDR328C	4	1126012	1125428	584	C	Evolutionarily conserved kinetochore protein that is part of multiple protein complexes, including the SCF ubiquitin ligase complex, the CBF3 complex that binds centromeric DNA, and the RAVE complex that regulates assembly of the V-ATPase
SLH1	YGR271W	7	1031797	1037700	5903	W	Putative RNA helicase related to Ski2p, involved in translation inhibition of non-poly(A) mRNAs; required for repressing propagation of dsRNA viruses
SLK19	YOR195W	15	712867	715332	2465	W	Kinetochore-associated protein required for normal segregation of chromosomes in meiosis and mitosis; component of the FEAR regulatory network, which promotes Cdc14p release from the nucleolus during anaphase; potential Cdc28p substrate
SLY1	YDR189W	4	838388	840388	2000	W	Hydrophilic protein involved in vesicle trafficking between the ER and Golgi; SM (Sec1/Munc-18) family protein that binds the tSNARE Sed5p and stimulates its assembly into a trans-SNARE membrane-protein complex
SMC2	YFR031C	6	220094	216582	3512	C	Component of the condensin complex, essential SMC chromosomal ATPase family member that forms a complex with Smc4p to form the active ATPase; Smc2p/Smc4p complex binds DNA, possibly in the cleft formed by the coiled-coil of the folded dimer
SMC4	YLR086W	12	302244	306500	4256	W	Subunit of the condensin complex, which reorganizes chromosomes during cell division, forms a stable complex with Smc2p that has ATP-hydrolyzing and DNA-binding activity and promotes knotting of circular DNA; potential Cdc28p substrate
SMP3	YOR149C	15	611389	609839	1550	C	Alpha 1,2-mannosyltransferase involved in glycosyl phosphatidyl inositol (GPI) biosynthesis; required for addition of the fourth, side branching mannose to the GPI core structure
SNF1	YDR477W	4	1412364	1414265	1901	W	AMP-activated serine/threonine protein kinase found in a complex containing Snf4p and members of the Sip1p/Sip2p/Gal83p family; required for transcription of glucose-repressed genes, thermotolerance, sporulation, and peroxisome biogenesis
SNF2	YOR290C	15	860257	855146	5111	C	Catalytic subunit of the 11-subunit SWI/SNF chromatin remodeling complex involved in transcriptional regulation; contains DNA-stimulated ATPase activity; functions interdependently in transcriptional activation with Snf5p and Snf6p
SNF5	YBR289W	2	779663	782380	2717	W	One of 11 subunits of the SWI/SNF chromatin remodeling complex involved in transcriptional regulation; functions interdependently in transcriptional activation with Snf2p and Snf6p
SNF7	YLR025W	12	194453	195175	722	W	One of four subunits of the endosomal sorting complex required for transport III (ESCRT-III); involved in the sorting of transmembrane proteins into the multivesicular body (MVB) pathway; recruited from the cytoplasm to endosomal membranes
SOV1	YMR066W	13	401540	404236	2696	W	Mitochondrial protein of unknown function
SPB4	YFL002C	6	146929	145109	1820	C	Putative ATP-dependent RNA helicase, nucleolar protein required for synthesis of 60S ribosomal subunits at a late step in the pathway; sediments with 66S pre-ribosomes in sucrose gradients
SPC110	YDR356W	4	1186099	1188933	2834	W	Inner plaque spindle pole body (SPB) component, ortholog of human kendrin; involved in connecting nuclear microtubules to SPB; interacts with Tub4p-complex and calmodulin; phosphorylated by Mps1p in cell cycle-dependent manner
SPC24	YMR117C	13	501890	501249	641	C	Component of the evolutionarily conserved kinetochore-associated Ndc80 complex (Ndc80p-Nuf2p-Spc24p-Spc25p); involved in chromosome segregation, spindle checkpoint activity and kinetochore clustering
SPC98	YNL126W	14	387229	389769	2540	W	Component of the microtubule-nucleating Tub4p (gamma-tubulin) complex; interacts with Spc110p at the spindle pole body (SPB) inner plaque and with Spc72p at the SPB outer plaque
SPT16	YGL207W	7	98973	102080	3107	W	Subunit of the heterodimeric FACT complex (Spt16p-Pob3p), facilitates RNA Polymerase II transcription elongation through nucleosomes by destabilizing and then reassembling nucleosome structure
SPT20	YOL148C	15	47573	45759	1814	C	Subunit of the SAGA transcriptional regulatory complex, involved in maintaining the integrity of the complex
SQT1	YIR012W	9	378483	379778	1295	W	Essential protein involved in a late step of 60S ribosomal subunit assembly or modification; contains multiple WD repeats; interacts with Qsr1p in a two-hybrid assay
SRB4	YER022W	5	198811	200874	2063	W	Subunit of the RNA polymerase II mediator complex; associates with core polymerase subunits to form the RNA polymerase II holoenzyme; essential for transcriptional regulation
SRB6	YBR253W	2	723265	723630	365	W	Subunit of the RNA polymerase II mediator complex; associates with core polymerase subunits to form the RNA polymerase II holoenzyme; essential for transcriptional regulation
SRB7	YDR308C	4	1078444	1078022	422	C	Subunit of the RNA polymerase II mediator complex; associates with core polymerase subunits to form the RNA polymerase II holoenzyme; essential for transcriptional regulation; target of the global repressor Tup1p
SRP14	YDL092W	4	292781	293221	440	W	Signal recognition particle (SRP) subunit, interacts with the RNA component of SRP to form the Alu domain, which is the region of SRP responsible for arrest of nascent chain elongation during membrane targeting; homolog of mammalian SRP14
SRP21	YKL122C	11	212642	212139	503	C	Subunit of the signal recognition particle (SRP), which functions in protein targeting to the endoplasmic reticulum membrane; not found in mammalian SRP; forms a pre-SRP structure in the nucleolus that is translocated to the cytoplasm
SRP54	YPR088C	16	713026	711401	1625	C	Signal recognition particle (SRP) subunit (homolog of mammalian SRP54); contains the signal sequence-binding activity of SRP, interacts with the SRP RNA, and mediates binding of SRP to signal receptor; contains GTPase domain
SRV2	YNL138W	14	366743	368323	1580	W	CAP (cyclase-associated protein) subunit of adenylyl cyclase complex; N-terminus binds adenylyl cyclase and facilitates activation by RAS; C-terminus binds ADP-actin monomers, facilitating regulation of actin dynamics and cell morphogenesis
SSO2	YMR183C	13	627807	626920	887	C	Plasma membrane t-SNARE involved in fusion of secretory vesicles at the plasma membrane; syntaxin homolog that is functionally redundant with Sso1p
SSU72	SSU72	14	229095	229715	620	W	Transcription/RNA-processing factor that associates with TFIIB and cleavage/polyadenylation factor Pta1p; exhibits phosphatase activity on serine-5 of the RNA polymerase II C-terminal domain; affects start site selection in vivo
STE18	YJR086W	10	585983	586315	332	W	G protein gamma subunit, forms a dimer with Ste4p to activate the mating signaling pathway, forms a heterotrimer with Gpa1p and Ste4p to dampen signaling; C-terminus is palmitoylated and farnesylated, which are required for normal signaling
STE24	STE24lPIO2|AFC1	10	641923	643284	1361	W	Highly conserved zinc metalloprotease that functions in two steps of a-factor maturation, C-terminal CAAX proteolysis and the first step of N-terminal proteolytic processing; contains multiple transmembrane spans
STE4	YOR212W	15	742911	744182	1271	W	G protein beta subunit, forms a dimer with Ste18p to activate the mating signaling pathway, forms a heterotrimer with Gpa1p and Ste18p to dampen signaling; may recruit Rho1p to the polarized growth site during mating; contains WD40 repeats
STH1	YIL126W	9	117992	122071	4079	W	ATPase component of the ATP-dependent RSC chromatin remodeling complex required for kinetochore function in chromosome segregation; required for expression of early meiotic genes; essential helicase-related protein homologous to Snf2p
STN1	YDR082W	4	610437	611921	1484	W	Telomere end-binding and capping protein, plays a key role with Pol12p in linking telomerase action with completion of lagging strand synthesis, and in a regulatory step required for telomere capping
STO1	YMR125W	13	517538	520445	2907	W	Large subunit of the nuclear mRNA cap-binding protein complex, interacts with Npl3p to carry nuclear poly(A)+ mRNA to cytoplasm; also involved in nuclear mRNA degradation and telomere maintenance; orthologous to mammalian CBP80
STP1	YDR463W	4	1386807	1388366	1559	W	Transcription factor, activated by proteolytic processing in response to signals from the SPS sensor system for external amino acids; activates transcription of amino acid permease genes and may have a role in tRNA processing
STT3	YGL022W	7	452409	454565	2156	W	Subunit of the oligosaccharyltransferase complex of the ER lumen, which catalyzes asparagine-linked glycosylation of newly synthesized proteins; forms a subcomplex with Ost3p and Ost4p and is directly involved in catalysis
STU1	YBL034C	2	158392	153851	4541	C	Component of the mitotic spindle that binds to interpolar microtubules via its association with beta-tubulin (Tub2p); required for interpolar microtubules to provide an outward force on the spindle poles
SUA7	YPR086W	16	710099	711136	1037	W	Transcription factor TFIIB, a general transcription factor required for transcription initiation and start site selection by RNA polymerase II
SUV3	YPL029W	16	495504	497717	2213	W	ATP-dependent RNA helicase, component of the mitochondrial degradosome along with the RNase Msu1p; the degradosome associates with the ribosome and mediates turnover of aberrant or unprocessed RNAs
SWC1	YAL011W	1	132202	134079	1877	W	Protein of unknown function, component of the Swr1p complex that incorporates Htz1p into chromatin; required for formation of nuclear-associated array of smooth endoplasmic reticulum known as karmellae
SWI3	YJL176C	10	94528	92051	2477	C	One of 11 subunits of the SWI/SNF chromatin remodeling complex that regulates transcription by remodeling chromosomes; required for transcription of many genes, including ADH1, ADH2, GAL1, HO, INO1 and SUC2
SWS2	YNL081C	14	476620	476189	431	C	Putative mitochondrial ribosomal protein of the small subunit, has similarity to E. coli S13 ribosomal protein
SYN8	YAL014C	1	129020	128253	767	C	Endosomal SNARE related to mammalian syntaxin 8
TAF1	YGR274C	7	1043101	1039901	3200	C	TFIID subunit (145 kDa), involved in RNA polymerase II transcription initiation, has histone acetyltransferase activity, involved in promoter binding and G1/S progression
TAF12	YDR145W	4	746734	748353	1619	W	Subunit (61/68 kDa) of TFIID and SAGA complexes, involved in RNA polymerase II transcription initiation and in chromatin modification, similar to histone H2A
TAF14	TAF14lTafII30|ANC1|TFG3|TAF30|SWP29	16	305297	306136	839	W	Subunit (30 kDa) of TFIID, TFIIF, and SWI/SNF complexes, involved in RNA polymerase II transcription initiation and in chromatin modification, contains a YEATS domain
TAF5	YBR198C	2	618518	616122	2396	C	Subunit (90 kDa) of TFIID and SAGA complexes, involved in RNA polymerase II transcription initiation and in chromatin modification
TAF8	YML114C	13	43575	42043	1532	C	TFIID subunit (65 kDa), involved in RNA polymerase II transcription initiation
TAF9	YMR236W	13	742970	743443	473	W	Subunit (17 kDa) of TFIID and SAGA complexes, involved in RNA polymerase II transcription initiation and in chromatin modification, similar to histone H3
TAO3	YIL129C	9	113237	106107	7130	C	Protein involved in cell morphogenesis and proliferation, associated with protein kinase Cbk1p; mutants activate OCH1 transcription
TAP42	YMR028W	13	327481	328581	1100	W	Essential protein involved in the TOR signaling pathway; physically associates with the protein phosphatase 2A and the SIT4 protein phosphatase catalytic subunits
TCO89	YPL180W	16	205247	207646	2399	W	Subunit of TORC1 (Tor1p or Tor2p-Kog1p-Lst8p-Tco89p), a complex that regulates growth in response to nutrient availability; cooperates with Ssd1p in the maintenance of cellular integrity; deletion strains are hypersensitive to rapamycin
TFC7	YOR110W	15	528942	530249	1307	W	One of six subunits of the RNA polymerase III transcription initiation factor complex (TFIIIC); part of the TauA globular domain of TFIIIC that binds DNA at the BoxA promoter sites of tRNA and similar genes
TGL3	YMR313C	13	901306	899378	1928	C	Triacylglycerol lipase of the lipid particle, responsible for all the TAG lipase activity of the lipid particle; contains the consensus sequence motif GXSXG, which is found in lipolytic enzymes
THI80	YOR143C	15	602343	601384	959	C	Thiamine pyrophosphokinase, phosphorylates thiamine to produce the coenzyme thiamine pyrophosphate (thiamine diphosphate)
TIM17	YJL143W	10	147020	147496	476	W	Essential constituent of the mitochondrial inner membrane presequence translocase; interacts with Pam18p to recruit the presequence translocase-associated motor (PAM complex) and also required for protein sorting during import
TIM22	YDL217C	4	68607	67984	623	C	Component of the mitochondrial Tim54p-Tim22p complex involved in insertion of polytopic proteins into the inner membrane
TOA1	YOR194C	15	712544	711684	860	C	TFIIA large subunit; involved in transcriptional activation, acts as antirepressor or as coactivator; homologous to largest and second largest subunits of human and Drosophila TFIIA
TOK1	YJL093C	10	256729	254654	2075	C	Outward-rectifier potassium channel of the plasma membrane with two pore domains in tandem, each of which forms a functional channel permeable to potassium; carboxy tail functions to prevent inner gate closures; target of K1 toxin
TOM22	YNL131W	14	378769	379227	458	W	Component of the TOM (translocase of outer membrane) complex responsible for initial import of mitochondrially directed proteins; acts as a receptor for precursor proteins and mediates interaction between the TOM and TIM complexes
TOM37	YMR060C	13	392514	391531	983	C	Component of the mitochondrial outer membrane sorting and assembly machinery (SAM) complex; required for the sorting of some proteins to the outer membrane after import by the TOM complex
TOM40	YMR203W	13	668491	669654	1163	W	Component of the TOM (translocase of outer membrane) complex responsible for recognition and initial import steps for all mitochondrially directed proteins; constitutes the core element of the protein conducting pore
TRS120	YDR407C	4	1287929	1284060	3869	C	One of 10 subunits of the transport protein particle (TRAPP) complex of the cis-Golgi which mediates vesicle docking and fusion; involved in endoplasmic reticulum (ER) to Golgi membrane traffic
TRX2	YGR209C	7	913232	912918	314	C	Cytoplasmic thioredoxin isoenzyme of the thioredoxin system which protects cells against both oxidative and reductive stress, forms LMA1 complex with Pbi2p, acts as a cofactor for Tsa1p, required for ER-Golgi transport and vacuole inheritance
TRX3	YCR083W	3	259575	259958	383	W	Mitochondrial thioredoxin, highly conserved oxidoreductase required to maintain the redox homeostasis of the cell, forms the mitochondrial thioredoxin system with Trr2p, redox state is maintained by both Trr2p and Glr1p
TSC10	YBR265W	2	738577	739539	962	W	3-ketosphinganine reductase, catalyzes the second step in phytosphingosine synthesis, essential for growth in the absence of exogenous dihydrosphingosine or phytosphingosine, member of short chain dehydrogenase/reductase protein family
TSC11	YER093C	5	347608	343316	4292	C	Subunit of TORC2 (Tor2p-Lst8p-Avo1-Avo2-Tsc11p-Bit61p), a membrane-associated complex that regulates actin cytoskeletal dynamics during polarized growth and cell wall integrity; involved in sphingolipid metabolism; contains a RasGEFN domain
TUB2	YFL037W	6	56335	57708	1373	W	Beta-tubulin; associates with alpha-tubulin (Tub1p and Tub3p) to form tubulin dimer, which polymerizes to form microtubules
TVP23	YDR084C	4	614000	613401	599	C	Integral membrane protein localized to late Golgi vesicles along with the v-SNARE Tlg2p; green fluorescent protein (GFP)-fusion protein localizes to the cytoplasm in a punctate pattern
TVP38	YKR088C	11	605060	604047	1013	C	Integral membrane protein localized to late Golgi vesicles along with the v-SNARE Tlg2p; green fluorescent protein (GFP)-fusion protein localizes to the cytoplasm in a punctate pattern
TWF1	YGR080W	7	642014	643012	998	W	Twinfilin, highly conserved actin monomer-sequestering protein involved in regulation of the cortical actin cytoskeleton, composed of two cofilin-like regions, localizes actin monomers to sites of rapid filament assembly
UBA3	YPR066W	16	681210	682109	899	W	Protein that acts together with Ula1p to activate Rub1p before its conjugation to proteins (neddylation), which may play a role in protein degradation; GFP-fusion protein localizes to the cytoplasm in a punctate pattern
UBA4	YHR111W	8	333075	334397	1322	W	Protein that activates Urm1p before its conjugation to proteins (urmylation); one target is the thioredoxin peroxidase Ahp1p, suggesting a role of urmylation in the oxidative stress response
UBP12	YJL197W	10	63804	67568	3764	W	Ubiquitin-specific protease present in the nucleus and cytoplasm that cleaves ubiquitin from ubiquitinated proteins
UBP14	YBR058C	2	356015	353670	2345	C	Ubiquitin-specific protease that specifically disassembles unanchored ubiquitin chains; involved in fructose-1,6-bisphosphatase (Fbp1p) degradation; similar to human isopeptidase T
UBP3	YER151C	5	472419	469681	2738	C	Ubiquitin-specific protease that interacts with Bre5p to co-regulate anterograde and retrograde transport between endoplasmic reticulum and Golgi compartments; inhibitor of gene silencing; cleaves ubiquitin fusions but not polyubiquitin
UME6	YDR207C	4	867518	865008	2510	C	Key transcriptional regulator of early meiotic genes, binds URS1 upstream regulatory sequence, couples metabolic responses to nutritional cues with initiation and progression of meiosis, forms complex with Ime1p, and also with Sin3p-Rpd3p
UTP15	YMR093W	13	454014	455555	1541	W	Nucleolar protein, component of the small subunit (SSU) processome containing the U3 snoRNA that is involved in processing of pre-18S rRNA
VAC17	YCL063W	3	17290	18561	1271	W	Protein involved in vacuole inheritance; acts as a vacuole-specific receptor for myosin Myo2p
VAN1	YML115C	13	41794	40187	1607	C	Component of the mannan polymerase I; forms a complex with Mnn9p, which is involved in in mannan synthesis; mutants are vanadate-resistant
VHS3	YOR054C	15	429859	427835	2024	C	Functionally redundant (see also SIS2) inhibitory subunit of Ppz1p, a PP1c-related ser/thr protein phosphatase Z isoform; synthetically lethal with sis2; putative phosphopantothenoylcysteine decarboxylase involved in coenzyme A biosynthesis
VID27	YNL212W	14	247462	249810	2348	W	Cytoplasmic protein of unknown function; possibly involved in vacuolar protein degradation; not essential for proteasome-dependent degradation of fructose-1,6-bisphosphatase (FBPase); null mutants exhibit normal growth
VID28	YIL017C	9	320963	318198	2765	C	Protein involved in proteasome-dependent catabolite degradation of fructose-1,6-bisphosphatase (FBPase); localized to the nucleus and the cytoplasm
VMA22	YHR060W	8	220727	221272	545	W	Integral membrane protein that is required for vacuolar H+-ATPase (V-ATPase) function, although not an actual component of the V-ATPase complex; functions in the assembly of the V-ATPase; localized to the yeast endoplasmic reticulum (ER)
VMA4	YOR332W	15	943653	944354	701	W	Subunit E of the eight-subunit V1 peripheral membrane domain of the vacuolar H+-ATPase (V-ATPase), an electrogenic proton pump found throughout the endomembrane system; required for the V1 domain to assemble onto the vacuolar membrane
VMA8	YEL051W	5	58378	59148	770	W	Subunit D of the eight-subunit V1 peripheral membrane domain of the vacuolar H+-ATPase (V-ATPase), an electrogenic proton pump found throughout the endomembrane system; plays a role in the coupling of proton transport and ATP hydrolysis
VPS15	YBR097W	2	436945	441309	4364	W	Myristoylated serine/threonine protein kinase involved in vacuolar protein sorting; functions as a membrane-associated complex with Vps34p; active form recruits Vps34p to the Golgi membrane; also detected in mitochondria
VPS29	YHR012W	8	129475	130442	967	W	Endosomal protein that is a subunit of the membrane-associated retromer complex essential for endosome-to-Golgi retrograde transport; forms a subcomplex with Vps35p and Vps26p that selects cargo proteins for endosome-to-Golgi retrieval
VPS4	YPR173C	16	887833	886520	1313	C	AAA-type ATPase required for efficient late endosome to vacuole transport; catalyzes the release of an endosomal membrane-associated class E VPS protein complex; cytoplasmic protein that is also associated with an endosomal compartment
VPS52	YDR484W	4	1422754	1424679	1925	W	Component of the GARP (Golgi-associated retrograde protein) complex, Vps51p-Vps52p-Vps53p-Vps54p, which is required for the recycling of proteins from endosomes to the late Golgi; involved in localization of actin and chitin
VPS54	YDR027C	4	497314	494645	2669	C	Component of the GARP (Golgi-associated retrograde protein) complex, Vps51p-Vps52p-Vps53p-Vps54p, which is required for the recycling of proteins from endosomes to the late Golgi; potentially phosphorylated by Cdc28p
VPS60	YDR486C	4	1428111	1427422	689	C	Cytoplasmic and vacuolar membrane protein involved in late endosome to vacuole transport; required for normal filament maturation during pseudohyphal growth; may function in targeting specific cargo proteins for degradation
VPS70	YJR126C	10	658605	656170	2435	C	Protein of unknown function involved in vacuolar protein sorting
VPS72	YDR485C	4	1427198	1424811	2387	C	Protein of unknown function, component of the Swr1p complex that incorporates Htz1p into chromatin; required for vacuolar protein sorting
VPS75	YNL246W	14	185461	186350	889	W	Protein of unknown function involved in vacuolar protein sorting; detected in the nucleus
WBP1	YEL002C	5	150013	148721	1292	C	Beta subunit of the oligosaccharyl transferase (OST) glycoprotein complex; required for N-linked glycosylation of proteins in the endoplasmic reticulum
WHI3	YNL197C	14	269594	267609	1985	C	RNA binding protein that binds to and sequesters the G1 cyclin CLN3 mRNA; regulates cell fate and dose-dependently inhibits passage through Start by regulating the critical cell size requirement necessary for cell cycle progression
WHI4	YDL224C	4	56347	54398	1949	C	Putative RNA binding protein and partially redundant Whi3p homolog that regulates the cell size requirement for passage through Start and commitment to cell division
YBR220C	YBR220C	2	664672	662990	1682	C	Putative protein of unknown function; YBR220C is not an essential gene
YCR024C	YCR024C-B	3	162861	162595	266	C	Identified by expression profiling and mass spectrometry
YCR051W	YCR051W	3	214067	214735	668	W	Hypothetical protein
YCR079W	YCR079W	3	252842	254170	1328	W	Hypothetical protein
YCR095C	YCR095C	3	289255	288167	1088	C	Cytoplasmic protein required for replication of Brome mosaic virus in S. cerevisiae, which is a model system for studying replication of positive-strand RNA viruses in their natural hosts
YDL033C	YDL033C	4	393909	392656	1253	C	tRNA-specific 2-thiouridylase, responsible for 2-thiolation of the wobble base of mitochondrial tRNAs; human ortholog is implicated in myoclonus epilepsy associated with ragged red fibers (MERRF)
YDL073W	YDL073W	4	326613	329567	2954	W	Hypothetical protein
YDL114W	YDL114W	4	255604	256530	926	W	Hypothetical protein
YDL199C	YDL199C	4	103354	101291	2063	C	Hypothetical protein
YDL206W	YDL206W	4	90177	92465	2288	W	Hypothetical protein
YDR066C	YDR066C	4	582495	581905	590	C	Hypothetical protein
YDR128W	YDR128W	4	709545	712991	3446	W	Hypothetical protein
YDR131C	YDR131C	4	718456	716786	1670	C	Hypothetical protein
YDR266C	YDR266C	4	1002018	1000099	1919	C	Hypothetical protein
YDR326C	YDR326C	4	1124919	1120603	4316	C	Hypothetical protein
YDR332W	YDR332W	4	1130995	1133064	2069	W	Hypothetical protein
YDR411C	YDR411C	4	1294385	1293360	1025	C	Protein of unknown function, localizes to the ER, contains four transmembrane domains; member of the Der1p-like family
YDR412W	YDR412W	4	1294684	1295391	707	W	Protein required for cell viability
YDR476C	YDR476C	4	1411118	1410444	674	C	Hypothetical protein
YEL043W	YEL043W	5	70478	73348	2870	W	Hypothetical protein
YER128W	YER128W	5	415855	416466	611	W	Hypothetical protein
YFR038W	YFR038W	6	229367	231928	2561	W	Putative ATPase containing the DEAD/H helicase-related sequence motif; YFR038W is not an essential gene
YGL140C	YGL140C	7	245017	241358	3659	C	Hypothetical protein
YGL245W	YGL245W	7	39023	41149	2126	W	Glutamyl-tRNA synthetase (GluRS), forms a complex with methionyl-tRNA synthetase (Mes1p) and Arc1p; complex formation increases the catalytic efficiency of both tRNA synthetases and ensures their correct localization to the cytoplasm
YGR223C	YGR223C	7	942218	940872	1346	C	Phosphatidylinositol 3,5-bisphosphate-binding protein, predicted to fold as a seven-bladed beta-propeller; displays punctate cytoplasmic localization
YGR263C	YGR263C	7	1019247	1017973	1274	C	Putative protein of unknown function; green fluorescent protein (GFP)-fusion protein localizes to the endoplasmic reticulum
YHL010C	YHL010C	8	83717	81960	1757	C	Putative protein of unknown function, contains a zinc finger region and has homology to human BRAP2, which is a cytoplasmic protein that binds nuclear localization sequences
YHR036W	YHR036W	8	180338	181753	1415	W	Essential nuclear envelope integral membrane protein identified as a suppressor of a cold-sensitive mutant of CRM1, a karyopherin; homologous to and interacts with Brr6p, which is a nuclear envelope protein involved in nuclear export
YHR121W	YHR121W	8	352759	353322	563	W	Protein containing an Lsm domain and an AD domain; may bind RNA and have a role in RNA processing
YHR122W	YHR122W	8	353628	354323	695	W	Protein required for cell viability
YIL002W-A	YIL002W-A	9	350298	350507	209	W	Identified by expression profiling and mass spectrometry
YIL039W	YIL039W	9	278425	279846	1421	W	Hypothetical protein
YIL151C	YIL151C	9	60694	57338	3356	C	Hypothetical protein
YJL181W	YJL181W	10	85658	87493	1835	W	Hypothetical protein
YJR085C	YJR085C	10	585352	585035	317	C	Putative protein of unknown function; detectable in highly purified mitochondria
YJR088C	YJR088C	10	587288	586410	878	C	Putative protein of unknown function; green fluorescent protein (GFP)-fusion protein localizes to the endoplasmic reticulum
YKL023W	YKL023W	11	393364	394197	833	W	Putative protein of unknown function; green fluorescent protein (GFP)-fusion protein localizes to the cytoplasm
YKL033W	YKL033W	11	375099	378215	3116	W	Putative protein of unknown function; green fluorescent protein (GFP)-fusion protein localizes to the cytoplasm; YKL033W is an essential gene
YKL091C	YKL091C	11	270294	269362	932	C	Putative homolog of Sec14p, which is a phosphatidylinositol/phosphatidylcholine transfer protein involved in lipid metabolism; localizes to the nucleus
YKL100C	YKL100C	11	255104	253341	1763	C	Hypothetical protein
YKL171W	YKL171W	11	127480	130266	2786	W	Putative protein of unknown function; predicted protein kinase; implicated in proteasome function; epitope-tagged protein localizes to the cytoplasm
YKR017C	YKR017C	11	472992	471337	1655	C	Putative protein of unknown function; contains a RING finger motif
YKR064W	YKR064W	11	562189	564780	2591	W	Putative protein of unknown function; green fluorescent protein (GFP)-fusion protein localizes to the cytoplasm and nucleus; detectable in highly purified mitochondria
YLR072W	YLR072W	12	278863	280944	2081	W	Protein of unknown function; green fluorescent protein (GFP)-fusion protein localizes to the cytoplasm in a punctate pattern
YLR077W	YLR077W	12	283873	285624	1751	W	The authentic, non-tagged protein was localized to the mitochondria
YLR193C	YLR193C	12	540538	540011	527	C	Hypothetical protein
YLR218C	YLR218C	12	573920	573468	452	C	Hypothetical protein
YLR363W-A	YLR363W-A	12	853460	853717	257	W	Hypothetical protein identified by homology. See FEBS Letters [2000] 487:31-36.
YLR422W	YLR422W	12	965894	971692	5798	W	Hypothetical protein
YLR440C	YLR440C	12	1017694	1015565	2129	C	Protein of unknown function proposed to be involved in protein secretion
YLR456W	YLR456W	12	1055068	1055682	614	W	Hypothetical protein
YMC1	YMC1	16	673748	674671	923	W	Putative mitochondrial inner membrane transporter, member of the mitochondrial carrier (MCF) family
YME1	YPR024W	16	610478	612721	2243	W	Subunit, with Mgr1p, of the mitochondrial inner membrane i-AAA protease complex, which is responsible for degradation of unfolded or misfolded mitochondrial gene products; mutation causes an elevated rate of mitochondrial turnover
YML030W	YML030W	13	216435	216914	479	W	Hypothetical protein
YML081W	YML081W	13	104777	108532	3755	W	Hypothetical protein
YML6	YML025C	13	225365	224406	959	C	Mitochondrial ribosomal protein of the large subunit, has similarity to E. coli L4 ribosomal protein and human mitoribosomal MRP-L4 protein; essential for viability, unlike most other mitoribosomal proteins
YMR178W	YMR178W	13	618478	619302	824	W	Hypothetical protein
YMR221C	YMR221C	13	715444	713930	1514	C	The authentic, non-tagged protein was localized to the mitochondria
YMR226C	YMR226C	13	722395	721592	803	C	NADP(+)-dependent dehydrogenase; acts on serine, L-allo-threonine, and other 3-hydroxy acids
YMR237W	YMR237W	13	743748	745922	2174	W	Protein that colocalizes with clathrin-coated vesicles; involved in transport at the trans-Golgi
YMR299C	YMR299C	13	865349	864411	938	C	Dynein light intermediate chain (LIC); localizes with dynein, null mutant is defective in nuclear migration
YMR310C	YMR310C	13	896668	895715	953	C	Hypothetical protein
YMR315W	YMR315W	13	902799	903848	1049	W	Hypothetical protein
YNG2	YHR090C	8	284627	283779	848	C	Subunit of the NuA4 histone acetyltransferase complex that acetylates histone H4 and H2A; has similarity to the human tumor suppressor ING1
YNL083W	YNL083W	14	471379	473016	1637	W	Probable transporter, member of the Ca2+-binding subfamily of the mitochondrial carrier family, with two EF-hand motifs; Pet9p and Sal1p have an overlapping function critical for viability; polymorphic in different S. cerevisiae strains
YNL116W	YNL116W	14	408343	409911	1568	W	Protein involved in regulating spindle position and orientation, functionally redundant with Dma1p; homolog of S. pombe Dma1 and H. sapiens Chfr
YNL136W	YNL136W	14	370370	371647	1277	W	Subunit of the NuA4 histone acetyltransferase complex, which acetylates the N-terminal tails of histones H4 and H2A
YNL152W	YNL152W	14	346315	347544	1229	W	Protein required for cell viability
YNL176C	YNL176C	14	306982	305072	1910	C	Hypothetical protein
YNL213C	YNL213C	14	247105	246461	644	C	Hypothetical protein
YNL247W	YNL247W	14	182876	185179	2303	W	Protein required for cell viability
YNL275W	YNL275W	14	119268	120998	1730	W	Plasma membrane protein that binds HCO3-, I-, Br-, NO3- and Cl- ; putative boron efflux transporter with similarity to A. thaliana BOR1 which is a known boron efflux transporter
YNL295W	YNL295W	14	76946	78520	1574	W	Hypothetical protein
YNL311C	YNL311C	14	51687	49396	2291	C	F-box protein
YNL320W	YNL320W	14	37699	38553	854	W	Hypothetical protein
YNR020C	YNR020C	14	668224	667412	812	C	Hypothetical protein
YNR021W	YNR021W	14	668379	669593	1214	W	Hypothetical protein
YNR036C	YNR036C	14	694824	694363	461	C	Putative mitochondrial ribosomal protein of the small subunit, has similarity to E. coli and human mitochondrial S12 ribosomal proteins
YNR047W	YNR047W	14	708525	711206	2681	W	Putative protein kinase that, when overexpressed, interferes with pheromone-induced growth arrest; localizes to the cytoplasm; potential Cdc28p substrate
YOL124C	YOL124C	15	86757	85456	1301	C	Catalytic subunit of an adoMet-dependent tRNA methyltransferase complex (Trm11p-Trm112p), required for the methylation of the guanosine nucleotide at position 10 (m2G10) in tRNAs; contains a THUMP domain and a methyltransferase domain
YOR093C	YOR093C	15	502453	497507	4946	C	Hypothetical protein
YOR118W	YOR118W	15	546858	548561	1703	W	Hypothetical protein
YOR138C	YOR138C	15	586325	584310	2015	C	Protein involved in regulation of Rsp5p, which is an essential HECT ubiquitin ligase; required for binding of Rsp5p to Ubp2p; contains an UBA domain
YOR215C	YOR215C	15	747283	746726	557	C	Hypothetical protein
YOR322C	YOR322C	15	921059	918603	2456	C	Protein of unknown function involved in maintenance of proper telomere length; null mutant shows a reduced affinity for the alcian blue dye suggesting a decreased net negative charge of the cell surface
YPL105C	YPL105C	16	355409	352860	2549	C	Hypothetical protein
YPL150W	YPL150W	16	268187	270892	2705	W	Hypothetical protein
YPL225W	YPL225W	16	126006	126446	440	W	Hypothetical protein
YPR084W	YPR084W	16	706970	708340	1370	W	Hypothetical protein
YPR085C	YPR085C	16	709826	708495	1331	C	Protein required for cell viability
YPR089W	YPR089W	16	713273	715939	2666	W	Hypothetical protein
YPR143W	YPR143W	16	818319	819071	752	W	Nucleolar protein, constituent of pre-60S ribosomal particles; required for processing of the 27S pre-rRNA at the A2 site to yield 5.8S and 25S rRNA
YPT10	YBR264C	2	738364	737765	599	C	GTP binding protein that contains the PEST signal sequence specific for proteolytic enzymes; may be involved in vesicular transport; overexpression leads to accumulation of Golgi-like cisternae with budding vesicles
YPT31	YER031C	5	214746	214075	671	C	GTPase of the Ypt/Rab family, very similar to Ypt32p; involved in the exocytic pathway; mediates intra-Golgi traffic or the budding of post-Golgi vesicles from the trans-Golgi
YPT32	YGL210W	7	93797	94465	668	W	GTPase of the Ypt/Rab family, very similar to Ypt31p; involved in the exocytic pathway; mediates intra-Golgi traffic or the budding of post-Golgi vesicles from the trans-Golgi
YRB2	YIL063C	9	243741	242758	983	C	Protein of unknown function involved in nuclear processes of the Ran-GTPase cycle; involved in nuclear protein export; contains Ran Binding Domain and FxFG repeats; interacts with Srm1p, GTP-Gsp1p, Rna1p and Crm1p; is not essential
YRM1	YOR172W	15	654211	656571	2360	W	Zn2-Cys6 zinc-finger transcription factor that activates genes involved in multidrug resistance; paralog of Yrr1p, acting on an overlapping set of target genes
ZRT3	YKL175W	11	118798	120309	1511	W	Vacuolar membrane zinc transporter, transports zinc from storage in the vacuole to the cytoplasm when needed; transcription is induced under conditions of zinc deficiency
