# Supplementary material for: PHD and TFIIS-Like Domains of the Bye1 Transcription Factor Determine Its Multivalent Genomic Distribution
Source: PLoS One. 2014 Jul 16;9(7):e102464. doi: 10.1371/journal.pone.0102464 (PMC4100922; doi:10.1371/journal.pone.0102464)
Supplement: Table S5 — GO term annotations for biological processes of genes showing Bye1 presence at promoters (XLS) [file pone.0102464.s011.xls]

## Sheet: GO_BP_Bye1-Myc at promoters
GOID	GO term	Frequency	%	Gene(s)
16070	RNA metabolic process	414 out of 1723 genes	24	DEP1,CCR4,GPB2,BUD14,UTP20,POP8,LSM2,SAS3,RPS8A,EXO84,SIF2,MUD1,RPB5,CDC28,RPS6B,MSI1,TAF5,ABD1,PRP5,ENP1,SRB6,SNF5,RRP7,MRC1,HTL1,SLM5,TAF2,RSC6,BUD31,PAT1,SRB8,CDC39,MED2,PTC1,NOP1,PRP9,DBP10,SLM3,PUS9,PRP11,MTF2,MBP1,BRE1,SUB2,SNU23,RRP42,NOP14,TRM8,NHP2,CWC2,FAL1,RPC11,RPS13,TFB5,PDC2,RRP1,TAF12,CTH1,SAC3,TRM82,SUP35,ARG82,SAS4,RVB1,REF2,EBS1,UME6,HTB1,HTA1,SIR4,PCF11,RRP45,CFT1,RSC3,SRB7,FCF…
6810	transport	353 out of 1723 genes	20.5	VPS8,SYN8,FUN26,NUP60,SLA1,RFT1,PET9,APL3,ERD2,EDE1,SEC17,NUP170,FLR1,KAP104,SCO1,AKL1,TIM12,VPS15,EXO84,CMD1,TEF2,VMA2,ATG14,AGP2,ARL1,SMY2,RIM2,FTH1,TRS20,APM3,BSD2,VBA2,GBP2,ATG22,RHB1,FEN2,FEN1,NPC2,PEX19,SUB2,ASM4,SRP14,NUP84,CDC48,ARF2,COP1,SEC31,GGC1,YDL199C,GLE1,TIM22,GCS1,BRE4,VPS54,DET1,VPS41,TVP23,SSS1,RLI1,GSG1,KIN1,PEX7,NUM1,SAC3,SEC1,SEC7,SLY1,VPS64,MSC2,SRP101,TIM11,PEP7,PEX3,MSN5,…
6350	transcription	226 out of 1723 genes	13.1	DEP1,CCR4,GPB2,BUD14,HAP3,SAS3,SIF2,CKS1,RPB5,CDC28,MSI1,TAF5,SRB6,SNF5,MRC1,HTL1,SNT1,TAF2,RSC6,SRB8,TUP1,CDC39,MED2,RPN4,MBP1,BRE1,SUB2,PHO2,RPC11,TFB5,PDC2,TAF12,ARG82,SAS4,RVB1,REF2,UME6,HTB1,HTA1,SIR4,PCF11,CFT1,RSC3,SRB7,ESC2,SPT3,UTP5,RPB7,ARO80,CAD1,LRS4,STP1,SPP41,GCN4,POL5,HAT2,DOT6,RSP5,SPT15,SPT2,CHD1,RAD3,CAF16,RPO41,RSC8,PDR1,CKB1,DST1,RAD6,RPB9,AFT1,TAF6,SNF4,SOH1,ITC1,NUT1,CUP2,SP…
8150	biological process unknown	211 out of 1723 genes	12.2	RBG1,BDH2,UBP13,YBR056W,RTC2,YBR196C-B,YBR197C,YBR220C,YBR221W-A,PCS60,OM14,ERT1,MTC4,AIM5,YBR271W,YBR287W,YCR023C,YCR043C,YCR051W,AHC2,LUG1,OCA4,YDL012C,BSC1,STP4,PBP4,YET3,YDL073W,UBX3,YDL114W,SNA4,YDL129W,YDL133W,YDL160C-A,RTN2,YDL206W,YDR026C,AIM7,RTR2,OCA6,DOS2,YDR090C,MTC5,YDR132C,GIR2,YDR169C-A,YDR186C,YDR262W,YDR266C,YDR338C,YDR348C,YDR370C,CTS2,YDR374C,YDR444W,HEH2,YDR476C,YDR506C,YDR514…
6464	protein modification process	191 out of 1723 genes	11.1	DEP1,PMT2,CYC3,GCV3,RFT1,PSY4,SAS3,PTC3,CDC27,TEL1,PKC1,HHF1,UBP14,VPS15,SIF2,SLI15,CDC28,TAF5,KTR4,PPS1,SGF29,PBN1,MAK31,SNT1,RAD18,PTC6,PTC1,APC11,SLX5,NAT1,UBC9,BRE1,MRK1,PMT1,DUN1,CDC53,PPH21,UFD2,OST4,CDC34,PPH3,KIN1,YDR131C,SAN1,TAF12,UME6,RKM4,SWM1,GCN2,PIB1,SKP1,UBA2,SPT3,SIZ1,ERD1,GPI17,TOM1,SNF1,PKH1,WBP1,UBC8,HAT2,PMI40,GAL83,UBP9,YCK3,RSP5,UBP5,UBP3,CDH1,ATE1,CKB1,STT3,CWH41,ALG13,RAD…
7049	cell cycle	179 out of 1723 genes	10.4	CCR4,CDC24,SLA1,PIN4,PTC3,CDC27,HHT1,KAP104,SIF2,CMD1,CKS1,CDC28,PPS1,BUD3,MRC1,CDC10,HTL1,SNT1,RSC6,BUD31,MSH3,CDC39,APC11,RPN4,MPS1,MBP1,UBC9,BRE1,DUN1,CDC48,CDC53,PPH21,GCS1,RAD61,DAD1,DBF4,CDC34,MSH6,ARP10,GSG1,SAC3,CDC37,SCC2,ATC1,VPS64,SPC19,UME6,SWM1,GCN2,RSC3,SKP1,ESC2,CDC40,XRS2,MUS81,LRS4,ECM11,TOM1,WBP1,CIN8,PEA2,TUB2,SMC2,RSC8,SAP155,CDH1,CKB1,RAD6,MAD1,MLC1,SOH1,PCL10,CDC55,CLG1,SEC1…
6950	response to stress	176 out of 1723 genes	10.2	EDE1,PIN4,PTC3,TEL1,HSP26,VPS15,SIF2,ATG14,AGP2,CDC28,MSI1,RGD1,SNF5,LRE1,MRC1,HTL1,SNT1,RAD18,PTC6,TRX3,MSH3,PTC1,SLX5,RPN4,BRE1,MRK1,SUB2,DUN1,PHO2,NUP84,UFD2,YPD1,SHU2,TFB5,MSH6,SAN1,SAC3,CDC37,SCC2,CDC1,ATC1,HTB1,HTA1,SIR4,GCN2,NSE3,RAD34,TRR1,EAF1,ESC2,XRS2,VPS74,MUS81,RAD30,TSA2,SNF1,GRX2,GCN4,RAD23,PRE1,ISC1,SSA4,RAD4,RAD3,ATG18,RSC8,CKB1,RAD6,RPB9,MMS2,SOH1,EDC1,RSC1,PIL1,SPT6,TRX2,ZPR1,Y…
6412	translation	172 out of 1723 genes	10	FUN12,RPS8A,RPL32,RPL4A,RPG1,TEF2,MRPS9,RPS6B,MRPS5,TAE1,MRPL37,MRPL27,SRO9,MRPL32,SLM5,IMG1,PAT1,SLM3,MTF2,RPS29B,CBS1,PPH21,RPL35B,RPL41A,RPL35A,GLE1,RPL4B,RSM10,RPS13,RLI1,MRPL1,SUP35,EBS1,MRPL7,GCN2,MRPS28,YDR341C,MRP20,TIF35,SNF1,RSM28,RPL12A,RPS24A,RPS8B,RPS26B,ECM32,GCN20,RPL29,RPL30,RPL24A,MNP1,RPL7A,RPL28,RMD9,RPS2,RPL9A,RPS26A,CDC55,GCN1,EDC1,GUS1,RPL26B,YGR054W,MRPL25,GCD2,MRP13,RPL11B…
42254	ribosome biogenesis	152 out of 1723 genes	8.8	UTP20,POP8,RPS8A,NUP170,RPS6B,ENP1,RRP7,NOP1,DBP10,ASM4,RRP42,NUP84,NOP14,NHP2,NOP6,FAL1,MAK21,RPS13,RRP1,RLI1,RRP45,FCF1,UTP5,TOM1,SNU13,RPL12A,TMA20,RPS24A,RPS8B,GLE2,RSP5,NSA2,LCP5,RPS26B,CGR1,RPL30,MRH4,SRM1,SEH1,NSA1,PRP43,RPS2,NUP49,RPS26A,RAI1,SLX9,RPL11B,NOP7,NUP57,UTP8,MTR3,CRM1,RPP1,RRP3,SSF1,RPF1,IMP3,NMD3,UTP9,YRB2,RPS24B,SQT1,RPS14B,NUP85,TOR1,RPS5,MRT4,NUP120,RRP14,UTP11,LTV1,EBP2,D…
16192	vesicle-mediated transport	152 out of 1723 genes	8.8	VPS8,SLA1,APL3,ERD2,EDE1,SEC17,AKL1,VPS15,EXO84,CMD1,ARL1,SMY2,FTH1,TRS20,APM3,RHB1,FEN2,FEN1,CDC48,ARF2,COP1,SEC31,GCS1,BRE4,VPS54,TVP23,GSG1,KIN1,SEC1,SEC7,SLY1,PEP7,VPS74,TRS120,NHX1,TRS31,VPS60,PKH1,SEC20,AGE1,YPT31,YOS1,GLO3,YCK3,RSP5,COG3,DNF1,YPT1,EMP47,ATG18,RET2,ERP6,PIB2,VPS45,USE1,MLC1,SEC27,EMP24,COG1,SEC15,SEC9,PIL1,COG2,KRE11,TRX2,HSE1,APM2,OSH7,VPS29,OSH3,SFB3,GGA2,BZZ1,YCK1,SVP26,…
51276	chromosome organization	143 out of 1723 genes	8.3	SWC3,DEP1,HEK2,SAS3,CDC27,TEL1,HHF1,HHT1,SIF2,MSI1,TAF5,SNF5,SGF29,GBP2,MRC1,HTL1,SNT1,RSC6,TUP1,APC11,SLX5,MPS1,BRE1,RAD61,STN1,TAF12,SCC2,RVB1,EBS1,UME6,HTB1,HTA1,SIR4,RSC3,SKP1,EAF1,XRS2,SPT3,LRS4,VPS72,RAD23,HAT2,CIN8,CHZ1,RSP5,SPT2,RAD4,CHD1,TUB2,SMC2,RSC8,CDH1,RAD6,SGF73,TAF6,SOH1,ITC1,SPT16,RTF1,RTG2,RSC1,ESP1,TEL2,SPT6,GCN5,BUD32,RTT102,PXR1,RSC30,TRA1,DNA2,CDC23,IRR1,ULP2,STH1,ARP4,SET2,…
6259	DNA metabolic process	118 out of 1723 genes	6.8	CCR4,HEK2,TEL1,MUM2,CDC28,MSI1,SNF5,GBP2,MRC1,RAD18,MSH3,SLX5,RPN4,MBP1,BRE1,SUB2,DUN1,DBF4,SHU2,TFB5,STN1,MSH6,SAC3,SCC2,CDC1,EBS1,UME6,HTB1,HTA1,SIR4,NSE3,RSC3,RAD34,EAF1,ESC2,XRS2,MUS81,RAD30,ECM11,RAD23,SPT15,RAD4,RAD3,RSC8,IRC5,RAD6,RPB9,MMS2,SOH1,RSC1,TEL2,TRX2,BUD32,PXR1,MSC7,RSC30,TRA1,ORC6,MSH1,DNA2,THP2,STH1,REV7,RRD1,IMP2',PSF2,ARP4,SRS2,NUC1,POL32,TAH11,RFC2,APN1,DOA1,IRC19,TRX1,IES3,…
7005	mitochondrion organization	116 out of 1723 genes	6.7	TIM12,MRPS9,DEM1,FZO1,RIM2,MRPS5,MRPL37,MRPL27,MRPL32,SLM5,IMG1,PTC1,QRI7,GGC1,TIM22,RSM10,RRG1,PET100,MRPL1,NUM1,UPS3,MRPL7,TIM11,MRPS28,MRP20,QCR7,RSP5,RPO41,COX18,MRPL25,TOM20,MRP13,PCP1,MRPS35,RSM27,PHB2,TIM10,DIA4,MAS2,MSR1,COX23,MSH1,MRPL6,PTH1,MDM31,TIM44,ARC15,RSM25,COX16,MRPL8,PAM16,TIM17,ATP12,SSC1,ARP3,MRP17,CCE1,OCT1,MRPL38,MIA40,MRPL13,PAM17,MRPL20,PAM18,PET309,MEF1,GEP5,MAS1,MSS51,C…
42221	response to chemical stimulus	112 out of 1723 genes	6.5	SWC3,CYS3,CCR4,CDC24,GPB2,RIB1,PSY4,EDE1,FLR1,CSG2,SCO1,UBP14,RGD1,CDC10,TRX3,FIG2,CDC39,RPN4,PRM7,PPH3,SAN1,SSY1,ARG82,VPS64,UME6,SSD1,TRR1,VPS74,CAD1,TSA2,VPS60,GRX2,GCN4,RSP5,PEA2,UBP3,STE2,PDR1,RPB9,ITC1,CUP2,GTR2,SNG1,TRX2,STE20,ETP1,OPI1,PPA1,YHK8,STE12,GRE3,YCK1,SCH9,SKN7,VID28,RPL2B,MAM33,YIL077C,MNI1,KAR2,YJL055W,BCK1,CSN12,STE18,GRR1,MET14,ELM1,TMA19,YKL075C,SRX1,LTV1,CNB1,EAP1,HSP104,T…
16044	membrane organization	102 out of 1723 genes	5.9	SLA1,RFT1,EDE1,SEC17,AKL1,TIM12,CMD1,ATG14,FZO1,FTH1,FEN2,NUP84,CDC48,SEC31,TIM22,BRE4,VPS41,GSG1,SEC1,TIM11,PEP7,PKH1,SEC20,GLE2,GLO3,RSP5,DNF1,YPT1,ATG18,SEC15,SEC9,COX18,TOM20,PIL1,GTR2,TRX2,HSV2,OSH7,TIM10,BRL1,OSH3,SFB3,BZZ1,YCK1,APQ12,GVP36,NEO1,SEC6,SEC28,SEC24,PAN1,NUP85,ENT3,DID4,CWP1,YKT6,MEH1,ALY1,SNF7,TRX1,NYV1,ENT2,SEC13,CDC42,FKS1,MDM30,SUR7,SAM37,MYO5,DNF3,SSO2,VTI1,PEP5,SFB2,END3,…
44257	cellular protein catabolic process	86 out of 1723 genes	5	CNE1,PIM1,PRE7,PTH2,SHP1,CDC27,UBP14,ATG14,SAF1,BSD2,MGR1,PBN1,RPT2,APC11,RPN6,CDC48,CDC53,RPN5,UFD2,CDC34,YDR131C,SAN1,SWM1,SKP1,UBX5,RPT3,URH1,RPN9,UBC8,RAD23,PRE1,PUP3,RSP5,PRE4,RPN12,CDH1,SCL1,ATE1,RPT6,RAD6,PRE9,UBR1,PUP2,RPN1,GGA2,CDC23,RPN10,VID28,SSM4,STS1,PRE3,KAR2,GRR1,DID4,SSH4,ADD66,DOA1,OMA1,SNF7,HRT3,HRD3,YLR224W,MDM30,VID22,RPN13,UBC7,UBX4,SCJ1,CUE1,DSK2,PRC1,PRE5,ASI3,YDJ1,ELA1,YN…
70271	protein complex biogenesis	84 out of 1723 genes	4.9	CYC3,NUP60,BUD14,PIM1,NUP170,SCO1,TAF5,TAF2,ASM4,SRP14,RPN6,TFB5,PET100,PEX7,TAF12,TIM11,SKP1,EAF1,RPB7,RPN9,QCR7,GIM4,GAL83,SPT15,STE2,YPT1,PRE4,DST1,RPB9,MMS2,VPS45,TAF6,CUP2,SPT16,TFG2,TFC4,PAC10,TWF1,TOM20,VMA21,VOA1,TFG1,NAS6,TAF1,VMA22,SFB3,DMA1,COX23,CAP2,SEC24,COX16,RPC17,RRN7,ARP4,ATP12,CYT2,SRP21,RPC25,ADD66,IRC25,PEX13,PBA1,YKE2,COA4,POB3,TAF8,SAM37,YTA12,PKR1,NUP53,TAF9,SFB2,DMA2,BNI5…
7010	cytoskeleton organization	80 out of 1723 genes	4.6	BUD14,SLA1,STU1,CDC27,PKC1,AKL1,CMD1,CDC28,AME1,APC11,MPS1,UBC9,PPH21,GCS1,DAD1,NUM1,CDC37,CDC1,SPC19,SKP1,SPC110,CIN8,SPC25,TSC11,RSP5,PEA2,CDH1,MLC1,CDC55,TWF1,ESP1,BZZ1,DMA1,CDC23,CAP2,GVP36,ARC15,SLM1,STH1,RRD1,PAN1,PFD1,SWE1,ARP3,BIR1,ENT3,TVP38,SFI1,LDB18,COF1,ACF2,ENT2,TUB4,ARC18,AIP1,SPC24,ROT1,DSK2,SLM2,END3,RHO2,DMA2,CBK1,BNI5,BNI1,PCL1,SSK2,ARC35,MDM20,SHE4,SGO1,ARF3,PFY1,SLK19,APC5,RB…
7165	signal transduction	76 out of 1723 genes	4.4	CDC24,GPB2,EDE1,PIN4,PTC3,PKC1,VPS15,SIF2,MSI1,RGD1,MRC1,SNT1,PTC1,BRE1,DUN1,YPD1,LRG1,CDC37,VPS64,GCN2,ESC2,VPS74,FRQ1,TRS120,PKH3,SNF1,PKH1,GCN4,GAL83,TSC11,BOI2,PEA2,STE2,RGD2,RAD6,RTG2,STE20,OPI1,GIC1,KOG1,SLM1,BCK1,TOR1,CSN12,STE18,BUD2,CNB1,SAP190,HOG1,CDC42,CDC25,TUS1,TSA1,CMP2,FAR3,SGS1,TRS130,SLM2,MKS1,RHO2,GIS2,BNI1,CLA4,LEM3,SSK2,RTG1,SPT20,BAG7,LCB4,STE4,SOG2,PDE2,PHO85,DDC1,TPK2,OPY2
44262	cellular carbohydrate metabolic process	75 out of 1723 genes	4.4	PMT2,RFT1,SHP1,PRS4,CHS3,UBP14,KTR4,MDH3,PMT1,RBS1,OST4,PDC2,ARG82,ERD1,SNF1,WBP1,UBC8,PMI40,PRS2,STT3,CWH41,ALG13,SNF4,PCL10,MNT2,CAX4,TDH3,PRS3,VMA22,GRE3,SOL3,SVP26,MNT3,VID28,PIG2,IMP2',GUT2,OST1,FBP26,KRE9,MNN11,MNN5,HOC1,ELM1,GPM1,PRS1,GLG1,HSP104,GSY2,FKS1,YLR345W,TAL1,VIP1,GAL80,VAN1,SWP1,BCH1,KTR5,ALG11,EOS1,MLS1,GCR2,ALG9,PPG1,MNT4,PRS5,ALG6,ALG8,OST3,KTR1,DDP1,PHO85,KTR6,ALG5,DPM1
44255	cellular lipid metabolic process	73 out of 1723 genes	4.2	DEP1,URA7,SCS22,CDS1,PDX3,CSG2,CST26,TSC3,CMD1,AGP2,IFA38,CDC28,TSC10,PBN1,FEN1,TSC13,MDH3,TGL2,ARG82,GPI17,ISC1,TSC11,RSP5,SCS3,ROG1,MUQ1,OPI1,OSH7,ERG11,HTD2,EPT1,GPI16,ERG9,APQ12,LAS21,GWT1,TES1,SPT23,OAR1,SAC1,FOX2,OAF3,GPT2,YEH2,GAA1,UPS1,ECI1,SEC14,LCB1,LIP1,TGL3,IDP3,GPI15,ALG11,VAC7,INP52,CYB5,PSD1,PIK1,ALG6,ALG8,ARF3,INP53,SMP3,LCB4,ALE1,DGA1,DGK1,BTS1,SPT14,FAS2,PIS1,DPM1
6519	cellular amino acid and derivative metabolic process	63 out of 1723 genes	3.7	CYS3,GCV3,ECM31,HIS7,SHM1,LEU2,SLM5,PHO2,YFH1,GLT1,ARO1,ARG82,GCN2,PRO1,YDR341C,TRP4,ARO80,GCN4,PRO3,ILV1,DUG1,LEU1,DSD1,GUS1,MUQ1,YGR012W,UGA1,YGR102C,MSM1,TYS1,DIA4,DED81,THR1,PAN5,MSR1,EPT1,PAN6,URA2,MDE1,MET14,PUT3,MAE1,SPE1,DPS1,FRS1,CHA4,SEC14,MSK1,MET4,FPR1,PSD1,LAP3,YNL247W,PHA2,GSH2,GLN4,HIS3,CPA1,PRO2,MET31,ISM1,MSD1,HTS1
32989	cellular component morphogenesis	61 out of 1723 genes	3.5	CDC24,BUD14,SLA1,FZO1,BUD3,CDC10,BUD31,FIG2,SHS1,NUM1,ATC1,UPS3,DOT6,BOI2,PEA2,DNF1,CKB1,SEC15,TWF1,BUD32,STE20,OSH7,GIC1,OSH3,KIC1,CDC12,DMA1,YCK1,CKA1,SEC6,TAO3,PAN1,BCK1,SWE1,CDC11,ELM1,BUD2,LAS1,LDB18,CDC42,CDC3,CHS5,MDM30,BUD22,MYO5,END3,RHO2,DMA2,YCK2,CBK1,BNI1,PCL1,CLA4,BUD17,CKB2,ARF3,PFY1,MSB1,MGM1,RAX1,PHO85
7059	chromosome segregation	53 out of 1723 genes	3.1	GIP4,MTW1,NUP170,CDC27,SLI15,AME1,MRC1,PAT1,APC11,MPS1,RAD61,SCC2,MUS81,SIZ1,LRS4,CIN8,SPC25,TUB2,SMC2,CDH1,SOH1,ESP1,RTT102,CDC23,IRR1,STH1,DSN1,STS1,MAD3,RFC2,BIR1,SMC4,SFH1,RSC2,TUB3,CSM3,CTF18,SPC24,SGS1,POL2,RFC3,MCK1,CTR9,SGO1,ELG1,NFI1,APC5,YOR262W,CTF19,HRR25,NSL1,VIK1,MCM16
19725	cellular homeostasis	50 out of 1723 genes	2.9	CSG2,VMA2,YFH1,GGC1,RRG1,CTH1,CDC1,MSC2,SKP1,TRR1,TSA2,NHX1,VPS3,GRX2,CKB1,MMS2,VMA7,TRX2,PPA1,VMA22,MDM31,CKA1,ZAP1,TOK1,TRK1,PTK2,NFU1,VMA5,OCT1,ZRT3,CNB1,MEH1,TRX1,RFU1,TIS11,HMX1,PPZ1,TSA1,CMP2,MAC1,STV1,SKY1,MDM38,SMF1,ENB1,CKB2,VHS3,ATX2,VPH1,VMA4
6091	generation of precursor metabolites and energy	48 out of 1723 genes	2.8	PET9,SHP1,PET100,PDC2,MRPL1,TIM11,QCR7,RPO41,JAC1,MNP1,RMD9,PCL10,MRPS35,TDH3,LSC2,DIA4,VMA22,COX23,PIG2,MAM33,KGD1,QCR8,CBP1,CYC1,OAR1,GPM1,GLG1,ADE16,PET309,GSY2,ATP14,YLR345W,COX8,ATP18,MRPS17,PPA2,COX5A,MRPL22,GCR2,PPG1,EMI5,ALG6,LSC1,PHO85,ATP4,PET20,MDL2,QCR2
31505	fungal-type cell wall organization	46 out of 1723 genes	2.7	ECM15,SLA1,PRS4,PKC1,TIP1,ECM33,LRE1,CDC10,SSD1,ECM11,TSC11,PRS2,CWH41,BGL2,PRS3,KIC1,CDC12,SVP26,IRR1,CIS3,KRE9,TOR1,CDC11,ECM27,CWP1,PRS1,CNB1,CCW12,CDC3,CCW14,TUS1,ECM30,ECM7,UBC7,MYO5,ROT1,RNH1,KTR5,RHO2,KRE1,HRD1,PRS5,HPF1,ECM3,PHO85,KTR6
46483	heterocycle metabolic process	44 out of 1723 genes	2.6	PET9,URA7,PRS4,HIS7,PHO2,HEM3,PDC2,ADK1,PRO1,TIM11,TRP4,URH1,ADE8,GUK1,URC2,PRO3,PRS2,COX15,PRS3,DAL7,BNA3,URA2,PUT3,URA6,PRS1,URA1,MTD1,ISA1,ADE16,HMX1,CDD1,ATP14,IMD3,ATP18,ADE4,BUD17,PRS5,THI80,DDP1,HIS3,DFR1,PRO2,ATP4,FCY1
910	cytokinesis	42 out of 1723 genes	2.4	SLA1,CHS3,SLI15,BUD3,CDC10,BUD31,SHS1,ATC1,SKP1,BOI2,PEA2,SCW11,MLC1,SEC15,TWF1,BUD32,STE20,RIM101,GIC1,CDC12,YCK1,SEC6,PAN1,CDC11,ELM1,BUD2,CTS1,CDC3,CHS5,BUD22,MYO5,ROT1,END3,YCK2,BNI5,BNI1,CLA4,BUD17,ARF3,PFY1,RAX1,SOG2
7126	meiosis	41 out of 1723 genes	2.4	SIF2,SNT1,MSH3,BRE1,MSH6,GSG1,UME6,XRS2,MUS81,LRS4,ECM11,TUB2,RAD6,SOH1,NPR3,RIM101,MSC7,STH1,MAD3,IDS2,SWE1,TOR1,SET3,MSC3,BDF1,FPR3,TUB3,CSM3,SGS1,MRE11,SSN8,MCK1,SGO1,SLK19,BFR1,MSC6,SPO19,UME1,MLH3,DDC1,HRR25
51186	cofactor metabolic process	38 out of 1723 genes	2.2	PET9,ECM31,MDH3,YFH1,HEM3,FMN1,URH1,YEF1,ISD11,RSP5,COX15,DUG1,JAC1,LSC2,PAN5,SOL3,KGD1,PAN6,GUT2,NFU1,CAB3,SPE1,SIS2,MTD1,ISA1,HMX1,NNT1,TAL1,YMR315W,IDP3,NAR1,BUD17,GSH2,EMI5,VHS3,LSC1,THI80,DFR1
7114	cell budding	36 out of 1723 genes	2.1	CDC24,SLA1,CMD1,CDC28,BUD3,CDC10,PPH21,ATC1,BOI2,PEA2,CDC55,SEC15,TWF1,GIC1,KIC1,CDC12,SEC6,TAO3,PAN1,CDC11,DCW1,ELM1,BUD2,NAP1,LAS1,CDC42,CDC3,MYO5,ROT1,TGL3,END3,CBK1,BNI1,CLA4,PFY1,SOG2
746	conjugation	35 out of 1723 genes	2	CDC24,CMD1,OPY1,CDC10,FIG2,CDC39,PRM7,VPS64,SPC110,SPT3,PEA2,STE2,TUB2,STE20,SSF1,OSH3,STE12,CDC12,IRR1,KAR2,CDC11,CSN12,STE18,GRR1,CNB1,CCW12,CDC42,CHS5,CMP2,TUB3,FAR3,CBK1,BNI1,STE4,OPY2
30435	sporulation resulting in formation of a cellular spore	35 out of 1723 genes	2	GPB2,SHP1,CHS3,CDC10,VPS54,UME6,SWM1,XRS2,SPT3,PRE1,RSC1,PUP2,RIM101,VID28,PRE3,SET2,CWP1,IRC19,ADE16,CHS5,SPO77,BDF1,SUR7,UBX4,SEC14,SSO2,MRE11,SWS2,END3,MCK1,MSO1,EMI5,OSW1,RIM20,SPO19
16050	vesicle organization	32 out of 1723 genes	1.9	CDC48,SEC31,GSG1,SEC1,PEP7,SEC20,GLO3,YPT1,EMP24,SEC15,SEC9,SFB3,SEC6,SEC28,SEC24,SYS1,DID4,YKT6,SNF7,NYV1,SEC13,SSO2,VTI1,SFB2,SEC12,UFE1,VAM3,SNC2,SEC16,ATG21,SAR1,SEC23
45333	cellular respiration	31 out of 1723 genes	1.8	PET9,PET100,MRPL1,QCR7,RPO41,JAC1,MNP1,RMD9,MRPS35,LSC2,DIA4,COX23,MAM33,KGD1,QCR8,CBP1,CYC1,OAR1,ADE16,PET309,COX8,MRPS17,PPA2,COX5A,MRPL22,EMI5,ALG6,LSC1,PET20,MDL2,QCR2
6457	protein folding	30 out of 1723 genes	1.7	CNE1,HSP26,TCP1,EUG1,SSA4,EMC4,PHB2,ZUO1,KRE27,CCT8,CCT3,CCT7,PHO86,PFD1,SSC1,CCT5,EMC2,SSA2,HSP104,YKE2,GSF2,ROT1,SCJ1,YDJ1,FPR1,ZIM17,STI1,RBL2,EGD1,SSE1
6997	nucleus organization	26 out of 1723 genes	1.5	NUP170,CMD1,ASM4,NUP84,SPC110,TOM1,GLE2,TUB2,SEH1,NUP49,NUP57,BRL1,OSH3,APQ12,KAR2,NUP85,NUP120,NUP133,POM34,SEC13,NUP2,TUB3,NUP116,POM152,NUP53,NUP1
7033	vacuole organization	18 out of 1723 genes	1	SEC17,CMD1,VAC17,VPS41,VPS3,VPS45,TRX2,STE20,GVP36,NEO1,TRX1,NYV1,CDC42,PEP5,VAC7,ATG2,CLA4,VTC3
7124	pseudohyphal growth	17 out of 1723 genes	1	CDC24,GPB2,CDC39,TMN2,SPT3,SNF1,TMN3,PEA2,CDC55,STE20,DIA4,OSH3,STE12,ELM1,CDC42,WHI3,BNI1
6725	cellular aromatic compound metabolic process	16 out of 1723 genes	0.9	URA7,PHO2,PDC2,ARO1,TRP4,ADE8,ARO80,URC2,URA2,URA6,URA1,MTD1,PHA2,THI80,DFR1,FCY1
32196	transposition	15 out of 1723 genes	0.9	HHT1,ARG82,SPT15,RAD3,SOH1,RTF1,SRB5,SIC1,SPT5,SSK2,SIN3,CKB2,LEO1,ELG1,EAF3
6766	vitamin metabolic process	15 out of 1723 genes	0.9	RIB1,MDH3,PDC2,FMN1,URH1,YEF1,SOL3,GUT2,ISA1,NNT1,TAL1,YMR315W,IDP3,BUD17,THI80
7031	peroxisome organization	12 out of 1723 genes	0.7	PEX19,GSG1,PEX7,PEX3,SEC20,ATG18,SNF4,PEX21,PEX13,SEC39,ATG2,PEX27
other	other	34 out of 1723 genes	2	PDB1,ROT2,YPT10,HNT1,DLD2,INH1,GDH2,WHI4,MKC7,YSP2,YEL047C,DLD3,ADK2,PDA1,BIG1,YHR112C,APE2,YKL171W,SRL3,AYT1,SHM2,SRL2,YMR074C,TMA29,LAT1,YNL108C,YGP1,NPR1,KEX2,AAD14,LAG2,HER1,TAH18,BSP1
not_yet_annotated	not_yet_annotated	1 out of 1723 genes	0.1	YBL103C-A
