# Supplementary material for: PHD and TFIIS-Like Domains of the Bye1 Transcription Factor Determine Its Multivalent Genomic Distribution
Source: PLoS One. 2014 Jul 16;9(7):e102464. doi: 10.1371/journal.pone.0102464 (PMC4100922; doi:10.1371/journal.pone.0102464)
Supplement: Table S6 — List of primers, plasmids and strains used in this study. (XLSX) [file pone.0102464.s012.xlsx]

## Sheet: oligo
Oligonucleotides
gene (CDS length, bp)	locus description	orientation (distanse from ATG, bp)	sequence
AGE2 (897)	promoter	frw (-148)	TCACCTAAACGCACCGTTTC
		rev (-13)	GTCGACATCGCTTGTAAATTG
ADH1 (1047)	promoter	frw (-232)	TTCCTTCATTCACGCACACT
		rev (-71)	AGGGAACGAGAACAATGACG
	3'ORF	frw (+820)	GGTGCCAAGTGTTGTTCTGA
		rev (+971)	GACAAGCCGACAACCTTGAT
ATG22 (1587)	promoter	frw (-135)	CCTAAACGAAAATACCTCAGC
		rev (-31)	TAGAGAATATGTTATGAGCAAAC
GAL10 (2100)	promoter	frw (-180)	ctgaaagttccaaagagaagg
		rev (+3)	cactttgtaactgagctgtc
	ORF	frw (+138)	TCAACTTATGATTCTGTAGCC
		rev (+405)	AGCATCACCATAGACAGTAGC
GAL80 (1308)	promoter	frw (-141)	GTCTGCTACATTCATAATAACC
		rev (+3)	CGAAGATCTCTTGTTGTAGTCC
HOS2 (1359)	promoter	frw (-223)	CCAATGTAGAATGCCCTGTTT
		rev (-89)	TGTACATTGGCGACACACCT
	mORF	frw (+312)	CCCAGAGGCACACTTGAAA
		rev (+456)	TGATGAAGACCACCAGACCA
HSP104 (2727)	promoter	frw (-193)	TTATATCACAGTAAAAGGCAAAGGGGC
		rev (-78)	GGAACAAGTGACAAAGGAACGAATTATG
	3'ORF	frw (+2509)	TGAACAAACTGGCACTAAGGATCTT
		rev (+2626)	CATTCTTCAGCTTCCTCAGGAACA
IMG1 (510)	promoter	frw (-139)	GCGCACTTTTATGTAGTGATG
		rev (-69)	CGATTCTTCTTCTTCTTCTTTAC
LEO1 (1395)	promoter	frw (-113)	AAGCTCATAGAAGTGAATACG
		rev (-14)	GATGACATCTTAATTATAGTCC
MCS2 (2175)	promoter	frw (-112)	GCGATCTTGCGATCTCTCAT
		rev (+17)	CAACAGCGGTACTTTCGCTAAT
NUP84 (2181)	promoter	frw (-186)	ATGCTGGTCCAACTTTTTCG
		rev (-30)	GCACTCAATTGGTTTTCAGG
	5'ORF	frw (+82)	ATGAGCAAAACCCCATTGAC
		rev (+214)	AGCTTCCAGTTCCCAATCCT
	mORF	frw (+659)	CCCTGTCATTGATACGCAAA
		rev (+807)	GCGCCACTCAAATAGCTGTA
RPN3 (1572)	promoter	frw (-98)	ACATTTGCCACCCAAGAAAG
		rev (+31)	GTCATTGACCCCGGAAGAAT
RPO21 (5202)	mORF	frw (+3404)	GATCTGCTATCGAGCATACC
		rev (+3560)	tggtcaaaagattgttcagcc
PYK1 (1503)	mORF	frw (+781)	ATGGTTGCCAGAGGTGACTT
		rev (+917)	TCTGGTTGGTCTTGGGTTGT
SCR1 (522)		frw (+1)	GGCTGTAATGGCTTTCTGG
		rev (+124)	gtgcggaatagagaactatcc
SQT1 (1296)	promoter	frw (-220)	TTTGTTGCTTTTGCCAGGTAC
		rev (-40)	AAAAGGCCTCATCTAAAGCC
SWC1 (1878)	promoter	frw (-142)	CTAAAATATCCATTAATACTGTGC
		rev (-30)	TACGGCGAGCGTTACTTCC
IG (intergenic region)	Chr4:1516118-1516138	frw	CGCATTACCAGACGGAGATGT
	Chr4: 1516207-1516228	rev	CAAGCAAGCCTTGTGCATAAGA
Tel09L	200 bp ustream the repeat	frw	CGGCTTTCTGACCGAAATTA
		rev	TCAATAGGGCTTGGAGGAGA

## Sheet: plasmids
Plasmids
name	alias	derived from	features	citation
pVV213	GBD	pACT2	Gal4BD(1-147)	Van Mullem et al 2003
pVV212	GAD	pGBT9	Gal4AD(768-881)	Van Mullem et al 2003
pVV213-Bye1	GBD-Bye1	pVV213		this study
pVV213-Bye1ΔTFIIS-like	GBD-Bye1ΔTFIIS-like	pVV213		this study
pVV213-Bye1ΔPHDΔSPOC	GBD-Bye1ΔPHDΔSPOC	pVV213		this study
pVV213-Dst1	GBD-TFIIS	pVV213		this study
pVV212-Rpb1	GAD-Rpb1	pVV212		this study
pYeB-B220	RPB1-WT		Amp, 2μ, LEU2, RPB1	Voutsina A et al NAR 1999
References:
Voutsina A., Riva M., Carles C., Alexandraki D. 1999 Sequence divergence of the RNA polymerase shared subunit ABC14.5 (Rpb8) slectively affects RNA polymerase III assembly in Saccharomyces cerevisiae. NAR 27: 1047-1055.
Van Mullem V, Wery M, De Bolle X, Vandenhaute J.2003: Construction of a set of Saccharomyces cerevisiae vectors designed for recombinational cloning. Yeast Jun;20(8):739-46

## Sheet: strains
Strains
alias	origin	genotype	citation
Y190		MATa, ura3-52, his3-D200, lys2-801, ade2-101, trp1-901, leu2-3, 112, gal4D, gal80D, URA3::GAL1UAS-GAL1TATA-lacZ, cyhr2, LYS2::GALUAS-HIS3TATA-HIS3	Harper et al 1993
YPH499		MATa ura3-52 lys2-801_amber ade2-101_ochre trp1-Δ63 his3-Δ200 leu2-Δ1	Sikorski and Hieter 1989
W303		MATa leu2-3,112 trp1-1 can1-100 ura3-1 ade2-1 his3-11,15	Rothstein RJ and Sherman F 1980
RY262		MATalpha ura3-52 his4-539 rpbl-l BYE1-13MYC::kanmx6	Nonet et al MCB 1987
bye1Δ	YPH499	MATa ura3-52 lys2-801_amber ade2-101_ochre trp1-Δ63 his3-Δ200 leu2-Δ1 bye1::hisMX6	this study
dst1Δ	YPH499	MATa ura3-52 lys2-801_amber ade2-101_ochre trp1-Δ63 his3-Δ200 leu2-Δ1 dst1::kanMX6	this study
bye1Δ dst1Δ	bye1Δ	MATa ura3-52 lys2-801_amber ade2-101_ochre trp1-Δ63 his3-Δ200 leu2-Δ1 bye1::hisMX6 dst1::kanMX6	this study
rpb1-1 Bye1-Myc	RY262	MATalpha ura3-52 his4-539 rpbl-l BYE1-13MYC::kanmx6	this study
Bye1-Myc	W303	MATa leu2-3,112 trp1-1 can1-100 ura3-1 ade2-1 his3-11,15 BYE1-13MYC::kanmx6	this study
bye1Δ	W303	MATa ura3-52 lys2-801_amber ade2-101_ochre trp1-Δ63 his3-Δ200 leu2-Δ1 bye1::hisMX6	this study
Dst1-HA	YPH499	MATa ura3-52 lys2-801_amber ade2-101_ochre trp1-Δ63 his3-Δ200 leu2-Δ13HA-DST1::TRP1	Ghavi-Helm et al 2008
Bye1-Myc Dst1-HA	Dst1-HA	MATa ura3-52 lys2-801_amber ade2-101_ochre trp1-Δ63 his3-Δ200 leu2-Δ1 BYE1-13MYC::kanMX6 3HA-DST1::TRP1	this study
Bye1-Myc Dst1-HA set1Δ	Bye1-Myc Dst1-HA	MATa ura3-52 lys2-801_amber ade2-101_ochre trp1-Δ63 his3-Δ200 leu2-Δ1 BYE1-13MYC::kanMX6 3HA-DST1::TRP1 set1::hphNT1	this study
Bye1-Myc Dst1-HA spp1Δ	Bye1-Myc Dst1-HA	MATa ura3-52 lys2-801_amber ade2-101_ochre trp1-Δ63 his3-Δ200 leu2-Δ1 BYE1-13MYC::kanMX6 3HA-DST1::TRP1 spp1::hisMX6	this study
References
Harper, J. W., Adami, G. R., Wei, N., Keyomarsi, K. & Elledge, S. J. (1993) The p21 Cdk-interacting protein Cip1 is a potent inhibitor of G1 cyclin-dependent kinases. Cell 75:805–816
Ghavi-Helm Y, Michaut M, Acker J, Aude JC, Thuriaux P, Werner M, Soutourina J. (2008) Genome-wide location analysis reveals a role of TFIIS in RNA polymerase III transcription. Genes Dev. 2008 Jul 15;22(14):1934-47
Nonet M, Scafe C, Sexton J, Young R. (1987) Eucaryotic RNA polymerase conditional mutant that rapidly ceases mRNA synthesis. Mol Cell Biol. May;7(5):1602-11
Rothstein RJ and Sherman F (1980) Genes affecting the expression of cytochrome c in yeast: genetic mapping and genetic interactions. Genetics 94(4):871-89
Sikorski RS, Hieter P. (1989) A system of shuttle vectors and yeast host strains designed for efficient manipulation of DNA in Saccharomyces cerevisiae. Genetics. May;122(1):19-27
