# Supplementary material for: PHD and TFIIS-Like Domains of the Bye1 Transcription Factor Determine Its Multivalent Genomic Distribution
Source: PLoS One. 2014 Jul 16;9(7):e102464. doi: 10.1371/journal.pone.0102464 (PMC4100922; doi:10.1371/journal.pone.0102464)
Supplement: Table S7 — List of class III genes examined in this study. (XLSX) [file pone.0102464.s013.xlsx]

## Sheet: class III genes
Type	Statut	Nom systématique	Nom commun	Chromosome	Start	Stop	Taille	Brin	Transcription	Annotation
tRNA	#NA	tP(UGG)A	TRN1	1	139154	139256	102	W	#N/A	tRNA-Pro
tRNA	#NA	tA(UGC)A	#NA	1	166268	166340	72	W	#N/A	tRNA-Ala
tRNA	#NA	tL(CAA)A	SUP56	1	181135	181248	113	W	#N/A	tRNA-Leu
tRNA	#NA	tS(AGA)A	#NA	1	182597	182516	81	C	#N/A	tRNA-Ser
tRNA	#NA	tL(UAA)B1	#NA	2	9583	9666	83	W	#N/A	tRNA-Leu
tRNA	#NA	tF(GAA)B	#NA	2	36395	36485	90	W	#N/A	tRNA-Phe
tRNA	#NA	tI(AAU)B	#NA	2	197497	197570	73	W	#N/A	tRNA-Ile
tRNA	#NA	tG(GCC)B	#NA	2	197702	197632	70	C	#N/A	tRNA-Gly
tRNA	#NA	tS(AGA)B	#NA	2	227078	227159	81	W	#N/A	tRNA-Ser
tRNA	#NA	tT(AGU)B	#NA	2	266378	266450	72	W	#N/A	tRNA-Thr
tRNA	#NA	tV(UAC)B	#NA	2	326864	326791	73	C	#N/A	tRNA-Val
tRNA	#NA	tL(UAA)B2	#NA	2	347601	347684	83	W	#N/A	tRNA-Leu
tRNA	#NA	tQ(UUG)B	#NA	2	350825	350896	71	W	#N/A	tRNA-Gln
tRNA	#NA	tR(UCU)B	#NA	2	405872	405943	71	W	#N/A	tRNA-Arg
tRNA	#NA	tD(GUC)B	#NA	2	405954	406025	71	W	#N/A	tRNA-Asp
tRNA	#NA	tC(GCA)B	#NA	2	643073	643002	71	C	#N/A	tRNA-Cys
tRNA	#NA	tE(UUC)B	#NA	2	645162	645233	71	W	#N/A	tRNA-Glu
tRNA	#NA	tE(UUC)C	#NA	3	82533	82462	71	C	#N/A	tRNA-Glu
tRNA	#NA	tL(CAA)C	SUP53	3	90859	90972	113	W	#N/A	tRNA-Leu
tRNA	#NA	tP(AGG)C	SUF2	3	123646	123575	71	C	#N/A	tRNA-Pro
tRNA	#NA	tN(GUU)C	#NA	3	127714	127787	73	W	#N/A	tRNA-Asn
tRNA	#NA	tG(GCC)C	SUF16	3	142769	142699	70	C	#N/A	tRNA-Gly
tRNA	#NA	tM(CAU)C	#NA	3	149918	149989	71	W	#N/A	tRNA-Met
tRNA	#NA	tK(CUU)C	#NA	3	151354	151282	72	C	#N/A	tRNA-Lys
tRNA	#NA	tQ(UUG)C	#NA	3	168368	168297	71	C	#N/A	tRNA-Gln
tRNA	#NA	tS(CGA)C	SUP61	3	227938	228038	100	W	#N/A	tRNA-Ser
tRNA	#NA	tT(AGU)C	#NA	3	295481	295553	72	W	#N/A	tRNA-Thr
tRNA	#NA	tG(GCC)D1	#NA	4	83549	83619	70	W	#N/A	tRNA-Gly
tRNA	#NA	tK(UUU)D	#NA	4	359577	359672	95	W	#N/A	tRNA-Lys
tRNA	#NA	tA(AGC)D	#NA	4	410376	410448	72	W	#N/A	tRNA-Ala
tRNA	#NA	tT(AGU)D	#NA	4	434333	434261	72	C	#N/A	tRNA-Thr
tRNA	#NA	tS(AGA)D1	#NA	4	437769	437850	81	W	#N/A	tRNA-Ser
tRNA	#NA	tV(UAC)D	#NA	4	488866	488793	73	C	#N/A	tRNA-Val
tRNA	#NA	tL(UAA)D	#NA	4	519739	519822	83	W	#N/A	tRNA-Leu
tRNA	#NA	tQ(UUG)D1	#NA	4	520968	521039	71	W	#N/A	tRNA-Gln
tRNA	#NA	tR(UCU)D	#NA	4	568879	568950	71	W	#N/A	tRNA-Arg
tRNA	#NA	tD(GUC)D	#NA	4	568961	569032	71	W	#N/A	tRNA-Asp
tRNA	#NA	tR(ACG)D	#NA	4	620037	619965	72	C	#N/A	tRNA-Arg
tRNA	#NA	tQ(UUG)D2	#NA	4	645220	645149	71	C	#N/A	tRNA-Gln
tRNA	#NA	tI(AAU)D	#NA	4	668076	668003	73	C	#N/A	tRNA-Ile
tRNA	#NA	tQ(UUG)D3	#NA	4	802798	802727	71	C	#N/A	tRNA-Gln
tRNA	#NA	tI(UAU)D	#NA	4	884357	884489	132	W	#N/A	tRNA-Ile
tRNA	#NA	tY(GUA)D	SUP2	4	946307	946395	88	W	#N/A	tRNA-Tyr
tRNA	#NA	tS(AGA)D2	#NA	4	981050	980969	81	C	#N/A	tRNA-Ser
tRNA	#NA	tG(GCC)D2	#NA	4	992827	992897	70	W	#N/A	tRNA-Gly
tRNA	#NA	tE(CUC)D	#NA	4	1017273	1017202	71	C	#N/A	tRNA-Glu
tRNA	#NA	tV(CAC)D	#NA	4	1075539	1075467	72	C	#N/A	tRNA-Val
tRNA	#NA	tF(GAA)D	#NA	4	1095457	1095366	91	C	#N/A	tRNA-Phe
tRNA	#NA	tX(XXX)D	#NA	4	1150934	1150835	99	C	#N/A	tRNA-Undet
tRNA	#NA	tM(CAU)D	EMT1	4	1175822	1175894	72	W	#N/A	tRNA that accepts methionine; functions in translational elongation but not translational initiation
tRNA	#NA	tK(CUU)D1	#NA	4	1201741	1201813	72	W	#N/A	tRNA-Lys
tRNA	#NA	tG(CCC)D	SUF3	4	1257070	1256999	71	C	#N/A	tRNA-Gly
tRNA	#NA	tS(AGA)D3	#NA	4	1305621	1305703	82	W	#N/A	tRNA-Ser
tRNA	#NA	tK(CUU)D2	#NA	4	1352529	1352457	72	C	#N/A	tRNA-Lys
tRNA	#NA	tL(CAA)D	#NA	4	1461820	1461706	114	C	#N/A	tRNA-Leu
tRNA	#NA	tG(GCC)E	#NA	5	61960	61890	70	C	#N/A	tRNA-Gly
tRNA	#NA	tS(AGA)E	#NA	5	86604	86685	81	W	#N/A	tRNA-Ser
tRNA	#NA	tM(CAU)E	IMT4	5	100133	100204	71	W	#N/A	Initiator methionine tRNA, tRNA(IMet), one of four initiator methionine tRNA genes in yeast that are functional for translation
ncRNA	#NA	RPR1	#NA	5	118035	117667	368	C	#N/A	RNA component of nuclear RNase P, which cleaves tRNA precursors to generate mature 5' ends; may be responsible for recognition of substrate tRNAs
tRNA	#NA	tQ(UUG)E2	#NA	5	131153	131082	71	C	#N/A	tRNA-Gln
tRNA	#NA	tK(CUU)E1	#NA	5	135497	135425	72	C	#N/A	tRNA-Lys
tRNA	#NA	tR(UCU)E	#NA	5	138666	138737	71	W	#N/A	tRNA-Arg
tRNA	#NA	tE(UUC)E1	#NA	5	177098	177169	71	W	#N/A	tRNA-Glu
tRNA	#NA	tH(GUG)E1	#NA	5	207356	207427	71	W	#N/A	tRNA-His
tRNA	#NA	tQ(UUG)E1	#NA	5	250285	250356	71	W	#N/A	tRNA-Gln
tRNA	#NA	tS(UGA)E	SUP19lSUP20	5	288522	288441	81	C	#N/A	tRNA-Ser
tRNA	#NA	tA(UGC)E	#NA	5	312091	312019	72	C	#N/A	tRNA-Ala
tRNA	#NA	tE(UUC)E2	#NA	5	354930	355001	71	W	#N/A	tRNA-Glu
snoRNA	#NA	snR52	#NA	5	431216	431125	91	C	#N/A	Small nucleolar RNA that guides the formation of 2'-O-methylation at position A420 of the small ribosomal subunit rRNA and U2921 of the large ribosomal subunit 35S pre-rRNA
tRNA	#NA	tH(GUG)E2	#NA	5	434608	434537	71	C	#N/A	tRNA-His
tRNA	#NA	tK(CUU)E2	#NA	5	435820	435748	72	C	#N/A	tRNA-Lys
tRNA	#NA	tV(AAC)E1	#NA	5	438696	438769	73	W	#N/A	tRNA-Val
ncRNA	#NA	SCR1	#NA	5	441983	442504	521	W	#N/A	small cytoplasmic RNA 1
tRNA	#NA	tI(AAU)E1	#NA	5	443271	443198	73	C	#N/A	tRNA-Ile
tRNA	#NA	tV(AAC)E2	#NA	5	469452	469525	73	W	#N/A	tRNA-Val
tRNA	#NA	tE(UUC)E3	#NA	5	487397	487326	71	C	#N/A	tRNA-Glu
tRNA	#NA	tR(ACG)E	#NA	5	492419	492347	72	C	#N/A	tRNA-Arg
tRNA	#NA	tI(AAU)E2	#NA	5	551353	551280	73	C	#N/A	tRNA-Ile
tRNA	#NA	tP(UGG)F	SUF9	6	101370	101472	102	W	#N/A	tRNA-Pro
tRNA	#NA	tN(GUU)F	#NA	6	137554	137481	73	C	#N/A	tRNA-Asn
tRNA	#NA	tF(GAA)F	#NA	6	158001	157910	91	C	#N/A	tRNA-Phe
tRNA	#NA	tG(GCC)F1	SUF20	6	162222	162292	70	W	#N/A	tRNA-Gly
tRNA	#NA	tY(GUA)F1	SUP11	6	167430	167518	88	W	#N/A	tRNA-Tyr
tRNA	#NA	tG(GCC)F2	#NA	6	181036	180966	70	C	#N/A	tRNA-Gly
tRNA	#NA	tS(GCU)F	#NA	6	191601	191501	100	C	#N/A	tRNA-Ser
tRNA	#NA	tA(AGC)F	#NA	6	204984	204912	72	C	#N/A	tRNA-Ala
tRNA	#NA	tY(GUA)F2	SUP6	6	210695	210607	88	C	#N/A	tRNA-Tyr
tRNA	#NA	tK(CUU)F	#NA	6	226747	226676	71	C	#N/A	tRNA-Lys
tRNA	#NA	tV(AAC)G3	#NA	7	73901	73828	73	C	#N/A	tRNA-Val
tRNA	#NA	tH(GUG)G1	#NA	7	110700	110629	71	C	#N/A	tRNA-His
tRNA	#NA	tK(UUU)G1	#NA	7	115492	115587	95	W	#N/A	tRNA-Lys
tRNA	#NA	tK(CUU)G1	#NA	7	122273	122345	72	W	#N/A	tRNA-Lys
tRNA	#NA	tK(CUU)G2	#NA	7	185792	185720	72	C	#N/A	tRNA-Lys
tRNA	#NA	tL(CAA)G1	#NA	7	205527	205640	113	W	#N/A	tRNA-Leu
tRNA	#NA	tW(CCA)G1	#NA	7	287461	287356	105	C	#N/A	tRNA-Trp
tRNA	#NA	tH(GUG)G2	#NA	7	319784	319855	71	W	#N/A	tRNA-His
tRNA	#NA	tE(UUC)G1	SOE1	7	328586	328657	71	W	#N/A	tRNA-Glu
tRNA	#NA	tE(UUC)G2	#NA	7	401601	401530	71	C	#N/A	tRNA-Glu
tRNA	#NA	tR(UCU)G1	#NA	7	405473	405544	71	W	#N/A	tRNA-Arg
tRNA	#NA	tV(AAC)G1	#NA	7	412370	412297	73	C	#N/A	tRNA-Val
tRNA	#NA	tL(CAA)G2	SUP54	7	423098	423211	113	W	#N/A	tRNA-Leu
tRNA	#NA	tF(GAA)G	#NA	7	440812	440721	91	C	#N/A	tRNA-Phe
tRNA	#NA	tD(GUC)G1	#NA	7	531614	531685	71	W	#N/A	tRNA-Asp
tRNA	#NA	tE(UUC)G3	#NA	7	541854	541925	71	W	#N/A	tRNA-Glu
tRNA	#NA	tD(GUC)G2	#NA	7	544652	544581	71	C	#N/A	tRNA-Asp
tRNA	#NA	tS(AGA)G	#NA	7	561747	561666	81	C	#N/A	tRNA-Ser
tRNA	#NA	tT(UGU)G1	#NA	7	661753	661824	71	W	#N/A	tRNA-Thr
tRNA	#NA	tL(GAG)G	#NA	7	700679	700760	81	W	#N/A	tRNA-Leu
tRNA	#NA	tK(UUU)G2	#NA	7	701052	700957	95	C	#N/A	tRNA-Lys
tRNA	#NA	tC(GCA)G	#NA	7	707183	707112	71	C	#N/A	tRNA-Cys
tRNA	#NA	tN(GUU)G	#NA	7	731142	731215	73	W	#N/A	tRNA-Asn
tRNA	#NA	tR(UCU)G3	#NA	7	736345	736416	71	W	#N/A	tRNA-Arg
tRNA	#NA	tI(AAU)G	#NA	7	739127	739200	73	W	#N/A	tRNA-Ile
tRNA	#NA	tA(AGC)G	#NA	7	774354	774426	72	W	#N/A	tRNA-Ala
tRNA	#NA	tG(UCC)G	SUF4	7	779621	779692	71	W	#N/A	tRNA-Gly
tRNA	#NA	tA(UGC)G	#NA	7	794422	794494	72	W	#N/A	tRNA-Ala
tRNA	#NA	tV(AAC)G2	#NA	7	823487	823560	73	W	#N/A	tRNA-Val
tRNA	#NA	tR(UCU)G2	#NA	7	828799	828728	71	C	#N/A	tRNA-Arg
tRNA	#NA	tG(GCC)G1	#NA	7	845654	845724	70	W	#N/A	tRNA-Gly
tRNA	#NA	tL(CAA)G3	#NA	7	857496	857383	113	C	#N/A	tRNA-Leu
tRNA	#NA	tK(CUU)G3	#NA	7	876399	876471	72	W	#N/A	tRNA-Lys
tRNA	#NA	tW(CCA)G2	#NA	7	878820	878715	105	C	#N/A	tRNA-Trp
tRNA	#NA	tG(GCC)G2	#NA	7	931026	930956	70	C	#N/A	tRNA-Gly
tRNA	#NA	tT(UGU)G2	#NA	7	1004222	1004293	71	W	#N/A	tRNA-Thr
tRNA	#NA	tH(GUG)H	#NA	8	62753	62824	71	W	#N/A	tRNA-His
tRNA	#NA	tV(AAC)H	#NA	8	85367	85294	73	C	#N/A	tRNA-Val
tRNA	#NA	tT(AGU)H	#NA	8	116174	116102	72	C	#N/A	tRNA-Thr
tRNA	#NA	tS(AGA)H	#NA	8	133100	133019	81	C	#N/A	tRNA-Ser
tRNA	#NA	tQ(UUG)H	#NA	8	134314	134385	71	W	#N/A	tRNA-Gln
tRNA	#NA	tA(AGC)H	#NA	8	146307	146235	72	C	#N/A	tRNA-Ala
tRNA	#NA	tF(GAA)H1	#NA	8	237941	237850	91	C	#N/A	tRNA-Phe
tRNA	#NA	tF(GAA)H2	#NA	8	358572	358481	91	C	#N/A	tRNA-Phe
tRNA	#NA	tP(UGG)H	SUF8	8	388998	388896	102	C	#N/A	tRNA-Pro
tRNA	#NA	tT(UGU)H	#NA	8	466990	467061	71	W	#N/A	tRNA-Thr
tRNA	#NA	tV(CAC)H	#NA	8	475778	475706	72	C	#N/A	tRNA-Val
tRNA	#NA	tT(AGU)I1	#NA	9	175028	175100	72	W	#N/A	tRNA-Thr
tRNA	#NA	tI(AAU)I1	#NA	9	183510	183437	73	C	#N/A	tRNA-Ile
tRNA	#NA	tE(CUC)I	#NA	9	197589	197660	71	W	#N/A	tRNA-Glu
tRNA	#NA	tI(AAU)I2	#NA	9	210662	210735	73	W	#N/A	tRNA-Ile
tRNA	#NA	tS(UGA)I	SUP17	9	248847	248928	81	W	#N/A	tRNA-Ser
tRNA	#NA	tK(CUU)I	#NA	9	300298	300227	71	C	#N/A	tRNA-Lys
tRNA	#NA	tD(GUC)I1	#NA	9	324372	324301	71	C	#N/A	tRNA-Asp
tRNA	#NA	tT(AGU)I2	#NA	9	325746	325818	72	W	#N/A	tRNA-Thr
tRNA	#NA	tD(GUC)I2	#NA	9	336417	336346	71	C	#N/A	tRNA-Asp
tRNA	#NA	tE(UUC)I	#NA	9	370414	370485	71	W	#N/A	tRNA-Glu
tRNA	#NA	tT(AGU)J	#NA	10	59172	59100	72	C	#N/A	tRNA-Thr
tRNA	#NA	tE(UUC)J	#NA	10	116006	115935	71	C	#N/A	tRNA-Glu
tRNA	#NA	tA(AGC)J	#NA	10	197305	197233	72	C	#N/A	tRNA-Ala
tRNA	#NA	tD(GUC)J1	#NA	10	204653	204724	71	W	#N/A	tRNA-Asp
tRNA	#NA	tR(ACG)J	#NA	10	233857	233929	72	W	#N/A	tRNA-Arg
tRNA	#NA	tY(GUA)J1	SUP7	10	354161	354249	88	W	#N/A	tRNA-Tyr
tRNA	#NA	tR(UCU)J1	#NA	10	355291	355362	71	W	#N/A	tRNA-Arg
tRNA	#NA	tD(GUC)J2	#NA	10	355373	355444	71	W	#N/A	tRNA-Asp
tRNA	#NA	tD(GUC)J3	#NA	10	374412	374341	71	C	#N/A	tRNA-Asp
tRNA	#NA	tR(UCU)J2	#NA	10	374494	374423	71	C	#N/A	tRNA-Arg
tRNA	#NA	tV(AAC)J	#NA	10	378277	378350	73	W	#N/A	tRNA-Val
tRNA	#NA	tM(CAU)J1	EMT5	10	391032	390960	72	C	#N/A	tRNA that accepts methionine; functions in translational elongation but not translational initiation
tRNA	#NA	tG(GCC)J1	#NA	10	396713	396643	70	C	#N/A	tRNA-Gly
tRNA	#NA	tK(CUU)J	#NA	10	414882	414954	72	W	#N/A	tRNA-Lys
tRNA	#NA	tW(CCA)J	#NA	10	415952	415847	105	C	#N/A	tRNA-Trp
tRNA	#NA	tM(CAU)J2	EMT3	10	422853	422925	72	W	#N/A	tRNA that accepts methionine; functions in translational elongation but not translational initiation
tRNA	#NA	tL(UAA)J	SUP51lSUP52	10	424431	424348	83	C	#N/A	tRNA-Leu
tRNA	#NA	tM(CAU)J3	IMT3	10	517799	517728	71	C	#N/A	Initiator methionine tRNA, tRNA(IMet), one of four initiator methionine tRNA genes in yeast that are functional for translation
tRNA	#NA	tS(AGA)J	#NA	10	524008	523927	81	C	#N/A	tRNA-Ser
tRNA	#NA	tG(GCC)J2	#NA	10	531743	531813	70	W	#N/A	tRNA-Gly
tRNA	#NA	tR(CCU)J	HSX1	10	538470	538541	71	W	#N/A	Low abundance arginine tRNA; required for growth on nonfermentable carbon sources at high temperatures; for the synthesis of Ssc1p, a heat shock protein; and for Ty1 retrotransposition through the regulation of translational frameshifting
tRNA	#NA	tD(GUC)J4	#NA	10	541423	541494	71	W	#N/A	tRNA-Asp
tRNA	#NA	tY(GUA)J2	SUP4	10	542959	542871	88	C	#N/A	tRNA-Tyr
tRNA	#NA	tL(UAG)J	#NA	10	617834	617934	100	W	#N/A	tRNA-Leu
tRNA	#NA	tT(CGU)K	TRT2	11	46807	46736	71	C	#N/A	tRNA threonine 2; tRNA-Thr
tRNA	#NA	tN(GUU)K	#NA	11	74629	74702	73	W	#N/A	tRNA-Asn
tRNA	#NA	tL(UAA)K	#NA	11	84213	84296	83	W	#N/A	tRNA-Leu
tRNA	#NA	tE(UUC)K	#NA	11	141094	141023	71	C	#N/A	tRNA-Glu
tRNA	#NA	tR(UCU)K	#NA	11	162563	162492	71	C	#N/A	tRNA-Arg
tRNA	#NA	tK(CUU)K	#NA	11	202643	202715	72	W	#N/A	tRNA-Lys
tRNA	#NA	tA(AGC)K1	#NA	11	219539	219611	72	W	#N/A	tRNA-Ala
tRNA	#NA	tW(CCA)K	#NA	11	302562	302667	105	W	#N/A	tRNA-Trp
tRNA	#NA	tV(AAC)K1	#NA	11	307861	307788	73	C	#N/A	tRNA-Val
tRNA	#NA	tH(GUG)K	#NA	11	313116	313045	71	C	#N/A	tRNA-His
tRNA	#NA	tV(AAC)K2	#NA	11	379323	379396	73	W	#N/A	tRNA-Val
tRNA	#NA	tL(CAA)K	#NA	11	458200	458313	113	W	#N/A	tRNA-Leu
tRNA	#NA	tR(ACG)K	#NA	11	490611	490683	72	W	#N/A	tRNA-Arg
tRNA	#NA	tD(GUC)K	#NA	11	513045	512974	71	C	#N/A	tRNA-Asp
tRNA	#NA	tA(AGC)K2	#NA	11	517630	517702	72	W	#N/A	tRNA-Ala
tRNA	#NA	tK(UUU)K	#NA	11	578607	578702	95	W	#N/A	tRNA-Lys
tRNA	#NA	tP(UGG)L	#NA	12	92547	92649	102	W	#N/A	tRNA-Pro
tRNA	#NA	tS(AGA)L	#NA	12	168024	167943	81	C	#N/A	tRNA-Ser
tRNA	#NA	tA(UGC)L	#NA	12	214956	214884	72	C	#N/A	tRNA-Ala
snRNA	#NA	snR6	#NA	12	366236	366347	111	W	#N/A	U6 spliceosomal RNA, interacts with U4; homology to snRNA U6, interacts with snr14
tRNA	#NA	tR(ACG)L	#NA	12	374356	374428	72	W	#N/A	tRNA-Arg
tRNA	#NA	tD(GUC)L1	#NA	12	427133	427204	71	W	#N/A	tRNA-Asp
tRNA	#NA	tQ(UUG)L	#NA	12	448722	448651	71	C	#N/A	tRNA-Gln
tRNA	#NA	tL(UAG)L1	#NA	12	592621	592521	100	C	#N/A	tRNA-Leu
tRNA	#NA	tI(UAU)L	#NA	12	605434	605302	132	C	#N/A	tRNA-Ile
tRNA	#NA	tL(CAA)L	#NA	12	628385	628499	114	W	#N/A	tRNA-Leu
tRNA	#NA	tA(AGC)L	#NA	12	657008	656936	72	C	#N/A	tRNA-Ala
tRNA	#NA	tV(AAC)L	#NA	12	687934	687861	73	C	#N/A	tRNA-Val
tRNA	#NA	tL(UAG)L2	#NA	12	732092	732192	100	W	#N/A	tRNA-Leu
tRNA	#NA	tI(AAU)L1	#NA	12	734804	734877	73	W	#N/A	tRNA-Ile
tRNA	#NA	tS(GCU)L	#NA	12	784354	784453	99	W	#N/A	tRNA-Ser
tRNA	#NA	tD(GUC)L2	#NA	12	793918	793989	71	W	#N/A	tRNA-Asp
tRNA	#NA	tE(UUC)L	#NA	12	797178	797249	71	W	#N/A	tRNA-Glu
tRNA	#NA	tR(CCG)L	TRR4	12	818609	818680	71	W	#N/A	tRNA Arg Four; tRNA-Arg
tRNA	#NA	tK(UUU)L	#NA	12	875375	875470	95	W	#N/A	tRNA-Lys
tRNA	#NA	tL(UAA)L	#NA	12	963052	962969	83	C	#N/A	tRNA-Leu
tRNA	#NA	tN(GUU)L	#NA	12	976053	975980	73	C	#N/A	tRNA-Asn
tRNA	#NA	tI(AAU)L2	#NA	12	1052142	1052069	73	C	#N/A	tRNA-Ile
tRNA	#NA	tR(UCU)M2	#NA	13	131896	131825	71	C	#N/A	tRNA-Arg
tRNA	#NA	tY(GUA)M1	SUP5	13	168795	168883	88	W	#N/A	tRNA-Tyr
tRNA	#NA	tG(GCC)M	#NA	13	183968	183898	70	C	#N/A	tRNA-Gly
tRNA	#NA	tP(UGG)M	SUF7	13	196170	196068	102	C	#N/A	tRNA-Pro
tRNA	#NA	tS(AGA)M	#NA	13	259239	259158	81	C	#N/A	tRNA-Ser
tRNA	#NA	tE(UUC)M	#NA	13	290800	290871	71	W	#N/A	tRNA-Glu
tRNA	#NA	tA(AGC)M1	#NA	13	321218	321146	72	C	#N/A	tRNA-Ala
tRNA	#NA	tF(GAA)M	#NA	13	352279	352369	90	W	#N/A	tRNA-Phe
tRNA	#NA	tH(GUG)M	#NA	13	363063	363134	71	W	#N/A	tRNA-His
tRNA	#NA	tV(AAC)M1	#NA	13	372517	372444	73	C	#N/A	tRNA-Val
tRNA	#NA	tW(CCA)M	#NA	13	379407	379302	105	C	#N/A	tRNA-Trp
tRNA	#NA	tV(AAC)M2	#NA	13	420660	420587	73	C	#N/A	tRNA-Val
tRNA	#NA	tD(GUC)M	#NA	13	463553	463624	71	W	#N/A	tRNA-Asp
tRNA	#NA	tK(CUU)M	#NA	13	480692	480620	72	C	#N/A	tRNA-Lys
tRNA	#NA	tL(CAA)M	#NA	13	504894	505007	113	W	#N/A	tRNA-Leu
tRNA	#NA	tM(CAU)M	EMT4	13	572954	572882	72	C	#N/A	tRNA that accepts methionine; functions in translational elongation but not translational initiation
tRNA	#NA	tV(AAC)M3	#NA	13	586708	586635	73	C	#N/A	tRNA-Val
ncRNA	#NA	RNA170lETC5	#NA	13	667455	667287	168	C	#N/A	RNA polymerase III transcribed RNA of unknown function
tRNA	#NA	tR(UCU)M1	#NA	13	747962	747891	71	C	#N/A	tRNA-Arg
tRNA	#NA	tA(AGC)M2	#NA	13	768440	768368	72	C	#N/A	tRNA-Ala
tRNA	#NA	tQ(CUG)M	CDC65lSUP70|DNA33	13	808316	808245	71	C	#N/A	Glutamine tRNA with anticodon CUG
tRNA	#NA	tY(GUA)M2	SUP8	13	837927	838015	88	W	#N/A	tRNA-Tyr
tRNA	#NA	tG(UCC)N	SUF6	14	96312	96241	71	C	#N/A	tRNA-Gly
tRNA	#NA	tN(GUU)N1	#NA	14	102716	102789	73	W	#N/A	tRNA-Asn
tRNA	#NA	tT(AGU)N1	#NA	14	104805	104877	72	W	#N/A	tRNA-Thr
tRNA	#NA	tF(GAA)N	#NA	14	374871	374961	90	W	#N/A	tRNA-Phe
tRNA	#NA	tL(CAA)N	#NA	14	443008	443121	113	W	#N/A	tRNA-Leu
tRNA	#NA	tD(GUC)N	#NA	14	519170	519100	70	C	#N/A	tRNA-Asp
tRNA	#NA	tP(UGG)N1	#NA	14	547095	547197	102	W	#N/A	tRNA-Pro
tRNA	#NA	tT(AGU)N2	#NA	14	560766	560694	72	C	#N/A	tRNA-Thr
tRNA	#NA	tP(UGG)N2	#NA	14	568116	568218	102	W	#N/A	tRNA-Pro
tRNA	#NA	tI(AAU)N1	#NA	14	569941	569868	73	C	#N/A	tRNA-Ile
tRNA	#NA	tI(AAU)N2	#NA	14	602313	602386	73	W	#N/A	tRNA-Ile
tRNA	#NA	tP(AGG)N	SUF10	14	631919	631848	71	C	#N/A	tRNA-Pro
tRNA	#NA	tN(GUU)N2	#NA	14	632601	632674	73	W	#N/A	tRNA-Asn
tRNA	#NA	tL(UAA)N	#NA	14	726218	726135	83	C	#N/A	tRNA-Leu
tRNA	#NA	tG(UCC)O	SUF1	15	111033	110962	71	C	#N/A	tRNA-Gly
tRNA	#NA	tT(AGU)O1	#NA	15	113802	113874	72	W	#N/A	tRNA-Thr
tRNA	#NA	tG(GCC)O1	#NA	15	226680	226610	70	C	#N/A	tRNA-Gly
tRNA	#NA	tN(GUU)O1	#NA	15	228330	228403	73	W	#N/A	tRNA-Asn
tRNA	#NA	tS(GCU)O	#NA	15	274674	274774	100	W	#N/A	tRNA-Ser
tRNA	#NA	tG(GCC)O2	SUF17	15	282165	282235	70	W	#N/A	tRNA-Gly
tRNA	#NA	tY(GUA)O	SUP3	15	288193	288281	88	W	#N/A	tRNA-Tyr
tRNA	#NA	tP(UGG)O1	#NA	15	301098	301199	101	W	#N/A	tRNA-Pro
tRNA	#NA	tR(ACG)O	#NA	15	340372	340300	72	C	#N/A	tRNA-Arg
tRNA	#NA	tT(AGU)O2	#NA	15	354113	354041	72	C	#N/A	tRNA-Thr
tRNA	#NA	tK(UUU)O	#NA	15	438645	438740	95	W	#N/A	tRNA-Lys
tRNA	#NA	tP(UGG)O2	SUF11	15	464452	464553	101	W	#N/A	tRNA-Pro
tRNA	#NA	tN(GUU)O2	#NA	15	487441	487514	73	W	#N/A	tRNA-Asn
tRNA	#NA	tD(GUC)O	#NA	15	571959	572030	71	W	#N/A	tRNA-Asp
tRNA	#NA	tG(CCC)O	SUF5	15	594426	594355	71	C	#N/A	tRNA-Gly
tRNA	#NA	tV(AAC)O	#NA	15	663886	663813	73	C	#N/A	tRNA-Val
tRNA	#NA	tM(CAU)O1	IMT1	15	710202	710273	71	W	#N/A	Initiator methionine tRNA, tRNA(IMet), one of four initiator methionine tRNA genes in yeast that are functional for translation
tRNA	#NA	tA(UGC)O	#NA	15	854258	854186	72	C	#N/A	tRNA-Ala
tRNA	#NA	tM(CAU)O2	EMT2	15	976418	976490	72	W	#N/A	tRNA that accepts methionine; functions in translational elongation but not translational initiation
tRNA	#NA	tP(UGG)O3	#NA	15	980680	980784	104	W	#N/A	tRNA-Pro
tRNA	#NA	tW(CCA)P	#NA	16	56274	56169	105	C	#N/A	tRNA-Trp
tRNA	#NA	tE(UUC)P	#NA	16	210262	210191	71	C	#N/A	tRNA-Glu
tRNA	#NA	tM(CAU)P	IMT2	16	338918	338847	71	C	#N/A	Initiator methionine tRNA, tRNA(IMet), one of four initiator methionine tRNA genes in yeast that are functional for translation
tRNA	#NA	tC(GCA)P1	#NA	16	435961	435890	71	C	#N/A	tRNA-Cys
tRNA	#NA	tF(GAA)P1	#NA	16	560286	560195	91	C	#N/A	tRNA-Phe
tRNA	#NA	tG(GCC)P1	#NA	16	572266	572336	70	W	#N/A	tRNA-Gly
tRNA	#NA	tK(CUU)P	#NA	16	582059	582131	72	W	#N/A	tRNA-Lys
tRNA	#NA	tF(GAA)P2	#NA	16	622628	622537	91	C	#N/A	tRNA-Phe
tRNA	#NA	tS(UGA)P	SUP16lSUQ5	16	689562	689643	81	W	#N/A	tRNA-Ser
tRNA	#NA	tT(UGU)P	#NA	16	744282	744353	71	W	#N/A	tRNA-Thr
tRNA	#NA	tK(UUU)P	#NA	16	769300	769205	95	C	#N/A	tRNA-Lys
tRNA	#NA	tC(GCA)P2	#NA	16	775834	775763	71	C	#N/A	tRNA-Cys
tRNA	#NA	tN(GUU)P	#NA	16	810672	810745	73	W	#N/A	tRNA-Asn
tRNA	#NA	tI(AAU)P1	#NA	16	819525	819598	73	W	#N/A	tRNA-Ile
tRNA	#NA	tA(AGC)P	#NA	16	856898	856970	72	W	#N/A	tRNA-Ala
tRNA	#NA	tG(GCC)P2	#NA	16	860375	860445	70	W	#N/A	tRNA-Gly
tRNA	#NA	tI(AAU)P2	#NA	16	880365	880292	73	C	#N/A	tRNA-Ile
tRNA	#NA	tP(UGG)Q	#NA	17	731	802	71	W	#N/A	tRNA-Pro
tRNA	#NA	tW(UCA)Q	#NA	17	9374	9447	73	W	#N/A	tRNA-Trp1
tRNA	#NA	tE(UUC)Q	#NA	17	35373	35444	71	W	#N/A	tRNA-Glu
tRNA	#NA	tS(UGA)Q2	#NA	17	48201	48290	89	W	#N/A	tRNA-Ser
tRNA	#NA	tT(UGU)Q1	#NA	17	63862	63937	75	W	#N/A	tRNA-Thr
tRNA	#NA	tC(GCA)Q	#NA	17	64415	64490	75	W	#N/A	tRNA-Cys
tRNA	#NA	tH(GUG)Q	#NA	17	64596	64670	74	W	#N/A	tRNA-His
tRNA	#NA	tL(UAA)Q	#NA	17	66095	66179	84	W	#N/A	tRNA-Leu
tRNA	#NA	tQ(UUG)Q	#NA	17	66210	66285	75	W	#N/A	tRNA-Gln
tRNA	#NA	tK(UUU)Q	#NA	17	67061	67134	73	W	#N/A	tRNA-Lys
tRNA	#NA	tR(UCU)Q1	#NA	17	67309	67381	72	W	#N/A	tRNA-Arg
tRNA	#NA	tG(UCC)Q	#NA	17	67468	67542	74	W	#N/A	tRNA-Gly
tRNA	#NA	tD(GUC)Q	#NA	17	68322	68396	74	W	#N/A	tRNA-Asp
tRNA	#NA	tS(GCU)Q1	#NA	17	69203	69288	85	W	#N/A	tRNA-Ser
tRNA	#NA	tR(ACG)Q2	#NA	17	69289	69362	73	W	#N/A	tRNA-Arg
tRNA	#NA	tA(UGC)Q	#NA	17	69846	69921	75	W	#N/A	tRNA-Ala
tRNA	#NA	tI(GAU)Q	#NA	17	70162	70237	75	W	#N/A	tRNA-Ile
tRNA	#NA	tY(GUA)Q	#NA	17	70824	70907	83	W	#N/A	tRNA-Tyr
tRNA	#NA	tN(GUU)Q	#NA	17	71433	71503	70	W	#N/A	tRNA-Asn
tRNA	#NA	tM(CAU)Q1	#NA	17	72630	72705	75	W	#N/A	tRNA-Met
tRNA	#NA	tF(GAA)Q	#NA	17	77431	77505	74	W	#N/A	tRNA-Phe
tRNA	#NA	tT(XXX)Q2	#NA	17	78162	78089	73	C	#N/A	tRNA-Thr
tRNA	#NA	tV(UAC)Q	#NA	17	78533	78608	75	W	#N/A	tRNA-Val
tRNA	#NA	tM(CAU)Q2	#NA	17	85035	85112	77	W	#N/A	tRNA-fMet
		ZOD1
		ETC1
		ETC2
		ETC3
		ETC4
		ETC6
		ETC7
		ETC8
